# Supplementary material for: Analysis of Whitefly Transcriptional Responses to Beauveria bassiana Infection Reveals New Insights into Insect-Fungus Interactions
Source: PLoS One. 2013 Jul 5;8(7):e68185. doi: 10.1371/journal.pone.0068185 (PMC3702578; doi:10.1371/journal.pone.0068185)
Supplement: Table S1 — qRT-PCR primers and results. (XLS) [file pone.0068185.s002.xls]

## Sheet: qPCR verified whitefly genes
Supplementary Table 1
	qPCR verified whitefly genes
	Gene ID	*FC72_DGE	**FC72_qPCR Replicate1	Consistency	FC72_qPCR Replicate2	Consistency
	BT_Q_ZJU_Singletons20021	5.129	0.391663	Yes	0.6433	Yes
	BT_Q_ZJU_Singletons24740	5.907	0.324997	Yes	1.2938	Yes
	BT_Q_ZJU_Singletons159676	3.412	0.204997	Yes	0.4204	Yes
	BT_Q_ZJU_Singletons1631	2.3	0.35833	Yes	1.5462	Yes
	BT_Q_ZJU_Singletons3257	2.187	5.29833	Yes	3.8823	Yes
	BT_Q_ZJU_Singletons23688	1.519	0.844997	Yes	1.2623	Yes
	BT_Q_ZJU_Singletons4943	1.36	0.721663	Yes	0.529	Yes
	BT_Q_ZJU_Singletons7760	1.303	0.219993	Yes	0.4239	Yes
	BT_Q_ZJU_Singletons137108	-3.077	-0.0200067	Yes	0.0806	No
	BT_Q_ZJU_Singletons30493	-3.075	0.83666	No	2.3298	No
	BT_Q_ZJU_Singletons6077	-2.382	0.873327	No	-0.3856	Yes
	BT_Q_ZJU_Singletons162684	-2.356	-0.0200067	Yes	-1.3461	Yes
	*FC72_DGE, fold change (log2 ratio) of gene expression from DGE data, where ratio = TPM (72 hpi) / TPM (control)
	**FC72_qPCR, fold change (log2 ratio) of gene expression from qPCR data, where ratio = qPCR (72 hpi) / qPCR (control)

## Sheet: qPCR verified fungal genes
Supplementary Table 1
	qPCR verified fungal genes
	Gene ID	Description	*48h F(△t)	**72h F(△t)	Folds(72 hpi/48 hpi)_qPCR	Consistency with DEG
	BBA_02280	MAPKKK Ste11	***N/A	17.4667	∞	No
	BBA_02833	Phosphoenolpyruvate carboxykinase	14.51	10.8267	12.8468	Yes
	BBA_01125	Isocitrate lyase	15.9367	11.4533	22.3675	Yes
	BBA_05808	Cell wall galactomannanprotein	N/A	10.4067	∞	Yes
	BBA_02057	Hsp30	9.17667	7.87	2.47369	Yes
	BBA_04309	Pyruvate carboxylase	14.63	12.86	3.41054	Yes
	BBA_08495	Glycosyltransferase family 20	16.415	14.1	4.97605	Yes
	*48h F(△t), means the normalized cycle threshold value in 48 hpi
	**72h F(△t), means the normalized cycle threshold value in 72 hpi
	*** N/A, means the gene expressed level was not detected in 48 hpi
						0

## Sheet: qPCR primers(whitefly&fungus)
Supplementary Table 1
	Primers for qPCR
	Genes	Forward (5'-3')	Reverse (5'-3')
	BT_Q_ZJU_Singletons20021	ATGAGCCTTTGAGTGGAGTGTTC	GAGTGTCGTGCGGTTCTGTC
	BT_Q_ZJU_Singletons24740	TCACCAACAATATCATACATTTCTCAGG	TCTTATCTTGAATCGCTCGCTCTTC
	BT_Q_ZJU_Singletons159676	ACTTTCAGCCTTCTTTCTAGCCTAC	CAACCGCTCTGTTCCGATGTG
	BT_Q_ZJU_Singletons1631	GCAGACCCTCACAACGCAAAG	CCCAGCAGTAAACAGGAATAACGG
	BT_Q_ZJU_Singletons3257	TACCGTGTCCATACTCTGTG	GTAATTAGAGAACAGTAACA
	BT_Q_ZJU_Singletons23688	CTGAACTGCCGAACTCTGTGTAG	GTATTCTATGCCAACGCAACGATG
	BT_Q_ZJU_Singletons4943	TTAAATCTGACTACCCACACAAG	TGAGACACAATCATTATACCTAAAC
	BT_Q_ZJU_Singletons7760	CAGTAGAGAAAGCCCAGCAAGAG	AACGCAGAGGAACAAGGAACAG
	BT_Q_ZJU_Singletons137108	CAGATAAATCAGTCACCCAGAGTC	TCACCGCTGTTAAATAATAGAGTTTG
	BT_Q_ZJU_Singletons30493	ATTGCTGGACTTGGAAAGAACG	CCTAATCGGGAAACTCATCAACG
	BT_Q_ZJU_Singletons6077	GTTTTATTGGTTTTACGAATCCTTTG	TACAGCAACACAACTAATAGATGG
	BT_Q_ZJU_Singletons162684	CTTGCTGTTGCCATTGTGCTG	TGCTCCTATTAGTGTGCCATTACC
	BT-β-actin	TCACCACCACAGCTGAGAGA	CTCGTGGATACCGCAAGATT
	BBA_02280	AGCAGAATCAATAGCCGTCTAAGTG	TCAGCCAAGAATCCGCAATCG
	BBA_02833	GTGTCCTGCCTCCCATCTCC	CCTCAATGCGGTCAGCCAAC
	BBA_01125	TACCCTCATCACCACCACCATC	CTCAGCCATTCGTCCTCAAGC
	BBA_05808	CGGCAGCAGCGGTTCTTC	CTTGGTGTGAGTGGCAGTAGC
	BBA_02057	CGCAACAACAACAACAACAACAC	TCAAGATACCGTCCTGGAAGCC
	BBA_04309	TCCGTGTCCGTGGTGTCAAG	GCAACATCGCCGAGGTAAGC
	BBA_08495	AGGAGGGATAAACAGAGCATTC	GCGGGATGGTGAAAGTAGC
	BBA_18SrRNA	TGGTTTCTAGGACCGCCGTAA	CCTTGGCAAATGCTTTCGC
	BBA_10203	CTGGACAGCCTGGACCTTCG	CTCCTCACCTCCCTTCTTCTCG
	BBA_08183	CTGGCACGGTATAAGGCAACTC	CTGGAGGCTGAAGTGAGAATGG
	BBA_07631	TTGGCATCACTGGCTTCTTGG	CAACGCAACCGAGATTTGAACG
	BBA_07009	GCCTTGGCAAGAGTCTTTCCG	CGCTCAGAATGTTGTGCTTATCAG
