# Supplementary material for: Analysis of Whitefly Transcriptional Responses to Beauveria bassiana Infection Reveals New Insights into Insect-Fungus Interactions
Source: PLoS One. 2013 Jul 5;8(7):e68185. doi: 10.1371/journal.pone.0068185 (PMC3702578; doi:10.1371/journal.pone.0068185)
Supplement: Table S3 — List of differentially expressed genes. (XLS) [file pone.0068185.s004.xls]

## Sheet: DEGs(48 hpi)
Supplementary Table 3
List of differentially expressed genes (48 hpi)
	Gene	*TPM(control)	TPM(48 hpi)	**FC48	p-Value	***FDR	blast nr
	BT_Q_ZJU_Singletons115906	0.01	1.8	7.49185	3.36484e-07	5.6462e-05	-
	BT_Q_ZJU_Singletons20254	0.01	1.39	7.11894	9.9905e-06	0.0011029	-
	BT_Q_ZJU_Singletons21899	0.01	1.39	7.11894	9.9905e-06	0.00109968	-
	BT_Q_ZJU_Singletons27203	0.01	1.31	7.03342	1.96839e-05	0.00191538	gi|307178159|gb|EFN66967.1|/0/Arrestin-like protein [Camponotus floridanus]
	BT_Q_ZJU_Singletons33781	0.01	1.23	6.94251	3.87826e-05	0.0033973	gi|307208181|gb|EFN85655.1|/4.53518e-113/Cytoplasmic phosphatidylinositol transfer protein 1 [Harpegnathos saltator]
	BT_Q_ZJU_Singletons137268	0.01	1.14	6.83289	7.6412e-05	0.00589966	-
	BT_Q_ZJU_Singletons159524	0.01	1.14	6.83289	7.6412e-05	0.00588762	-
	BT_Q_ZJU_Singletons117357	0.01	1.14	6.83289	7.6412e-05	0.00587563	-
	BT_Q_ZJU_Singletons145936	0.01	1.06	6.72792	0.000150552	0.00995461	-
	BT_Q_ZJU_Singletons155810	0.01	1.06	6.72792	0.000150552	0.00993721	-
	BT_Q_ZJU_Singletons88268	0.01	1.06	6.72792	0.000150552	0.00991987	gi|307210120|gb|EFN86817.1|/9.29983e-10/Gustatory receptor trehalose 1 [Harpegnathos saltator]
	BT_Q_ZJU_Singletons117192	0.01	1.06	6.72792	0.000150552	0.00990258	-
	BT_Q_ZJU_Singletons166945	0.01	1.06	6.72792	0.000150552	0.00988536	gi|221124464|ref|XP_002165504.1|/3.7352e-85/PREDICTED: similar to predicted protein [Hydra magnipapillata]
	BT_Q_ZJU_Singletons144537	0.01	0.98	6.61471	0.000296626	0.0167903	-
	BT_Q_ZJU_Singletons22301	0.01	0.98	6.61471	0.000296626	0.0167651	-
	BT_Q_ZJU_Singletons53234	0.01	0.98	6.61471	0.000296626	0.0167401	-
	BT_Q_ZJU_Singletons146368	0.01	0.98	6.61471	0.000296626	0.0167151	-
	BT_Q_ZJU_Singletons109921	0.01	0.98	6.61471	0.000296626	0.0166902	-
	BT_Q_ZJU_Singletons1209	0.01	0.98	6.61471	0.000296626	0.0166653	gi|239790835|dbj|BAH71952.1|/7.71057e-29/ACYPI006028 [Acyrthosiphon pisum]
	BT_Q_ZJU_Singletons16711	0.01	0.9	6.49185	0.000584434	0.0282889	-
	BT_Q_ZJU_Singletons19412	0.01	0.9	6.49185	0.000584434	0.0282526	-
	BT_Q_ZJU_Singletons27336	0.01	0.9	6.49185	0.000584434	0.0282165	-
	BT_Q_ZJU_Singletons13340	0.01	0.9	6.49185	0.000584434	0.0281805	gi|292620684|ref|XP_001919425.2|/4.07079e-98/PREDICTED: uncharacterized protein K02A2.6-like [Danio rerio]
	BT_Q_ZJU_Singletons166634	0.01	0.9	6.49185	0.000584434	0.0281445	-
	BT_Q_ZJU_Singletons131149	0.01	0.9	6.49185	0.000584434	0.0281087	-
	BT_Q_ZJU_Singletons152038	0.01	0.9	6.49185	0.000584434	0.0280729	-
	BT_Q_ZJU_Singletons91290	0.01	0.9	6.49185	0.000584434	0.0280372	-
	BT_Q_ZJU_Singletons15736	0.01	0.9	6.49185	0.000584434	0.0280017	-
	BT_Q_ZJU_Singletons165308	0.01	0.9	6.49185	0.000584434	0.0279662	-
	BT_Q_ZJU_Singletons143717	0.01	0.9	6.49185	0.000584434	0.0279308	-
	BT_Q_ZJU_Singletons114149	0.01	0.9	6.49185	0.000584434	0.0278955	-
	BT_Q_ZJU_Singletons30308	0.01	0.82	6.35755	0.00115149	0.0466464	gi|91083293|ref|XP_974541.1|/3.22296e-41/PREDICTED: similar to Mediator complex subunit 11 CG6884-PA [Tribolium castaneum]
	BT_Q_ZJU_Singletons161356	0.01	0.82	6.35755	0.00115149	0.0465964	-
	BT_Q_ZJU_Singletons31838	0.01	0.82	6.35755	0.00115149	0.0465465	-
	BT_Q_ZJU_Singletons150970	0.01	0.82	6.35755	0.00115149	0.0464967	-
	BT_Q_ZJU_Singletons16459	0.01	0.82	6.35755	0.00115149	0.046447	-
	BT_Q_ZJU_Singletons150771	0.01	0.82	6.35755	0.00115149	0.0463975	-
	BT_Q_ZJU_Singletons9132	0.01	0.82	6.35755	0.00115149	0.046348	-
	BT_Q_ZJU_Singletons24987	0.01	0.82	6.35755	0.00115149	0.0462986	gi|189234124|ref|XP_968871.2|/8.27382e-43/PREDICTED: similar to protease m1 zinc metalloprotease [Tribolium castaneum]
	BT_Q_ZJU_Singletons1884	0.01	0.82	6.35755	0.00115149	0.0462494	-
	BT_Q_ZJU_Cluster2552	0.01	0.82	6.35755	0.00115149	0.0462002	-
	BT_Q_ZJU_Singletons118177	0.01	0.82	6.35755	0.00115149	0.0461512	-
	BT_Q_ZJU_Singletons130620	0.01	0.82	6.35755	0.00115149	0.0461023	-
	BT_Q_ZJU_Singletons25660	0.01	0.82	6.35755	0.00115149	0.0460534	-
	BT_Q_ZJU_Singletons58123	0.01	0.82	6.35755	0.00115149	0.0460047	-
	BT_Q_ZJU_Singletons107100	0.01	0.82	6.35755	0.00115149	0.0459561	-
	BT_Q_ZJU_Singletons17503	0.01	0.82	6.35755	0.00115149	0.0459075	-
	BT_Q_ZJU_Singletons6031	0.01	0.82	6.35755	0.00115149	0.0458591	-
	BT_Q_ZJU_Singletons13919	0.01	0.82	6.35755	0.00115149	0.0458108	-
	BT_Q_ZJU_Singletons119851	0.01	0.82	6.35755	0.00115149	0.0457626	-
	BT_Q_ZJU_Singletons30190	0.01	0.82	6.35755	0.00115149	0.0457144	gi|239791004|dbj|BAH72024.1|/2.80578e-13/ACYPI27259 [Acyrthosiphon pisum]
	BT_Q_ZJU_Singletons129307	0.01	0.82	6.35755	0.00115149	0.0456664	-
	BT_Q_ZJU_Singletons160319	0.01	0.82	6.35755	0.00115149	0.0456185	-
	BT_Q_ZJU_Singletons166746	0.01	0.82	6.35755	0.00115149	0.0455707	gi|307211158|gb|EFN87376.1|/1.55957e-106/Blood vessel epicardial substance [Harpegnathos saltator]
	BT_Q_ZJU_Singletons11151	0.01	0.82	6.35755	0.00115149	0.045523	-
	BT_Q_ZJU_Singletons32	0.01	0.82	6.35755	0.00115149	0.0454753	gi|123448346|ref|XP_001312904.1|/1.43825e-06/viral A-type inclusion protein [Trichomonas vaginalis G3]
	BT_Q_ZJU_Singletons98534	0.01	0.82	6.35755	0.00115149	0.0454278	-
	BT_Q_ZJU_Singletons13939	0.01	0.82	6.35755	0.00115149	0.0453804	-
	BT_Q_ZJU_Singletons20021	0.01	0.82	6.35755	0.00115149	0.0453331	gi|307170866|gb|EFN62977.1|/1.52318e-56/Myeloid differentiation primary response protein MyD88 [Camponotus floridanus]
	BT_Q_ZJU_Singletons33710	0.01	0.82	6.35755	0.00115149	0.0452859	-
	BT_Q_ZJU_Singletons116245	0.01	0.82	6.35755	0.00115149	0.0452387	-
	BT_Q_ZJU_Singletons25098	0.01	0.74	6.20945	0.00226874	0.0734616	gi|239938955|gb|ACS36120.1|/1.19071e-16/orthodenticle protein [Acyrthosiphon pisum]
	BT_Q_ZJU_Singletons34409	0.01	0.74	6.20945	0.00226874	0.0733987	-
	BT_Q_ZJU_Singletons159871	0.01	0.74	6.20945	0.00226874	0.0733359	-
	BT_Q_ZJU_Singletons12443	0.01	0.74	6.20945	0.00226874	0.0732731	-
	BT_Q_ZJU_Singletons24232	0.01	0.74	6.20945	0.00226874	0.0732105	-
	BT_Q_ZJU_Singletons14530	0.01	0.74	6.20945	0.00226874	0.073148	-
	BT_Q_ZJU_Singletons78570	0.01	0.74	6.20945	0.00226874	0.0730856	-
	BT_Q_ZJU_Singletons12832	0.01	0.74	6.20945	0.00226874	0.0730233	-
	BT_Q_ZJU_Singletons18297	0.01	0.74	6.20945	0.00226874	0.0729611	gi|196051325|gb|ACG68818.1|/1.51019e-33/cytochrome P450 [Anopheles funestus]
	BT_Q_ZJU_Singletons20962	0.01	0.74	6.20945	0.00226874	0.072899	-
	BT_Q_ZJU_Singletons164381	0.01	0.74	6.20945	0.00226874	0.072837	gi|91077416|ref|XP_975391.1|/4.97722e-14/PREDICTED: similar to AGAP001945-PA [Tribolium castaneum]
	BT_Q_ZJU_Singletons1214	0.01	0.74	6.20945	0.00226874	0.0727751	gi|240849639|ref|NP_001155491.1|/6.2872e-20/peptidyl-tRNA hydrolase-like [Acyrthosiphon pisum]
	BT_Q_ZJU_Singletons33971	0.01	0.74	6.20945	0.00226874	0.0727133	gi|156549140|ref|XP_001607681.1|/5.60146e-39/PREDICTED: similar to microtubule associated serine/threonine kinase 2 [Nasonia vitripennis]
	BT_Q_ZJU_Singletons141485	0.01	0.74	6.20945	0.00226874	0.0726516	-
	BT_Q_ZJU_Singletons33536	0.01	0.74	6.20945	0.00226874	0.0725901	-
	BT_Q_ZJU_Singletons165448	0.01	0.74	6.20945	0.00226874	0.0725286	-
	BT_Q_ZJU_Singletons19803	0.01	0.74	6.20945	0.00226874	0.0724672	-
	BT_Q_ZJU_Singletons77788	0.01	0.74	6.20945	0.00226874	0.072406	gi|242016965|ref|XP_002428965.1|/3.01549e-08/Aminopeptidase N precursor, putative [Pediculus humanus corporis]
	BT_Q_ZJU_Singletons140389	0.01	0.74	6.20945	0.00226874	0.0723448	-
	BT_Q_ZJU_Singletons23917	0.01	0.74	6.20945	0.00226874	0.0722838	-
	BT_Q_ZJU_Singletons22542	0.01	0.74	6.20945	0.00226874	0.0722228	-
	BT_Q_ZJU_Singletons33220	0.01	0.74	6.20945	0.00226874	0.072162	gi|270008864|gb|EFA05312.1|/7.38729e-12/hypothetical protein TcasGA2_TC015470 [Tribolium castaneum]
	BT_Q_ZJU_Singletons13410	0.01	0.74	6.20945	0.00226874	0.0721012	-
	BT_Q_ZJU_Singletons95984	0.01	0.74	6.20945	0.00226874	0.0720406	-
	BT_Q_ZJU_Singletons20155	0.01	0.74	6.20945	0.00226874	0.0719801	-
	BT_Q_ZJU_Singletons33963	0.01	0.74	6.20945	0.00226874	0.0719196	-
	BT_Q_ZJU_Singletons145644	0.01	0.74	6.20945	0.00226874	0.0718593	-
	BT_Q_ZJU_Singletons157660	0.01	0.74	6.20945	0.00226874	0.0717991	-
	BT_Q_ZJU_Singletons28901	0.01	0.74	6.20945	0.00226874	0.0717389	-
	BT_Q_ZJU_Singletons16943	0.01	0.74	6.20945	0.00226874	0.0716789	-
	BT_Q_ZJU_Singletons146690	0.01	0.74	6.20945	0.00226874	0.071619	-
	BT_Q_ZJU_Singletons94333	0.01	0.74	6.20945	0.00226874	0.0715591	-
	BT_Q_ZJU_Singletons2685	0.01	0.74	6.20945	0.00226874	0.0714994	-
	BT_Q_ZJU_Singletons146432	0.01	0.74	6.20945	0.00226874	0.0714398	gi|307181758|gb|EFN69212.1|/8.07347e-06/OV-16 antigen [Camponotus floridanus]
	BT_Q_ZJU_Singletons92198	0.01	0.74	6.20945	0.00226874	0.0713802	-
	BT_Q_ZJU_Singletons35500	0.01	0.74	6.20945	0.00226874	0.0713208	gi|156549078|ref|XP_001607506.1|/2.98566e-102/PREDICTED: hypothetical protein [Nasonia vitripennis]
	BT_Q_ZJU_Singletons28716	0.17	1.55	3.18866	0.000271162	0.015799	-
	BT_Q_ZJU_Singletons24884	0.17	1.55	3.18866	0.000271162	0.0157746	-
	BT_Q_ZJU_Singletons29977	0.34	3.02	3.15094	4.33168e-05	0.00372534	-
	BT_Q_ZJU_Singletons164749	0.17	1.47	3.11221	0.00039833	0.0212715	-
	BT_Q_ZJU_Singletons34809	1.85	14.71	2.9912	6.373e-10	1.9249e-07	gi|25147433|ref|NP_508952.2|/3.13148e-26/hypothetical protein T22B7.3 [Caenorhabditis elegans]
	BT_Q_ZJU_Singletons23197	0.17	1.31	2.94596	0.001027	0.0428921	-
	BT_Q_ZJU_Singletons34406	0.17	1.31	2.94596	0.001027	0.0428447	-
	BT_Q_ZJU_Singletons20844	0.17	1.31	2.94596	0.001027	0.0427974	-
	BT_Q_ZJU_Singletons125103	0.17	1.31	2.94596	0.001027	0.0427502	-
	BT_Q_ZJU_Singletons3923	0.17	1.31	2.94596	0.001027	0.0427032	-
	BT_Q_ZJU_Singletons64000	0.17	1.31	2.94596	0.001027	0.0426562	-
	BT_Q_ZJU_Singletons20311	0.17	1.23	2.85505	0.00173564	0.0607312	-
	BT_Q_ZJU_Singletons157067	0.17	1.23	2.85505	0.00173564	0.060675	-
	BT_Q_ZJU_Singletons29222	0.17	1.23	2.85505	0.00173564	0.0606189	-
	BT_Q_ZJU_Singletons21447	0.17	1.23	2.85505	0.00173564	0.0605629	-
	BT_Q_ZJU_Singletons90182	0.17	1.23	2.85505	0.00173564	0.0605069	-
	BT_Q_ZJU_Singletons75019	0.17	1.14	2.74543	0.0029767	0.0869855	-
	BT_Q_ZJU_Singletons101508	0.17	1.14	2.74543	0.0029767	0.0869183	-
	BT_Q_ZJU_Singletons19882	0.17	1.14	2.74543	0.0029767	0.0868511	-
	BT_Q_ZJU_Singletons125465	0.17	1.14	2.74543	0.0029767	0.086784	-
	BT_Q_ZJU_Singletons31264	0.25	1.63	2.70487	0.000434552	0.0225674	gi|72081147|ref|XP_796221.1|/2.12482e-09/PREDICTED: similar to repressor transcriptional factor [Strongylocentrotus purpuratus]
	BT_Q_ZJU_Singletons32374	0.34	2.21	2.70044	7.09724e-05	0.00561753	gi|307174135|gb|EFN64793.1|/6.87475e-59/Acyl-CoA-binding domain-containing protein 5 [Camponotus floridanus]
	BT_Q_ZJU_Singletons33488	0.34	2.21	2.70044	7.09724e-05	0.00560578	-
	BT_Q_ZJU_Singletons8455	0.51	3.11	2.60835	1.56588e-05	0.00160216	-
	BT_Q_ZJU_Singletons101266	0.34	2.04	2.58496	0.000126238	0.00876127	-
	BT_Q_ZJU_Singletons22386	0.25	1.47	2.55582	0.00116185	0.0453158	gi|242023877|ref|XP_002432357.1|/8.97838e-72/peptidyl-prolyl cis-trans isomerase NIMA-interacting, putative [Pediculus humanus corporis]
	BT_Q_ZJU_Singletons49266	0.25	1.47	2.55582	0.00116185	0.0452691	-
	BT_Q_ZJU_Singletons15381	0.34	1.96	2.52725	0.000185863	0.0116954	-
	BT_Q_ZJU_Singletons34309	0.51	2.94	2.52725	1.73807e-05	0.00173142	-
	BT_Q_ZJU_Singletons115639	0.25	1.39	2.47508	0.0019433	0.0657432	gi|156542829|ref|XP_001608109.1|/5.13464e-24/PREDICTED: similar to Cbp20 [Nasonia vitripennis]
	BT_Q_ZJU_Singletons15503	0.25	1.39	2.47508	0.0019433	0.0656843	-
	BT_Q_ZJU_Singletons33032	0.25	1.39	2.47508	0.0019433	0.0656256	-
	BT_Q_ZJU_Singletons3322	0.25	1.39	2.47508	0.0019433	0.0655669	gi|221107180|ref|XP_002169848.1|/4.90482e-11/PREDICTED: similar to Os02g0236500 [Hydra magnipapillata]
	BT_Q_ZJU_Singletons135714	0.34	1.88	2.46713	0.000287136	0.0164754	-
	BT_Q_ZJU_Singletons161695	0.34	1.88	2.46713	0.000287136	0.0164504	-
	BT_Q_ZJU_Singletons127788	0.67	3.6	2.42576	5.05446e-06	0.00063399	-
	BT_Q_ZJU_Singletons146951	0.42	2.21	2.39559	0.000119459	0.00836768	-
	BT_Q_ZJU_Singletons16107	0.42	2.21	2.39559	0.000119459	0.00835219	-
	BT_Q_ZJU_Singletons53220	0.25	1.31	2.38957	0.00326302	0.0923503	-
	BT_Q_ZJU_Singletons166110	0.25	1.31	2.38957	0.00326302	0.0922811	-
	BT_Q_ZJU_Singletons24661	0.25	1.31	2.38957	0.00326302	0.0922121	gi|307206512|gb|EFN84538.1|/4.45871e-44/Uncharacterized family 31 glucosidase KIAA1161 [Harpegnathos saltator]
	BT_Q_ZJU_Singletons162192	0.67	3.51	2.38924	5.33614e-06	0.000660544	gi|307200072|gb|EFN80418.1|/7.15373e-08/hypothetical protein EAI_14770 [Harpegnathos saltator]
	BT_Q_ZJU_Singletons2828	0.51	2.62	2.361	3.62942e-05	0.00322421	-
	BT_Q_ZJU_Singletons65412	0.59	3.02	2.35576	1.33317e-05	0.00140206	-
	BT_Q_ZJU_Singletons3305	0.42	2.13	2.34239	0.00018359	0.0116105	-
	BT_Q_ZJU_Singletons132288	0.34	1.72	2.3388	0.000745216	0.0341452	-
	BT_Q_ZJU_Singletons13578	0.34	1.72	2.3388	0.000745216	0.0341038	gi|91090077|ref|XP_969861.1|/4.58796e-17/PREDICTED: similar to upstream of RpII140 CG9852-PA [Tribolium castaneum]
	BT_Q_ZJU_Singletons166152	0.51	2.53	2.31057	5.08762e-05	0.00426851	-
	BT_Q_ZJU_Singletons31848	0.42	2.04	2.28011	0.000290202	0.0165507	gi|157366840|gb|ABV45411.1|/5.26621e-13/COE2 [Bemisia tabaci]
	BT_Q_ZJU_Singletons162008	0.42	2.04	2.28011	0.000290202	0.0165258	gi|195108949|ref|XP_001999055.1|/1.0057e-27/GI23283 [Drosophila mojavensis]
	BT_Q_ZJU_Singletons156327	0.34	1.63	2.26127	0.00122377	0.0470504	-
	BT_Q_ZJU_Singletons107127	0.34	1.55	2.18866	0.0020158	0.0672319	-
	BT_Q_ZJU_Singletons298	0.34	1.55	2.18866	0.0020158	0.0671726	-
	BT_Q_ZJU_Singletons32607	0.34	1.55	2.18866	0.0020158	0.0671133	-
	BT_Q_ZJU_Singletons158192	0.34	1.55	2.18866	0.0020158	0.0670542	-
	BT_Q_ZJU_Singletons128889	0.34	1.55	2.18866	0.0020158	0.0669952	-
	BT_Q_ZJU_Singletons166480	1.18	5.31	2.16993	1.20268e-07	2.24787e-05	gi|3876894|emb|CAB01173.1|/2.56648e-12/C. elegans protein F38H4.5, partially confirmed by transcript evidence [Caenorhabditis elegans]
	BT_Q_ZJU_Singletons136343	0.42	1.88	2.16227	0.000755636	0.034497	-
	BT_Q_ZJU_Singletons4441	0.67	2.94	2.13358	2.85136e-05	0.00264504	gi|156550602|ref|XP_001604187.1|/1.76754e-45/PREDICTED: similar to coagulation factor-like protein 1 [Nasonia vitripennis]
	BT_Q_ZJU_Singletons165430	1.43	6.21	2.11858	1.72034e-08	3.86615e-06	-
	BT_Q_ZJU_Singletons15732	0.34	1.47	2.11221	0.0033162	0.0932265	-
	BT_Q_ZJU_Singletons138731	0.34	1.47	2.11221	0.0033162	0.0931571	-
	BT_Q_ZJU_Singletons28813	0.42	1.8	2.09954	0.00122729	0.047042	-
	BT_Q_ZJU_Singletons45401	0.42	1.8	2.09954	0.00122729	0.0469943	-
	BT_Q_ZJU_Singletons5741	0.84	3.51	2.06301	7.05428e-06	0.000829702	-
	BT_Q_ZJU_Singletons23273	0.51	2.13	2.06228	0.000461334	0.0234423	-
	BT_Q_ZJU_Singletons140839	0.51	2.13	2.06228	0.000461334	0.0234108	-
	BT_Q_ZJU_Singletons19455	0.59	2.45	2.05399	0.000175791	0.0111734	-
	BT_Q_ZJU_Singletons3769	0.42	1.72	2.03395	0.00199063	0.066687	-
	BT_Q_ZJU_Singletons7571	0.42	1.72	2.03395	0.00199063	0.0666279	gi|156538813|ref|XP_001607963.1|/1.93585e-15/PREDICTED: similar to phosphatidylethanolamine-binding protein [Nasonia vitripennis]
	BT_Q_ZJU_Singletons1298	0.42	1.72	2.03395	0.00199063	0.0665689	-
	BT_Q_ZJU_Singletons91926	0.67	2.7	2.01073	0.000106812	0.00763769	-
	BT_Q_ZJU_Singletons154803	0.59	2.37	2.0061	0.00027975	0.0161498	-
	BT_Q_ZJU_Singletons69416	0.51	2.04	2	0.000741342	0.034009	-
	BT_Q_ZJU_Singletons8536	0.59	2.29	1.95656	0.000445828	0.0229949	-
	BT_Q_ZJU_Singletons24744	0.42	1.63	1.95641	0.0032161	0.0918486	-
	BT_Q_ZJU_Singletons16878	0.42	1.63	1.95641	0.0032161	0.0917792	-
	BT_Q_ZJU_Singletons19039	0.93	3.6	1.95269	9.75616e-06	0.00108019	-
	BT_Q_ZJU_Singletons76077	0.76	2.94	1.95174	6.46548e-05	0.00519371	-
	BT_Q_ZJU_Singletons40975	1.18	4.5	1.93114	9.25592e-07	0.000132873	-
	BT_Q_ZJU_Singletons44633	0.93	3.51	1.91617	1.5105e-05	0.0015497	-
	BT_Q_ZJU_Singletons162660	0.76	2.86	1.91194	0.00010175	0.00738762	-
	BT_Q_ZJU_Singletons166437	0.76	2.86	1.91194	0.00010175	0.00737344	-
	BT_Q_ZJU_Singletons29480	0.76	2.86	1.91194	0.00010175	0.00735932	-
	BT_Q_ZJU_Singletons61812	0.59	2.21	1.90526	0.000709416	0.0328235	-
	BT_Q_ZJU_Singletons115366	0.59	2.21	1.90526	0.000709416	0.0327834	gi|242013333|ref|XP_002427365.1|/4.65295e-09/UDP-glucuronosyltransferase 1-8 precursor, putative [Pediculus humanus corporis]
	BT_Q_ZJU_Singletons132267	1.68	6.21	1.88613	1.3196e-08	3.01949e-06	-
	BT_Q_ZJU_Singletons101638	0.51	1.88	1.88216	0.00190182	0.0648044	-
	BT_Q_ZJU_Singletons166409	0.51	1.88	1.88216	0.00190182	0.064746	-
	BT_Q_ZJU_Singletons43890	0.51	1.88	1.88216	0.00190182	0.0646876	-
	BT_Q_ZJU_Singletons77453	0.76	2.78	1.87101	0.000160219	0.010358	-
	BT_Q_ZJU_Singletons32455	0.59	2.13	1.85207	0.00112489	0.0458147	gi|118601042|ref|NP_001073017.1|/3.03766e-15/forkhead transcription factor J2 [Strongylocentrotus purpuratus]
	BT_Q_ZJU_Singletons138448	0.59	2.13	1.85207	0.00112489	0.0457653	-
	BT_Q_ZJU_Singletons16594	0.93	3.35	1.84886	3.67634e-05	0.00325822	-
	BT_Q_ZJU_Singletons24955	5.14	18.23	1.82647	9.10382e-15	7.01459e-12	-
	BT_Q_ZJU_Singletons13430	2.61	9.24	1.82384	1.01972e-11	3.77446e-09	-
	BT_Q_ZJU_Singletons123996	1.18	4.17	1.82126	5.13472e-06	0.000637702	-
	BT_Q_ZJU_Singletons125114	4.47	15.78	1.81975	2.9532e-14	2.14419e-11	-
	BT_Q_ZJU_Singletons91485	0.51	1.8	1.81943	0.00302446	0.0879726	-
	BT_Q_ZJU_Singletons147228	0.51	1.8	1.81943	0.00302446	0.0879049	-
	BT_Q_ZJU_Singletons145906	0.59	2.04	1.78978	0.00177495	0.0612552	-
	BT_Q_ZJU_Singletons120841	0.93	3.19	1.77825	8.94992e-05	0.00675808	-
	BT_Q_ZJU_Singletons1631	0.93	3.19	1.77825	8.94992e-05	0.0067446	gi|13430287|gb|AAK25796.1|AF338465_1/2.50004e-111/delta-9 desaturase 1 [Acheta domesticus]
	BT_Q_ZJU_Singletons26194	1.01	3.43	1.76385	5.33996e-05	0.00445056	gi|198429193|ref|XP_002123606.1|/9.72861e-08/PREDICTED: similar to ankyrin repeat and zinc finger domain containing 1 [Ciona intestinalis]
	BT_Q_ZJU_Singletons109209	0.93	3.11	1.74161	0.000139078	0.00935986	-
	BT_Q_ZJU_Singletons35059	0.59	1.96	1.73207	0.00278406	0.0825705	gi|221114740|ref|XP_002161321.1|/3.81977e-06/PREDICTED: similar to predicted protein [Hydra magnipapillata]
	BT_Q_ZJU_Singletons86124	0.59	1.96	1.73207	0.00278406	0.0825056	-
	BT_Q_ZJU_Singletons5255	0.59	1.96	1.73207	0.00278406	0.0824409	-
	BT_Q_ZJU_Singletons16133	0.67	2.21	1.72181	0.00162828	0.0591112	gi|291242588|ref|XP_002741188.1|/7.63797e-38/PREDICTED: CG4572-like [Saccoglossus kowalevskii]
	BT_Q_ZJU_Singletons977	10.62	34.82	1.71313	8.9262e-14	5.52473e-11	-
	BT_Q_ZJU_Singletons11249	1.01	3.27	1.69494	0.000127632	0.0087933	gi|307184831|gb|EFN71133.1|/7.46069e-07/Cytochrome P450 6k1 [Camponotus floridanus]
	BT_Q_ZJU_Singletons141507	0.84	2.7	1.6845	0.000562258	0.027391	-
	BT_Q_ZJU_Singletons16285	0.84	2.7	1.6845	0.000562258	0.0273557	-
	BT_Q_ZJU_Singletons29016	3.79	12.1	1.67474	1.52323e-13	8.71355e-11	-
	BT_Q_ZJU_Singletons13958	1.18	3.76	1.67195	4.50656e-05	0.00384944	-
	BT_Q_ZJU_Singletons164625	0.67	2.13	1.66862	0.0025234	0.0773931	-
	BT_Q_ZJU_Singletons99396	0.67	2.13	1.66862	0.0025234	0.0773303	-
	BT_Q_ZJU_Singletons149732	0.67	2.13	1.66862	0.0025234	0.0772676	gi|239788744|dbj|BAH71038.1|/3.43802e-12/ACYPI004660 [Acyrthosiphon pisum]
	BT_Q_ZJU_Singletons10624	0.93	2.94	1.66051	0.00033169	0.0183084	-
	BT_Q_ZJU_Singletons3543	2.44	7.68	1.65423	5.968e-09	1.46313e-06	-
	BT_Q_ZJU_Singletons162197	1.43	4.5	1.65391	9.54388e-06	0.00105979	-
	BT_Q_ZJU_Singletons82932	0.76	2.37	1.64082	0.0014744	0.054628	-
	BT_Q_ZJU_Singletons118203	1.52	4.74	1.64082	5.70062e-06	0.000698789	-
	BT_Q_ZJU_Singletons139435	1.18	3.6	1.60921	0.000104955	0.00756215	-
	BT_Q_ZJU_Singletons66448	1.94	5.89	1.60221	6.63208e-07	0.00010056	-
	BT_Q_ZJU_Singletons1995	0.76	2.29	1.59128	0.00226088	0.0733329	-
	BT_Q_ZJU_Singletons1979	1.6	4.82	1.59096	7.82194e-06	0.000897621	-
	BT_Q_ZJU_Singletons13198	0.84	2.53	1.59068	0.00132166	0.0501499	-
	BT_Q_ZJU_Singletons157846	0.93	2.78	1.57978	0.000775334	0.0351413	-
	BT_Q_ZJU_Singletons13643	1.35	4.01	1.57064	5.59276e-05	0.00461036	gi|270016869|gb|EFA13315.1|/2.89908e-11/hypothetical protein TcasGA2_TC008558 [Tribolium castaneum]
	BT_Q_ZJU_Singletons130441	0.84	2.45	1.54432	0.00200784	0.0670256	-
	BT_Q_ZJU_Singletons142997	0.76	2.21	1.53998	0.00344346	0.0933964	-
	BT_Q_ZJU_Singletons148624	10.78	31.14	1.53041	1.93179e-14	1.43009e-11	gi|157103392|ref|XP_001647959.1|/2.84475e-06/hypothetical protein AaeL_AAEL000551 [Aedes aegypti]
	BT_Q_ZJU_Singletons133030	1.68	4.82	1.52057	1.57696e-05	0.00160914	-
	BT_Q_ZJU_Singletons153391	1.77	5.07	1.51824	9.40632e-06	0.0010476	-
	BT_Q_ZJU_Singletons12987	1.43	4.09	1.51609	7.48508e-05	0.00585092	-
	BT_Q_ZJU_Singletons161649	1.18	3.35	1.50537	0.000360342	0.0196884	-
	BT_Q_ZJU_Singletons4660	1.18	3.35	1.50537	0.000360342	0.01966	-
	BT_Q_ZJU_Singletons26534	1.01	2.86	1.50166	0.00103859	0.0429954	-
	BT_Q_ZJU_Singletons97400	1.1	3.11	1.49941	0.000610966	0.0290517	-
	BT_Q_ZJU_Singletons161869	2.44	6.87	1.49343	3.42322e-07	5.69355e-05	-
	BT_Q_ZJU_Singletons61326	1.43	4.01	1.48759	0.000111595	0.00790482	-
	BT_Q_ZJU_Singletons11532	1.18	3.27	1.4705	0.000538108	0.0265225	-
	BT_Q_ZJU_Singletons159076	1.18	3.27	1.4705	0.000538108	0.026488	-
	BT_Q_ZJU_Singletons119890	1.6	4.41	1.46271	5.84942e-05	0.00476987	-
	BT_Q_ZJU_Singletons79688	1.01	2.78	1.46073	0.00155325	0.0569348	-
	BT_Q_ZJU_Singletons10425	1.1	3.02	1.45705	0.000913002	0.0393049	-
	BT_Q_ZJU_Singletons33915	0.93	2.53	1.44383	0.00265076	0.0801277	-
	BT_Q_ZJU_Singletons155191	0.93	2.53	1.44383	0.00265076	0.0800636	-
	BT_Q_ZJU_Singletons150894	1.18	3.19	1.43477	0.000799202	0.0359641	-
	BT_Q_ZJU_Singletons106431	6.15	16.59	1.43166	0	0	-
	BT_Q_ZJU_Singletons53386	2.7	7.28	1.43098	3.4836e-07	5.71841e-05	-
	BT_Q_ZJU_Singletons10945	13.23	35.64	1.42968	0	0	-
	BT_Q_ZJU_Singletons37925	2.61	7.03	1.42947	5.79264e-07	9.00005e-05	-
	BT_Q_ZJU_Singletons98998	1.68	4.5	1.42146	7.57146e-05	0.0058819	-
	BT_Q_ZJU_Singletons486	1.01	2.7	1.4186	0.00230836	0.0722056	-
	BT_Q_ZJU_Singletons19368	1.1	2.94	1.41831	0.0013564	0.0513137	-
	BT_Q_ZJU_Singletons117954	1.26	3.35	1.41074	0.000697126	0.0324938	-
	BT_Q_ZJU_Singletons22756	1.52	4.01	1.39953	0.000213654	0.0131163	-
	BT_Q_ZJU_Singletons134392	1.18	3.11	1.39813	0.00118026	0.0457971	-
	BT_Q_ZJU_Singletons30911	1.43	3.76	1.39472	0.000359634	0.0196782	-
	BT_Q_ZJU_Singletons8036	1.68	4.41	1.39232	0.000110924	0.00787209	-
	BT_Q_ZJU_Singletons152770	2.19	5.72	1.38508	1.08202e-05	0.00117728	-
	BT_Q_ZJU_Singletons137121	1.26	3.27	1.37587	0.00102395	0.0428595	-
	BT_Q_ZJU_Singletons98670	1.26	3.27	1.37587	0.00102395	0.042812	-
	BT_Q_ZJU_Singletons7120	1.01	2.62	1.37521	0.00340804	0.0925687	-
	BT_Q_ZJU_Singletons44926	1.18	3.02	1.35576	0.00173272	0.0606852	-
	BT_Q_ZJU_Singletons10299	1.26	3.19	1.34013	0.0014954	0.0553517	-
	BT_Q_ZJU_Singletons7642	1.1	2.78	1.33758	0.00293868	0.0862081	-
	BT_Q_ZJU_Singletons39776	1.1	2.78	1.33758	0.00293868	0.0861412	-
	BT_Q_ZJU_Singletons90070	1.52	3.84	1.33703	0.000455386	0.0232654	-
	BT_Q_ZJU_Singletons25766	1.85	4.66	1.3328	0.000121613	0.00848707	-
	BT_Q_ZJU_Singletons1580	1.6	4.01	1.32553	0.00039354	0.0211053	-
	BT_Q_ZJU_Singletons20202	3.2	8.01	1.32373	4.72564e-07	7.59219e-05	-
	BT_Q_ZJU_Singletons167689	1.18	2.94	1.31703	0.00252816	0.077288	gi|242008848|ref|XP_002425209.1|/2.8527e-165/conserved hypothetical protein [Pediculus humanus corporis]
	BT_Q_ZJU_Singletons103236	1.18	2.94	1.31703	0.00252816	0.0772255	-
	BT_Q_ZJU_Singletons6951	1.94	4.82	1.31298	0.000105199	0.00756528	-
	BT_Q_ZJU_Singletons54162	3.54	8.75	1.30553	1.87477e-07	3.33876e-05	-
	BT_Q_ZJU_Singletons9776	2.02	4.99	1.30468	9.08846e-05	0.00680823	-
	BT_Q_ZJU_Cluster1866	1.26	3.11	1.30349	0.00217094	0.0708417	gi|242017953|ref|XP_002429448.1|/1.65517e-06/conserved hypothetical protein [Pediculus humanus corporis]
	BT_Q_ZJU_Singletons102130	1.43	3.51	1.29546	0.00110762	0.0453559	-
	BT_Q_ZJU_Singletons79132	9.18	22.32	1.28177	0	0	-
	BT_Q_ZJU_Singletons167257	8.93	21.66	1.2783	0	0	-
	BT_Q_ZJU_Singletons150316	1.18	2.86	1.27723	0.00366516	0.0972439	-
	BT_Q_ZJU_Singletons7865	1.35	3.27	1.27633	0.00186141	0.0637148	-
	BT_Q_ZJU_Singletons31093	23.42	56.57	1.2723	8.54872e-14	5.37928e-11	gi|270015968|gb|EFA12416.1|/4.68503e-46/hypothetical protein TcasGA2_TC004983 [Tribolium castaneum]
	BT_Q_ZJU_Singletons138572	1.6	3.84	1.26303	0.000815886	0.0364111	-
	BT_Q_ZJU_Singletons162922	1.26	3.02	1.26112	0.00313222	0.0902036	-
	BT_Q_ZJU_Singletons97574	1.26	3.02	1.26112	0.00313222	0.0901349	-
	BT_Q_ZJU_Singletons23767	1.68	4.01	1.25514	0.000699164	0.0325085	-
	BT_Q_ZJU_Singletons35142	1.52	3.6	1.24393	0.0013637	0.0514865	-
	BT_Q_ZJU_Singletons16528	4.04	9.56	1.24266	1.57771e-07	2.86378e-05	-
	BT_Q_ZJU_Singletons39696	1.35	3.19	1.2406	0.00267398	0.0801239	-
	BT_Q_ZJU_Singletons116736	1.94	4.58	1.23929	0.000308694	0.0172663	-
	BT_Q_ZJU_Singletons22540	4.3	10.14	1.23765	7.17734e-08	1.39681e-05	-
	BT_Q_ZJU_Singletons14668	2.19	5.15	1.23364	0.000137018	0.00927079	-
	BT_Q_ZJU_Singletons65684	4.04	9.48	1.23053	2.22216e-07	3.88415e-05	-
	BT_Q_ZJU_Singletons162691	1.43	3.35	1.22815	0.00228088	0.0716428	-
	BT_Q_ZJU_Singletons166207	1.43	3.35	1.22815	0.00228088	0.0715832	-
	BT_Q_ZJU_Singletons24184	1.43	3.35	1.22815	0.00228088	0.0715238	-
	BT_Q_ZJU_Singletons163552	9.69	22.64	1.22431	0	0	-
	BT_Q_ZJU_Singletons107982	1.68	3.92	1.22239	0.000995704	0.0422866	-
	BT_Q_ZJU_Singletons4258	1.68	3.92	1.22239	0.000995704	0.0422391	-
	BT_Q_ZJU_Singletons34345	3.79	8.83	1.22022	6.88862e-07	0.000103206	-
	BT_Q_ZJU_Singletons28617	1.35	3.11	1.20396	0.00381756	0.0996763	-
	BT_Q_ZJU_Singletons31876	1.35	3.11	1.20396	0.00381756	0.0996074	gi|149716947|ref|XP_001501045.1|/3.24907e-21/PREDICTED: trehalase (brush-border membrane glycoprotein) [Equus caballus]
	BT_Q_ZJU_Singletons150059	2.7	6.21	1.20163	3.85016e-05	0.00338053	-
	BT_Q_ZJU_Singletons139210	1.85	4.25	1.19994	0.000725318	0.0333549	-
	BT_Q_ZJU_Singletons24835	1.43	3.27	1.19328	0.00324422	0.0920252	-
	BT_Q_ZJU_Singletons11675	2.11	4.82	1.19179	0.00031984	0.0177321	-
	BT_Q_ZJU_Singletons13648	9.52	21.58	1.18066	2.36922e-13	1.29638e-10	gi|114052514|ref|NP_001040249.1|/1.18928e-63/homocysteine S-methyltransferase [Bombyx mori]
	BT_Q_ZJU_Singletons31944	1.6	3.6	1.16993	0.00234074	0.0731578	-
	BT_Q_ZJU_Singletons155068	2.19	4.9	1.16185	0.000383196	0.0206975	-
	BT_Q_ZJU_Singletons15128	2.27	5.07	1.15929	0.0003265	0.0180483	gi|193643610|ref|XP_001943715.1|/6.9827e-57/PREDICTED: UDP-glucuronosyltransferase 2C1-like [Acyrthosiphon pisum]
	BT_Q_ZJU_Singletons123448	3.12	6.95	1.15547	2.46828e-05	0.00232394	-
	BT_Q_ZJU_Singletons11696	1.77	3.92	1.1471	0.00168763	0.0594924	-
	BT_Q_ZJU_Singletons17691	1.77	3.92	1.1471	0.00168763	0.0594369	gi|260831035|ref|XP_002610465.1|/5.16648e-24/hypothetical protein BRAFLDRAFT_114907 [Branchiostoma floridae]
	BT_Q_ZJU_Singletons156273	1.77	3.92	1.1471	0.00168763	0.0593815	gi|270016984|gb|EFA13430.1|/6.73359e-24/hypothetical protein TcasGA2_TC005204 [Tribolium castaneum]
	BT_Q_ZJU_Singletons64563	1.77	3.92	1.1471	0.00168763	0.0593263	-
	BT_Q_ZJU_Singletons28212	3.79	8.34	1.13785	5.05754e-06	0.000632276	-
	BT_Q_ZJU_Singletons15142	2.27	4.99	1.13635	0.000455194	0.0233503	-
	BT_Q_ZJU_Singletons98547	2.27	4.99	1.13635	0.000455194	0.0233187	-
	BT_Q_ZJU_Singletons163784	2.27	4.99	1.13635	0.000455194	0.0232871	-
	BT_Q_ZJU_Singletons12589	1.6	3.51	1.1334	0.00328874	0.0926615	gi|115803132|ref|XP_001198853.1|/1.80248e-13/PREDICTED: similar to endonuclease-reverse transcriptase [Strongylocentrotus purpuratus]
	BT_Q_ZJU_Singletons32728	1.6	3.51	1.1334	0.00328874	0.0925924	-
	BT_Q_ZJU_Singletons12843	20.72	45.2	1.1253	2.3781e-13	1.28265e-10	gi|74273320|gb|ABA01328.1|/3.12055e-37/secreted cathepsin F [Teladorsagia circumcincta]
	BT_Q_ZJU_Singletons145495	4.47	9.73	1.12216	1.04243e-06	0.000148517	gi|157124241|ref|XP_001660381.1|/1.37895e-21/glucosyl/glucuronosyl transferases [Aedes aegypti]
	BT_Q_ZJU_Singletons12732	5.56	12.1	1.12185	5.23778e-08	1.0575e-05	-
	BT_Q_ZJU_Cluster505	1.77	3.84	1.11736	0.00235898	0.0735452	gi|189240108|ref|XP_972976.2|/0/PREDICTED: similar to glycinamide ribonucleotide synthetase-aminoimidazole ribonucleotide synthetase-glycinamide ribonucleotide transformylase [Tribolium castaneum]
	BT_Q_ZJU_Singletons17736	1.77	3.84	1.11736	0.00235898	0.0734846	gi|66553048|ref|XP_393330.2|/6.68993e-105/PREDICTED: regulator of nonsense transcripts 1 [Apis mellifera]
	BT_Q_ZJU_Singletons30644	1.77	3.84	1.11736	0.00235898	0.073424	-
	BT_Q_ZJU_Singletons150242	1.85	4.01	1.11608	0.00199818	0.0667623	-
	BT_Q_ZJU_Singletons166670	2.53	5.48	1.11504	0.000279942	0.0161362	gi|189240910|ref|XP_967606.2|/6.1324e-60/PREDICTED: similar to glucosyl/glucuronosyl transferases [Tribolium castaneum]
	BT_Q_ZJU_Singletons150878	2.95	6.38	1.11284	9.03422e-05	0.00678105	-
	BT_Q_ZJU_Singletons149247	2.61	5.64	1.11165	0.000238056	0.0141987	-
	BT_Q_ZJU_Singletons9888	14.15	30.57	1.11131	1.13465e-13	6.79978e-11	gi|193575579|ref|XP_001951870.1|/1.4545e-58/PREDICTED: proclotting enzyme-like isoform 1 [Acyrthosiphon pisum]
	BT_Q_ZJU_Singletons29484	11.63	25.09	1.10926	1.53211e-13	8.63354e-11	-
	BT_Q_ZJU_Singletons35446	4.21	9.07	1.10728	3.16482e-06	0.000414888	-
	BT_Q_ZJU_Singletons27602	2.7	5.8	1.10309	0.000202438	0.0124886	-
	BT_Q_ZJU_Singletons157456	14.24	30.57	1.10217	0	0	-
	BT_Q_ZJU_Singletons17326	2.02	4.33	1.10001	0.00143423	0.0532967	-
	BT_Q_ZJU_Singletons124307	2.86	6.13	1.09987	0.000146402	0.00976574	-
	BT_Q_ZJU_Singletons128026	51.81	110.84	1.09718	8.03802e-14	5.23234e-11	-
	BT_Q_ZJU_Singletons28735	4.89	10.46	1.09698	6.50886e-07	9.90895e-05	-
	BT_Q_ZJU_Singletons10607	2.95	6.29	1.09235	0.000124506	0.00865696	-
	BT_Q_ZJU_Singletons110444	3.03	6.46	1.09222	0.000105889	0.00758603	-
	BT_Q_ZJU_Singletons129303	3.54	7.52	1.08698	2.93044e-05	0.00271173	-
	BT_Q_ZJU_Singletons15974	7.16	15.2	1.08604	2.67928e-09	7.07386e-07	-
	BT_Q_ZJU_Singletons5842	4.21	8.91	1.08161	5.93834e-06	0.000718596	-
	BT_Q_ZJU_Singletons157938	2.36	4.99	1.08025	0.00074016	0.033996	-
	BT_Q_ZJU_Singletons9952	2.02	4.25	1.07311	0.00198207	0.0665184	-
	BT_Q_ZJU_Singletons159331	5.9	12.34	1.06456	1.32609e-07	2.46633e-05	-
	BT_Q_ZJU_Singletons34757	4.38	9.16	1.06442	5.87712e-06	0.000713475	-
	BT_Q_ZJU_Singletons121218	2.86	5.97	1.06172	0.000275628	0.0159606	-
	BT_Q_ZJU_Singletons18503	17.61	36.7	1.05939	1.01918e-13	6.20634e-11	-
	BT_Q_ZJU_Singletons155033	3.54	7.36	1.05596	5.47208e-05	0.00455063	-
	BT_Q_ZJU_Singletons28690	1.85	3.84	1.05358	0.00382374	0.0996998	-
	BT_Q_ZJU_Singletons90944	1.85	3.84	1.05358	0.00382374	0.099631	-
	BT_Q_ZJU_Singletons8976	1.85	3.84	1.05358	0.00382374	0.0995623	gi|189235252|ref|XP_971328.2|/5.04532e-93/PREDICTED: similar to ubiquitin conjugating enzyme-like protein [Tribolium castaneum]
	BT_Q_ZJU_Singletons153517	1.94	4.01	1.04755	0.00322734	0.0918223	-
	BT_Q_ZJU_Singletons149661	1.94	4.01	1.04755	0.00322734	0.0917532	-
	BT_Q_ZJU_Singletons6764	2.27	4.66	1.03764	0.00164397	0.0595663	-
	BT_Q_ZJU_Singletons45191	2.44	4.99	1.03216	0.00117567	0.0456662	-
	BT_Q_ZJU_Singletons18595	3.12	6.38	1.03201	0.000229296	0.0137851	-
	BT_Q_ZJU_Singletons43092	3.2	6.54	1.03122	0.00019451	0.0121184	-
	BT_Q_ZJU_Singletons133373	2.36	4.82	1.03025	0.00139003	0.0521157	-
	BT_Q_ZJU_Singletons155522	11.71	23.87	1.02746	1.14619e-12	5.40932e-10	-
	BT_Q_ZJU_Singletons3628	4.72	9.56	1.01822	7.65874e-06	0.000881572	-
	BT_Q_ZJU_Singletons32474	2.02	4.09	1.01775	0.0037266	0.0985279	gi|170047507|ref|XP_001851260.1|/1.5347e-132/ATPase n2b [Culex quinquefasciatus]
	BT_Q_ZJU_Singletons112062	2.02	4.09	1.01775	0.0037266	0.0984589	-
	BT_Q_ZJU_Singletons23688	2.02	4.09	1.01775	0.0037266	0.0983901	-
	BT_Q_ZJU_Singletons131740	2.02	4.09	1.01775	0.0037266	0.0983213	-
	BT_Q_ZJU_Singletons25592	2.95	5.97	1.01702	0.000432866	0.0225108	-
	BT_Q_ZJU_Singletons28362	10.11	20.44	1.01561	6.46072e-11	2.2175e-08	-
	BT_Q_ZJU_Singletons65456	5.22	10.54	1.01375	2.90588e-06	0.000383607	-
	BT_Q_ZJU_Singletons2067	2.27	4.58	1.01266	0.00223966	0.0727071	-
	BT_Q_ZJU_Singletons145535	3.62	7.28	1.00795	0.000115653	0.00813126	-
	BT_Q_ZJU_Singletons83770	5.9	11.85	1.0061	8.01422e-07	0.000117278	-
	BT_Q_ZJU_Singletons22900	2.44	4.9	1.0059	0.00159824	0.0582447	-
	BT_Q_ZJU_Singletons71426	2.61	5.23	1.00276	0.00114213	0.0464167	-
	BT_Q_ZJU_Singletons81854	26.54	53.13	1.00136	3.82804e-13	2.00733e-10	-
	BT_Q_ZJU_Singletons161535	2.86	5.72	1	0.00069159	0.0323156	gi|242024613|ref|XP_002432721.1|/2.76951e-54/ubiquitin-conjugating enzyme E2-17 kDa, putative [Pediculus humanus corporis]
	BT_Q_ZJU_Singletons31288	2.11	0.01	-7.7211	2.00696e-08	4.37993e-06	gi|91081191|ref|XP_975602.1|/5.24246e-59/PREDICTED: similar to AGAP002284-PA [Tribolium castaneum]
	BT_Q_ZJU_Singletons24185	2.02	0.01	-7.65821	4.07542e-08	8.45426e-06	-
	BT_Q_ZJU_Singletons159415	1.43	0.01	-7.15987	5.80246e-06	0.000706683	-
	BT_Q_ZJU_Singletons32891	1.1	0.01	-6.78136	9.86618e-05	0.00723296	gi|242010199|ref|XP_002425860.1|/2.20063e-25/RAB-2,4,14, putative [Pediculus humanus corporis]
	BT_Q_ZJU_Singletons61460	1.1	0.01	-6.78136	9.86618e-05	0.00721895	-
	BT_Q_ZJU_Singletons35399	1.1	0.01	-6.78136	9.86618e-05	0.00720498	gi|307196441|gb|EFN78019.1|/1.33696e-39/Inhibitor of growth protein 1 [Harpegnathos saltator]
	BT_Q_ZJU_Singletons30620	1.01	0.01	-6.65821	0.000200348	0.012441	gi|242009888|ref|XP_002425714.1|/5.08205e-70/ankyrin repeat-containing protein, putative [Pediculus humanus corporis]
	BT_Q_ZJU_Singletons152508	1.01	0.01	-6.65821	0.000200348	0.0124206	-
	BT_Q_ZJU_Singletons27192	1.01	0.01	-6.65821	0.000200348	0.0124002	gi|292606977|gb|ADE34167.1|/3.40238e-30/lipophorin receptor long isoform [Nilaparvata lugens]
	BT_Q_ZJU_Singletons165602	0.93	0.01	-6.53916	0.000406834	0.0216034	gi|242010715|ref|XP_002426105.1|/4.12025e-33/DNA double-strand break repair Rad50 ATPase, putative [Pediculus humanus corporis]
	BT_Q_ZJU_Singletons99335	0.93	0.01	-6.53916	0.000406834	0.0215731	-
	BT_Q_ZJU_Singletons29870	0.93	0.01	-6.53916	0.000406834	0.0215428	-
	BT_Q_ZJU_Singletons132856	0.93	0.01	-6.53916	0.000406834	0.0215126	-
	BT_Q_ZJU_Singletons36282	0.93	0.01	-6.53916	0.000406834	0.0214825	gi|307175556|gb|EFN65477.1|/1.57529e-84/Huntingtin [Camponotus floridanus]
	BT_Q_ZJU_Singletons159781	0.93	0.01	-6.53916	0.000406834	0.0214525	-
	BT_Q_ZJU_Singletons135495	0.93	0.01	-6.53916	0.000406834	0.0214226	-
	BT_Q_ZJU_Singletons165789	0.84	0.01	-6.39232	0.000826138	0.036652	gi|307188889|gb|EFN73438.1|/3.44078e-94/Inositol polyphosphate 5-phosphatase OCRL-1 [Camponotus floridanus]
	BT_Q_ZJU_Singletons160454	0.84	0.01	-6.39232	0.000826138	0.036609	-
	BT_Q_ZJU_Singletons37450	0.84	0.01	-6.39232	0.000826138	0.036566	-
	BT_Q_ZJU_Singletons98903	0.84	0.01	-6.39232	0.000826138	0.0365232	-
	BT_Q_ZJU_Singletons35206	0.84	0.01	-6.39232	0.000826138	0.0364805	gi|156537388|ref|XP_001606740.1|/4.82478e-81/PREDICTED: similar to cell division cycle 27 [Nasonia vitripennis]
	BT_Q_ZJU_Singletons160923	0.84	0.01	-6.39232	0.000826138	0.0364379	-
	BT_Q_ZJU_Singletons12061	0.84	0.01	-6.39232	0.000826138	0.0363954	gi|242011026|ref|XP_002426258.1|/0/predicted protein [Pediculus humanus corporis]
	BT_Q_ZJU_Singletons27273	0.84	0.01	-6.39232	0.000826138	0.036353	-
	BT_Q_ZJU_Singletons383	0.84	0.01	-6.39232	0.000826138	0.0363106	-
	BT_Q_ZJU_Singletons32323	0.84	0.01	-6.39232	0.000826138	0.0362684	-
	BT_Q_ZJU_Singletons26038	0.84	0.01	-6.39232	0.000826138	0.0362263	gi|156537524|ref|XP_001607478.1|/3.42497e-12/PREDICTED: similar to ENSANGP00000013869 [Nasonia vitripennis]
	BT_Q_ZJU_Singletons16479	0.76	0.01	-6.24793	0.00167759	0.060264	-
	BT_Q_ZJU_Singletons27837	0.76	0.01	-6.24793	0.00167759	0.0602067	-
	BT_Q_ZJU_Singletons2139	0.76	0.01	-6.24793	0.00167759	0.0601496	-
	BT_Q_ZJU_Singletons158830	0.76	0.01	-6.24793	0.00167759	0.0600925	gi|270013656|gb|EFA10104.1|/9.91902e-28/hypothetical protein TcasGA2_TC012283 [Tribolium castaneum]
	BT_Q_ZJU_Singletons15642	0.76	0.01	-6.24793	0.00167759	0.0600355	-
	BT_Q_ZJU_Singletons164476	0.76	0.01	-6.24793	0.00167759	0.0599787	-
	BT_Q_ZJU_Singletons14324	0.76	0.01	-6.24793	0.00167759	0.0599219	gi|307212155|gb|EFN88009.1|/3.46846e-105/Molybdenum cofactor sulfurase [Harpegnathos saltator]
	BT_Q_ZJU_Singletons153996	0.76	0.01	-6.24793	0.00167759	0.0598653	-
	BT_Q_ZJU_Singletons30167	0.76	0.01	-6.24793	0.00167759	0.0598088	gi|156553340|ref|XP_001601185.1|/9.06607e-46/PREDICTED: similar to importin alpha [Nasonia vitripennis]
	BT_Q_ZJU_Singletons154540	0.76	0.01	-6.24793	0.00167759	0.0597523	-
	BT_Q_ZJU_Singletons4781	0.76	0.01	-6.24793	0.00167759	0.059696	-
	BT_Q_ZJU_Singletons144087	0.76	0.01	-6.24793	0.00167759	0.0596398	-
	BT_Q_ZJU_Singletons75652	0.76	0.01	-6.24793	0.00167759	0.0595837	-
	BT_Q_ZJU_Singletons160313	0.76	0.01	-6.24793	0.00167759	0.0595277	-
	BT_Q_ZJU_Singletons16355	0.76	0.01	-6.24793	0.00167759	0.0594718	-
	BT_Q_ZJU_Singletons25596	0.76	0.01	-6.24793	0.00167759	0.059416	-
	BT_Q_ZJU_Singletons16799	0.76	0.01	-6.24793	0.00167759	0.0593603	-
	BT_Q_ZJU_Singletons32863	0.76	0.01	-6.24793	0.00167759	0.0593048	gi|91090584|ref|XP_972498.1|/8.29178e-69/PREDICTED: similar to myb-like, SWIRM and MPN domains 1 [Tribolium castaneum]
	BT_Q_ZJU_Singletons12347	0.76	0.01	-6.24793	0.00167759	0.0592493	-
	BT_Q_ZJU_Cluster2629	0.76	0.01	-6.24793	0.00167759	0.0591939	-
	BT_Q_ZJU_Singletons166246	0.67	0.01	-6.06609	0.0034066	0.0952007	gi|307214980|gb|EFN89825.1|/1.22354e-21/Cyclin-A2 [Harpegnathos saltator]
	BT_Q_ZJU_Singletons5261	0.67	0.01	-6.06609	0.0034066	0.0951303	-
	BT_Q_ZJU_Singletons125777	0.67	0.01	-6.06609	0.0034066	0.09506	-
	BT_Q_ZJU_Singletons72452	0.67	0.01	-6.06609	0.0034066	0.0949898	-
	BT_Q_ZJU_Singletons135687	0.67	0.01	-6.06609	0.0034066	0.0949197	-
	BT_Q_ZJU_Singletons87001	0.67	0.01	-6.06609	0.0034066	0.0948497	-
	BT_Q_ZJU_Singletons55791	0.67	0.01	-6.06609	0.0034066	0.0947798	-
	BT_Q_ZJU_Singletons138493	0.67	0.01	-6.06609	0.0034066	0.09471	-
	BT_Q_ZJU_Singletons165782	0.67	0.01	-6.06609	0.0034066	0.0946403	gi|157119967|ref|XP_001653465.1|/3.97117e-26/hypothetical protein AaeL_AAEL008834 [Aedes aegypti]
	BT_Q_ZJU_Singletons97256	0.67	0.01	-6.06609	0.0034066	0.0945707	-
	BT_Q_ZJU_Singletons159446	0.67	0.01	-6.06609	0.0034066	0.0945012	gi|221330102|ref|NP_610504.3|/2.40471e-34/CG1827, isoform C [Drosophila melanogaster]
	BT_Q_ZJU_Singletons35851	0.67	0.01	-6.06609	0.0034066	0.0944319	-
	BT_Q_ZJU_Singletons24318	0.67	0.01	-6.06609	0.0034066	0.0943626	gi|307192254|gb|EFN75548.1|/3.66981e-81/Alpha-N-acetylglucosaminidase [Harpegnathos saltator]
	BT_Q_ZJU_Singletons22478	0.67	0.01	-6.06609	0.0034066	0.0942934	-
	BT_Q_ZJU_Singletons85401	0.67	0.01	-6.06609	0.0034066	0.0942243	-
	BT_Q_ZJU_Singletons36238	0.67	0.01	-6.06609	0.0034066	0.0941553	gi|307207769|gb|EFN85387.1|/1.20491e-69/Protein dopey-1-like protein [Harpegnathos saltator]
	BT_Q_ZJU_Singletons24985	0.67	0.01	-6.06609	0.0034066	0.0940865	gi|307190447|gb|EFN74482.1|/1.41475e-55/Protein RMD5-like protein A [Camponotus floridanus]
	BT_Q_ZJU_Singletons20396	0.67	0.01	-6.06609	0.0034066	0.0940177	-
	BT_Q_ZJU_Singletons34519	0.67	0.01	-6.06609	0.0034066	0.093949	-
	BT_Q_ZJU_Singletons33110	0.67	0.01	-6.06609	0.0034066	0.0938804	-
	BT_Q_ZJU_Singletons26089	0.67	0.01	-6.06609	0.0034066	0.0938119	-
	BT_Q_ZJU_Singletons7408	0.67	0.01	-6.06609	0.0034066	0.0937436	-
	BT_Q_ZJU_Singletons7325	0.67	0.01	-6.06609	0.0034066	0.0936753	gi|242007062|ref|XP_002424361.1|/0/NADH kinase, putative [Pediculus humanus corporis]
	BT_Q_ZJU_Singletons137149	0.67	0.01	-6.06609	0.0034066	0.0936071	-
	BT_Q_ZJU_Singletons161942	0.67	0.01	-6.06609	0.0034066	0.093539	-
	BT_Q_ZJU_Singletons34582	0.67	0.01	-6.06609	0.0034066	0.0934711	-
	BT_Q_ZJU_Singletons1282	0.67	0.01	-6.06609	0.0034066	0.0934032	-
	BT_Q_ZJU_Singletons27567	0.67	0.01	-6.06609	0.0034066	0.0933354	gi|158286486|ref|XP_308780.4|/5.57277e-17/AGAP006990-PB [Anopheles gambiae str. PEST]
	BT_Q_ZJU_Singletons46347	0.67	0.01	-6.06609	0.0034066	0.0932677	-
	BT_Q_ZJU_Singletons21687	0.67	0.01	-6.06609	0.0034066	0.0932001	-
	BT_Q_ZJU_Singletons35260	0.67	0.01	-6.06609	0.0034066	0.0931326	gi|242010602|ref|XP_002426054.1|/8.9682e-177/ubiquitin-protein ligase, putative [Pediculus humanus corporis]
	BT_Q_ZJU_Singletons100372	0.67	0.01	-6.06609	0.0034066	0.0930653	-
	BT_Q_ZJU_Singletons144661	0.67	0.01	-6.06609	0.0034066	0.092998	-
	BT_Q_ZJU_Singletons28017	0.67	0.01	-6.06609	0.0034066	0.0929308	-
	BT_Q_ZJU_Singletons141050	0.67	0.01	-6.06609	0.0034066	0.0928637	gi|170050200|ref|XP_001859639.1|/4.09211e-18/deoxyribonuclease I [Culex quinquefasciatus]
	BT_Q_ZJU_Singletons34622	0.67	0.01	-6.06609	0.0034066	0.0927967	-
	BT_Q_ZJU_Singletons31461	0.67	0.01	-6.06609	0.0034066	0.0927298	-
	BT_Q_ZJU_Singletons150235	0.67	0.01	-6.06609	0.0034066	0.092663	-
	BT_Q_ZJU_Singletons47942	0.67	0.01	-6.06609	0.0034066	0.0925962	-
	BT_Q_ZJU_Singletons155366	1.52	0.16	-3.24793	0.000170261	0.0108584	-
	BT_Q_ZJU_Singletons34271	1.43	0.16	-3.15987	0.000314396	0.0175074	-
	BT_Q_ZJU_Singletons20275	1.35	0.16	-3.07682	0.000577812	0.0280763	-
	BT_Q_ZJU_Singletons21496	1.26	0.16	-2.97728	0.00105641	0.04359	-
	BT_Q_ZJU_Singletons1776	1.26	0.16	-2.97728	0.00105641	0.0435424	gi|193690595|ref|XP_001949004.1|/4.62965e-50/PREDICTED: ornithine aminotransferase, mitochondrial-like isoform 1 [Acyrthosiphon pisum]
	BT_Q_ZJU_Singletons21315	1.26	0.16	-2.97728	0.00105641	0.0434949	-
	BT_Q_ZJU_Singletons76511	1.77	0.25	-2.82375	0.000116696	0.00818933	-
	BT_Q_ZJU_Singletons17253	3.45	0.49	-2.81574	5.80058e-08	1.15264e-05	gi|193669232|ref|XP_001948948.1|/0/PREDICTED: peroxidasin-like [Acyrthosiphon pisum]
	BT_Q_ZJU_Singletons16732	1.1	0.16	-2.78136	0.00346814	0.0937963	gi|307176717|gb|EFN66133.1|/4.55162e-99/Focal adhesion kinase 1 [Camponotus floridanus]
	BT_Q_ZJU_Singletons119690	1.1	0.16	-2.78136	0.00346814	0.0937292	-
	BT_Q_ZJU_Singletons167577	1.1	0.16	-2.78136	0.00346814	0.0936621	-
	BT_Q_ZJU_Singletons16184	1.1	0.16	-2.78136	0.00346814	0.0935952	-
	BT_Q_ZJU_Singletons10794	1.1	0.16	-2.78136	0.00346814	0.0935283	-
	BT_Q_ZJU_Singletons25725	1.1	0.16	-2.78136	0.00346814	0.0934615	-
	BT_Q_ZJU_Singletons34110	1.68	0.25	-2.74846	0.000209768	0.0128987	gi|21954729|gb|AAM83100.1|AF525422_1/3.89308e-30/adenosine deaminase ADAR2 [Homo sapiens]
	BT_Q_ZJU_Singletons109295	2.19	0.33	-2.73039	2.3803e-05	0.00227514	-
	BT_Q_ZJU_Singletons130235	2.19	0.33	-2.73039	2.3803e-05	0.0022694	gi|270008309|gb|EFA04757.1|/4.23506e-18/hypothetical protein TcasGA2_TC030591 [Tribolium castaneum]
	BT_Q_ZJU_Singletons33965	1.6	0.25	-2.67807	0.000375138	0.0203789	gi|91089789|ref|XP_968303.1|/0/PREDICTED: similar to protein kinase protein [Tribolium castaneum]
	BT_Q_ZJU_Singletons1292	1.52	0.25	-2.60407	0.000667146	0.0313285	-
	BT_Q_ZJU_Singletons109629	1.94	0.33	-2.55552	0.000131998	0.0090446	-
	BT_Q_ZJU_Singletons156257	1.94	0.33	-2.55552	0.000131998	0.00902822	-
	BT_Q_ZJU_Singletons16548	1.35	0.25	-2.43296	0.0020706	0.0684549	-
	BT_Q_ZJU_Singletons34082	2.19	0.41	-2.41724	8.03618e-05	0.00612941	-
	BT_Q_ZJU_Singletons166593	2.19	0.41	-2.41724	8.03618e-05	0.00611706	gi|156548726|ref|XP_001603474.1|/1.33571e-19/PREDICTED: similar to ENSANGP00000009252 [Nasonia vitripennis]
	BT_Q_ZJU_Singletons54486	2.61	0.49	-2.4132	1.62722e-05	0.0016515	-
	BT_Q_ZJU_Singletons162769	2.61	0.49	-2.4132	1.62722e-05	0.00164707	-
	BT_Q_ZJU_Singletons47587	3.03	0.57	-2.41028	3.33224e-06	0.000433823	gi|307174361|gb|EFN64903.1|/2.65705e-09/Alanine--glyoxylate aminotransferase 2-like [Camponotus floridanus]
	BT_Q_ZJU_Singletons115555	1.68	0.33	-2.34792	0.000698398	0.032513	-
	BT_Q_ZJU_Singletons12617	1.26	0.25	-2.33342	0.0036091	0.0962299	-
	BT_Q_ZJU_Singletons121743	1.26	0.25	-2.33342	0.0036091	0.096162	-
	BT_Q_ZJU_Singletons10981	1.26	0.25	-2.33342	0.0036091	0.0960942	gi|307177501|gb|EFN66615.1|/4.36695e-07/Maltase 1 [Camponotus floridanus]
	BT_Q_ZJU_Singletons88836	1.6	0.33	-2.27753	0.001202	0.0464499	-
	BT_Q_ZJU_Singletons34861	1.94	0.41	-2.24236	0.000405934	0.021586	gi|307199072|gb|EFN79782.1|/2.02339e-67/PITSLRE serine/threonine-protein kinase CDC2L1 [Harpegnathos saltator]
	BT_Q_ZJU_Singletons113887	7.67	1.63	-2.23435	1.05354e-12	5.09952e-10	-
	BT_Q_ZJU_Singletons96418	2.27	0.49	-2.21184	0.000138489	0.00933687	-
	BT_Q_ZJU_Singletons34130	1.52	0.33	-2.20353	0.0020542	0.0680319	gi|156547731|ref|XP_001605429.1|/2.73199e-62/PREDICTED: similar to ENSANGP00000022234, partial [Nasonia vitripennis]
	BT_Q_ZJU_Singletons74108	2.95	0.65	-2.1822	1.64706e-05	0.00165826	-
	BT_Q_ZJU_Singletons33009	1.43	0.33	-2.11548	0.00348376	0.0936152	gi|242012947|ref|XP_002427185.1|/5.44496e-24/hypothetical protein Phum_PHUM300620 [Pediculus humanus corporis]
	BT_Q_ZJU_Singletons4653	1.43	0.33	-2.11548	0.00348376	0.0935486	-
	BT_Q_ZJU_Singletons30504	1.77	0.41	-2.11005	0.0011592	0.0452591	-
	BT_Q_ZJU_Singletons99803	2.44	0.57	-2.09785	0.000133429	0.00910958	-
	BT_Q_ZJU_Singletons137108	88.29	21.33	-2.04937	2.34842e-117	5.54154e-114	-
	BT_Q_ZJU_Singletons130331	1.68	0.41	-2.03477	0.00193841	0.0656954	-
	BT_Q_ZJU_Singletons36215	1.68	0.41	-2.03477	0.00193841	0.0656365	gi|149436799|ref|XP_001513862.1|/1.04895e-56/PREDICTED: similar to Transmembrane protein 41A, partial [Ornithorhynchus anatinus]
	BT_Q_ZJU_Singletons73593	1.94	0.49	-1.9852	0.00107793	0.0442844	-
	BT_Q_ZJU_Singletons96914	3.2	0.82	-1.96438	2.4467e-05	0.00231517	-
	BT_Q_ZJU_Singletons12031	1.6	0.41	-1.96438	0.00321642	0.091719	-
	BT_Q_ZJU_Singletons18607	1.6	0.41	-1.96438	0.00321642	0.0916498	gi|242005598|ref|XP_002423651.1|/3.44744e-144/conserved hypothetical protein [Pediculus humanus corporis]
	BT_Q_ZJU_Singletons129165	3.45	0.9	-1.9386	1.38627e-05	0.00144582	-
	BT_Q_ZJU_Singletons7324	1.85	0.49	-1.91667	0.00177053	0.0612146	-
	BT_Q_ZJU_Singletons29226	1.85	0.49	-1.91667	0.00177053	0.0611586	-
	BT_Q_ZJU_Singletons34595	2.78	0.74	-1.90949	0.00011504	0.00810324	gi|307182197|gb|EFN69531.1|/2.53307e-80/HEAT repeat-containing protein 2 [Camponotus floridanus]
	BT_Q_ZJU_Singletons36219	3.88	1.06	-1.87199	7.14892e-06	0.000833048	gi|242018277|ref|XP_002429605.1|/4.64988e-33/hypothetical protein Phum_PHUM441300 [Pediculus humanus corporis]
	BT_Q_ZJU_Singletons110617	2.36	0.65	-1.86028	0.000540916	0.0265224	-
	BT_Q_ZJU_Singletons75486	1.77	0.49	-1.8529	0.00288596	0.0849255	-
	BT_Q_ZJU_Singletons134834	2.95	0.82	-1.84702	0.000104064	0.00751234	-
	BT_Q_ZJU_Singletons136646	2.02	0.57	-1.82532	0.00158139	0.0578539	gi|242020925|ref|XP_002430901.1|/1.79669e-29/zinc transporter, putative [Pediculus humanus corporis]
	BT_Q_ZJU_Singletons19088	2.02	0.57	-1.82532	0.00158139	0.0577979	gi|91093379|ref|XP_971371.1|/2.53402e-135/PREDICTED: similar to predicted protein [Tribolium castaneum]
	BT_Q_ZJU_Singletons18368	20.81	5.89	-1.82094	5.84644e-25	7.35774e-22	gi|270004132|gb|EFA00580.1|/5.44967e-10/hypothetical protein TcasGA2_TC003450 [Tribolium castaneum]
	BT_Q_ZJU_Singletons2034	3.12	0.9	-1.79355	9.29502e-05	0.00689457	gi|193709215|ref|XP_001943317.1|/1.87743e-151/PREDICTED: probable maltase H [Acyrthosiphon pisum]
	BT_Q_ZJU_Singletons136511	1.94	0.57	-1.76702	0.00253968	0.0775146	-
	BT_Q_ZJU_Singletons99929	1.94	0.57	-1.76702	0.00253968	0.077452	-
	BT_Q_ZJU_Singletons142286	2.19	0.65	-1.75242	0.00138998	0.0522175	-
	BT_Q_ZJU_Singletons160682	2.19	0.65	-1.75242	0.00138998	0.0521656	gi|149634076|ref|XP_001512518.1|/1.98765e-20/PREDICTED: hypothetical protein, partial [Ornithorhynchus anatinus]
	BT_Q_ZJU_Singletons30889	3.03	0.9	-1.75132	0.000147687	0.00981677	-
	BT_Q_ZJU_Singletons77014	4.38	1.31	-1.74136	5.1037e-06	0.000635941	-
	BT_Q_ZJU_Singletons30493	17.44	5.23	-1.73752	6.6163e-20	6.24496e-17	-
	BT_Q_ZJU_Singletons6948	2.44	0.74	-1.72128	0.000764126	0.0348005	gi|270001755|gb|EEZ98202.1|/0/hypothetical protein TcasGA2_TC000632 [Tribolium castaneum]
	BT_Q_ZJU_Singletons10633	2.95	0.9	-1.71272	0.000233366	0.0140075	gi|242007443|ref|XP_002424549.1|/1.86842e-29/conserved hypothetical protein [Pediculus humanus corporis]
	BT_Q_ZJU_Singletons8012	36.56	11.2	-1.70677	4.32592e-39	7.42387e-36	gi|193709215|ref|XP_001943317.1|/2.21038e-142/PREDICTED: probable maltase H [Acyrthosiphon pisum]
	BT_Q_ZJU_Singletons32770	2.36	0.74	-1.67319	0.00120733	0.0465132	-
	BT_Q_ZJU_Singletons7582	3.62	1.14	-1.66696	6.2719e-05	0.00508145	-
	BT_Q_ZJU_Singletons7845	5.81	1.88	-1.62781	5.2969e-07	8.29811e-05	-
	BT_Q_ZJU_Singletons138334	2.27	0.74	-1.6171	0.00189417	0.0646021	-
	BT_Q_ZJU_Singletons107821	3.2	1.06	-1.59401	0.00027152	0.0157469	-
	BT_Q_ZJU_Singletons154387	2.95	0.98	-1.58986	0.000490404	0.024491	-
	BT_Q_ZJU_Singletons33615	4.89	1.63	-1.58496	7.03724e-06	0.000830284	-
	BT_Q_ZJU_Singletons36055	2.19	0.74	-1.56533	0.00294964	0.0863284	gi|307172622|gb|EFN63981.1|/3.01975e-47/E3 SUMO-protein ligase RanBP2 [Camponotus floridanus]
	BT_Q_ZJU_Singletons156367	3.12	1.06	-1.55748	0.000417882	0.0219127	-
	BT_Q_ZJU_Singletons109453	2.61	0.9	-1.53605	0.00136956	0.0516046	-
	BT_Q_ZJU_Singletons7199	2.61	0.9	-1.53605	0.00136956	0.0515532	-
	BT_Q_ZJU_Singletons145632	2.36	0.82	-1.52509	0.00249264	0.0767615	-
	BT_Q_ZJU_Singletons33200	14.41	5.07	-1.50701	6.89672e-14	4.64974e-11	-
	BT_Q_ZJU_Singletons35130	2.78	0.98	-1.50423	0.00115592	0.0452715	gi|307187688|gb|EFN72660.1|/2.71868e-63/Uncharacterized protein C12orf4-like protein [Camponotus floridanus]
	BT_Q_ZJU_Singletons131327	2.78	0.98	-1.50423	0.00115592	0.0452245	gi|242024681|ref|XP_002432755.1|/7.9645e-17/Cysteinyl-tRNA synthetase, putative [Pediculus humanus corporis]
	BT_Q_ZJU_Singletons158417	2.78	0.98	-1.50423	0.00115592	0.0451777	-
	BT_Q_ZJU_Singletons5254	3.2	1.14	-1.48904	0.000539232	0.0265087	gi|157135457|ref|XP_001663450.1|/1.27333e-17/hypothetical protein AaeL_AAEL013304 [Aedes aegypti]
	BT_Q_ZJU_Singletons25719	3.2	1.14	-1.48904	0.000539232	0.0264743	-
	BT_Q_ZJU_Singletons96635	14.41	5.15	-1.48443	1.31674e-13	7.64823e-11	-
	BT_Q_ZJU_Singletons42797	7.75	2.78	-1.47911	6.39426e-08	1.25737e-05	-
	BT_Q_ZJU_Singletons154348	2.27	0.82	-1.469	0.00381732	0.0998081	-
	BT_Q_ZJU_Singletons34993	2.27	0.82	-1.469	0.00381732	0.099739	-
	BT_Q_ZJU_Singletons125238	3.62	1.31	-1.46642	0.000252782	0.0148889	-
	BT_Q_ZJU_Singletons167390	2.7	0.98	-1.46211	0.00175718	0.0610888	gi|157108246|ref|XP_001650143.1|/4.00603e-120/hypothetical protein AaeL_AAEL004980 [Aedes aegypti]
	BT_Q_ZJU_Singletons13747	2.7	0.98	-1.46211	0.00175718	0.0610326	-
	BT_Q_ZJU_Singletons59852	3.37	1.23	-1.45409	0.000453482	0.0232942	-
	BT_Q_ZJU_Singletons130999	3.12	1.14	-1.45251	0.000815148	0.0364212	-
	BT_Q_ZJU_Singletons1604	17.86	6.54	-1.44937	5.30354e-16	4.26032e-13	-
	BT_Q_ZJU_Singletons70851	7.33	2.7	-1.44085	2.5093e-07	4.34581e-05	-
	BT_Q_ZJU_Singletons18080	2.44	0.9	-1.43888	0.00318636	0.0913447	gi|307214406|gb|EFN89477.1|/1.54517e-28/Calcium-independent phospholipase A2-gamma [Harpegnathos saltator]
	BT_Q_ZJU_Singletons99875	2.44	0.9	-1.43888	0.00318636	0.0912754	-
	BT_Q_ZJU_Singletons25034	3.71	1.39	-1.41633	0.000318544	0.0176862	-
	BT_Q_ZJU_Singletons31809	2.61	0.98	-1.4132	0.00265256	0.0800539	-
	BT_Q_ZJU_Singletons59413	2.61	0.98	-1.4132	0.00265256	0.0799899	-
	BT_Q_ZJU_Singletons114973	10.62	4.01	-1.40511	1.07353e-09	3.04745e-07	-
	BT_Q_ZJU_Singletons23424	4.72	1.8	-1.39079	5.89836e-05	0.00478909	-
	BT_Q_ZJU_Singletons6077	9.44	3.6	-1.39079	1.18752e-08	2.73383e-06	-
	BT_Q_ZJU_Singletons33645	16.01	6.13	-1.38501	1.27028e-13	7.49367e-11	gi|223976197|gb|ACI25370.2|/1.77481e-29/CYP4CD1 [Liposcelis bostrychophila]
	BT_Q_ZJU_Singletons60229	5.56	2.13	-1.38423	1.32374e-05	0.00139603	-
	BT_Q_ZJU_Singletons145409	3.62	1.39	-1.3809	0.000474684	0.023832	-
	BT_Q_ZJU_Singletons20392	3.62	1.39	-1.3809	0.000474684	0.0238004	-
	BT_Q_ZJU_Singletons138707	2.95	1.14	-1.37168	0.00182778	0.0627344	-
	BT_Q_ZJU_Singletons147899	4.21	1.63	-1.36895	0.000185275	0.0116974	-
	BT_Q_ZJU_Singletons15936	5.05	1.96	-1.36543	4.1203e-05	0.00356793	-
	BT_Q_ZJU_Singletons137257	3.37	1.31	-1.36318	0.000847244	0.0370657	-
	BT_Q_ZJU_Singletons121887	7.33	2.86	-1.3578	8.42376e-07	0.000122795	-
	BT_Q_ZJU_Singletons135825	2.7	1.06	-1.3489	0.00328348	0.0926516	-
	BT_Q_ZJU_Singletons88244	14.49	5.72	-1.34097	6.16814e-12	2.45135e-09	-
	BT_Q_ZJU_Singletons148555	4.55	1.8	-1.33787	0.000128387	0.00882925	-
	BT_Q_ZJU_Singletons13159	5.56	2.21	-1.33104	2.38974e-05	0.00227266	gi|307201288|gb|EFN81136.1|/2.61593e-162/Poly(A) polymerase gamma [Harpegnathos saltator]
	BT_Q_ZJU_Singletons29801	3.29	1.31	-1.32852	0.00125307	0.0477876	-
	BT_Q_ZJU_Singletons130703	2.86	1.14	-1.32698	0.00270968	0.080745	-
	BT_Q_ZJU_Singletons40364	3.45	1.39	-1.31151	0.00103622	0.0429916	gi|242017298|ref|XP_002429128.1|/5.36769e-10/isocitrate dehydrogenase NAD subunit beta, putative [Pediculus humanus corporis]
	BT_Q_ZJU_Singletons141985	5.48	2.21	-1.31013	3.4884e-05	0.00314331	-
	BT_Q_ZJU_Singletons165283	4.04	1.63	-1.30948	0.00040043	0.0213534	-
	BT_Q_ZJU_Singletons6612	6.07	2.45	-1.30891	1.37804e-05	0.00144122	-
	BT_Q_ZJU_Singletons47763	3.03	1.23	-1.30066	0.00223454	0.0726659	-
	BT_Q_ZJU_Singletons21968	3.03	1.23	-1.30066	0.00223454	0.0726033	gi|241574826|ref|XP_002403141.1|/2.14152e-36/conserved hypothetical protein [Ixodes scapularis]
	BT_Q_ZJU_Singletons15149	3.79	1.55	-1.28993	0.000707372	0.0328497	-
	BT_Q_ZJU_Singletons154172	3.79	1.55	-1.28993	0.000707372	0.0328094	-
	BT_Q_ZJU_Singletons25149	3.37	1.39	-1.27766	0.00151734	0.0560538	gi|242016705|ref|XP_002428888.1|/9.48636e-15/predicted protein [Pediculus humanus corporis]
	BT_Q_ZJU_Singletons29321	3.37	1.39	-1.27766	0.00151734	0.055999	-
	BT_Q_ZJU_Singletons21030	5.73	2.37	-1.27365	3.48708e-05	0.00314963	-
	BT_Q_ZJU_Singletons32203	8.68	3.6	-1.2697	3.45822e-07	5.72654e-05	-
	BT_Q_ZJU_Singletons121752	2.95	1.23	-1.26206	0.00327544	0.0924938	-
	BT_Q_ZJU_Singletons60028	42.46	17.74	-1.2591	2.92522e-29	4.09043e-26	-
	BT_Q_ZJU_Singletons140463	3.12	1.31	-1.25198	0.0026893	0.080519	-
	BT_Q_ZJU_Singletons140446	3.12	1.31	-1.25198	0.0026893	0.0804552	-
	BT_Q_ZJU_Singletons25709	5.64	2.37	-1.25081	5.02986e-05	0.00422945	-
	BT_Q_ZJU_Singletons155801	5.81	2.45	-1.24576	4.1616e-05	0.00359545	gi|156355154|ref|XP_001623538.1|/8.0111e-06/predicted protein [Nematostella vectensis]
	BT_Q_ZJU_Singletons95350	34.12	14.63	-1.22169	8.68624e-23	9.93785e-20	-
	BT_Q_ZJU_Singletons133120	4.55	1.96	-1.21501	0.000389212	0.0209326	-
	BT_Q_ZJU_Singletons27057	4.55	1.96	-1.21501	0.000389212	0.0209028	-
	BT_Q_ZJU_Singletons74837	6.07	2.62	-1.21213	4.0719e-05	0.00354227	-
	BT_Q_ZJU_Singletons54675	3.2	1.39	-1.20299	0.00319212	0.0913711	gi|221114233|ref|XP_002155383.1|/1.15796e-07/PREDICTED: similar to Chaperonin containing TCP1, subunit 7 (eta) [Hydra magnipapillata]
	BT_Q_ZJU_Singletons31038	17.1	7.44	-1.20062	6.9827e-12	2.71785e-09	-
	BT_Q_ZJU_Singletons156214	7.33	3.19	-1.20026	7.52438e-06	0.00087142	-
	BT_Q_ZJU_Singletons34282	4.13	1.8	-1.19814	0.000824552	0.0366678	gi|198461141|ref|XP_002135891.1|/6.61654e-09/GA22538 [Drosophila pseudoobscura pseudoobscura]
	BT_Q_ZJU_Singletons35033	4.13	1.8	-1.19814	0.000824552	0.0366247	gi|242012890|ref|XP_002427158.1|/0/pre-mRNA-splicing factor ATP-dependent RNA helicase PRP22, putative [Pediculus humanus corporis]
	BT_Q_ZJU_Singletons152372	5.05	2.21	-1.19224	0.00021722	0.0132063	-
	BT_Q_ZJU_Singletons2627	3.54	1.55	-1.19148	0.00214	0.0701352	-
	BT_Q_ZJU_Singletons103941	4.63	2.04	-1.18244	0.00045738	0.0233357	-
	BT_Q_ZJU_Singletons84105	7.92	3.51	-1.17403	4.9642e-06	0.000624745	-
	BT_Q_ZJU_Singletons52458	3.29	1.47	-1.16227	0.0037427	0.0986083	gi|242011224|ref|XP_002426355.1|/7.74918e-12/transmembrane and coiled-coil domains protein, putative [Pediculus humanus corporis]
	BT_Q_ZJU_Singletons165750	3.29	1.47	-1.16227	0.0037427	0.0985395	-
	BT_Q_ZJU_Singletons99976	3.29	1.47	-1.16227	0.0037427	0.0984708	-
	BT_Q_ZJU_Singletons28883	6.57	2.94	-1.16008	3.7931e-05	0.00334599	-
	BT_Q_ZJU_Singletons119624	3.79	1.72	-1.13979	0.0020437	0.0678031	-
	BT_Q_ZJU_Singletons109148	4.47	2.04	-1.13171	0.000918064	0.0394778	-
	BT_Q_ZJU_Singletons1882	6.23	2.86	-1.12322	9.10054e-05	0.00680378	gi|307182189|gb|EFN69524.1|/7.81091e-92/Transcriptional repressor scratch 2 [Camponotus floridanus]
	BT_Q_ZJU_Singletons11122	3.71	1.72	-1.10901	0.00289028	0.0849864	-
	BT_Q_ZJU_Singletons106208	3.88	1.8	-1.10806	0.00236076	0.0733584	-
	BT_Q_ZJU_Singletons112717	8.93	4.17	-1.09861	4.07508e-06	0.000519779	-
	BT_Q_ZJU_Singletons151282	4.89	2.29	-1.09449	0.000708592	0.0328256	-
	BT_Q_ZJU_Singletons13141	10.45	4.9	-1.09265	7.20386e-07	0.000107079	-
	BT_Q_ZJU_Singletons10882	73.04	34.41	-1.08586	3.8621e-39	6.9435e-36	-
	BT_Q_ZJU_Singletons57800	5.9	2.78	-1.08563	0.000215754	0.0132023	-
	BT_Q_ZJU_Singletons150444	10.03	4.74	-1.08136	1.4619e-06	0.000199978	-
	BT_Q_ZJU_Singletons81554	24.01	11.36	-1.07967	8.54156e-14	5.46587e-11	gi|307195359|gb|EFN77277.1|/1.82039e-13/RNA-binding protein 39 [Harpegnathos saltator]
	BT_Q_ZJU_Singletons116005	8.26	3.92	-1.07529	1.39545e-05	0.00145138	-
	BT_Q_ZJU_Singletons141715	4.13	1.96	-1.07529	0.00220852	0.0719436	-
	BT_Q_ZJU_Singletons22506	3.96	1.88	-1.07477	0.00270426	0.0807109	-
	BT_Q_ZJU_Singletons121510	3.96	1.88	-1.07477	0.00270426	0.0806472	-
	BT_Q_ZJU_Singletons1266	5.31	2.53	-1.06957	0.000542926	0.026552	gi|307189796|gb|EFN74069.1|/1.24484e-14/Peroxisome biogenesis factor 1 [Camponotus floridanus]
	BT_Q_ZJU_Singletons67244	7.5	3.6	-1.05889	4.1959e-05	0.00361681	-
	BT_Q_ZJU_Singletons136167	16.26	7.85	-1.05056	1.91811e-09	5.17273e-07	-
	BT_Q_ZJU_Singletons154881	15.67	7.6	-1.04393	4.63332e-09	1.15086e-06	gi|307188867|gb|EFN73420.1|/6.18414e-22/Probable U2 small nuclear ribonucleoprotein A' [Camponotus floridanus]
	BT_Q_ZJU_Singletons1262	4.04	1.96	-1.0435	0.00307416	0.0889386	gi|66499326|ref|XP_623782.1|/1.52608e-122/PREDICTED: autophagy-related protein 13 homolog [Apis mellifera]
	BT_Q_ZJU_Singletons34304	9.18	4.5	-1.02857	9.2841e-06	0.00103704	-
	BT_Q_ZJU_Singletons28682	8.34	4.09	-1.02795	2.4529e-05	0.00231523	-
	BT_Q_ZJU_Singletons31451	6.15	3.02	-1.02604	0.000314018	0.0175122	-
	BT_Q_ZJU_Singletons102161	5.98	2.94	-1.02433	0.000382766	0.0207634	gi|242005744|ref|XP_002423722.1|/3.15386e-10/predicted protein [Pediculus humanus corporis]
	BT_Q_ZJU_Singletons146476	5.98	2.94	-1.02433	0.000382766	0.0207336	-
	BT_Q_ZJU_Singletons161000	5.98	2.94	-1.02433	0.000382766	0.0207039	-
	BT_Q_ZJU_Singletons17776	18.79	9.24	-1.024	2.60276e-10	8.32773e-08	-
	BT_Q_ZJU_Singletons129698	4.13	2.04	-1.01757	0.00347034	0.0934541	-
	BT_Q_ZJU_Singletons118241	9.1	4.5	-1.01594	1.26658e-05	0.00134703	-
	BT_Q_ZJU_Singletons23798	4.63	2.29	-1.01566	0.00189111	0.0645558	gi|242017702|ref|XP_002429326.1|/9.88289e-23/sumo-1-activating enzyme E1a, putative [Pediculus humanus corporis]
	BT_Q_ZJU_Singletons6342	5.56	2.78	-1	0.000779848	0.0353036	-
	*TPM (48 hpi), number of transcripts per million tags at 48 hours post infection. If the TPM value of one gene is “0.01”, it means we did not detect its transcript in the sample.
	**FC48, fold change (log2 ratio) of gene expression, where ratio = TPM (48 hpi) / TPM (control)
	***FDR, false discovery rate

## Sheet: DEGs(72 hpi)
Supplementary Table 3
List of differentially expressed genes (72 hpi)
	Gene	*TPM(control)	TPM(72 hpi)	**FC72	p-Value	***FDR	blast nr
	BT_Q_ZJU_Singletons105456	0.01	3.46	8.43463	5.38e-13	1.23e-10	-
	BT_Q_ZJU_Singletons8967	0.01	1.47	7.19967	6.06e-06	0.000312601	-
	BT_Q_ZJU_Singletons166746	0.01	1.47	7.19967	6.06e-06	0.000312174	gi|307211158|gb|EFN87376.1|/1.55957e-106/Blood vessel epicardial substance [Harpegnathos saltator]
	BT_Q_ZJU_Singletons53234	0.01	1.38	7.10852	1.23e-05	0.000581547	-
	BT_Q_ZJU_Singletons137268	0.01	1.21	6.91886	5.04e-05	0.00193645	-
	BT_Q_ZJU_Singletons150271	0.01	1.21	6.91886	5.04e-05	0.00193448	-
	BT_Q_ZJU_Singletons118177	0.01	1.21	6.91886	5.04e-05	0.00193251	-
	BT_Q_ZJU_Singletons32266	0.01	1.21	6.91886	5.04e-05	0.00193055	-
	BT_Q_ZJU_Singletons117357	0.01	1.21	6.91886	5.04e-05	0.00192859	-
	BT_Q_ZJU_Singletons20254	0.01	1.12	6.80735	0.000102043	0.00351761	-
	BT_Q_ZJU_Singletons23917	0.01	1.12	6.80735	0.000102043	0.00351439	-
	BT_Q_ZJU_Singletons24366	0.01	1.12	6.80735	0.000102043	0.00351119	-
	BT_Q_ZJU_Singletons24288	0.01	1.12	6.80735	0.000102043	0.00350799	-
	BT_Q_ZJU_Singletons82340	0.01	1.12	6.80735	0.000102043	0.00350479	-
	BT_Q_ZJU_Singletons4805	0.01	1.04	6.70044	0.000206716	0.00626159	-
	BT_Q_ZJU_Singletons12503	0.01	1.04	6.70044	0.000206716	0.00625656	gi|307178242|gb|EFN67027.1|/7.96927e-14/E3 SUMO-protein ligase NSE2 [Camponotus floridanus]
	BT_Q_ZJU_Singletons155810	0.01	1.04	6.70044	0.000206716	0.00625154	-
	BT_Q_ZJU_Singletons24650	0.01	1.04	6.70044	0.000206716	0.00624653	gi|91076294|ref|XP_968799.1|/3.73371e-11/PREDICTED: similar to ubiquitin specific protease [Tribolium castaneum]
	BT_Q_ZJU_Singletons29066	0.01	1.04	6.70044	0.000206716	0.00624153	-
	BT_Q_ZJU_Singletons16898	0.01	1.04	6.70044	0.000206716	0.00623654	-
	BT_Q_ZJU_Singletons21899	0.01	1.04	6.70044	0.000206716	0.00623155	-
	BT_Q_ZJU_Singletons44747	0.01	0.95	6.56986	0.000418758	0.0111606	-
	BT_Q_ZJU_Singletons150970	0.01	0.95	6.56986	0.000418758	0.0111527	-
	BT_Q_ZJU_Singletons160377	0.01	0.95	6.56986	0.000418758	0.0111448	-
	BT_Q_ZJU_Singletons18297	0.01	0.95	6.56986	0.000418758	0.011137	gi|196051325|gb|ACG68818.1|/1.51019e-33/cytochrome P450 [Anopheles funestus]
	BT_Q_ZJU_Singletons18712	0.01	0.95	6.56986	0.000418758	0.0111291	-
	BT_Q_ZJU_Singletons87271	0.01	0.95	6.56986	0.000418758	0.0111213	-
	BT_Q_ZJU_Singletons1071	0.01	0.95	6.56986	0.000418758	0.0111134	-
	BT_Q_ZJU_Singletons35682	0.01	0.95	6.56986	0.000418758	0.0111056	-
	BT_Q_ZJU_Singletons33016	0.01	0.95	6.56986	0.000418758	0.0110978	gi|213625775|gb|AAI71312.1|/1.13253e-81/origin recognition complex, subunit 1-like [Xenopus (Silurana) tropicalis]
	BT_Q_ZJU_Singletons35876	0.01	0.95	6.56986	0.000418758	0.01109	gi|221128271|ref|XP_002155201.1|/2.27421e-39/PREDICTED: similar to predicted protein [Hydra magnipapillata]
	BT_Q_ZJU_Singletons68034	0.01	0.95	6.56986	0.000418758	0.0110822	-
	BT_Q_ZJU_Singletons112603	0.01	0.95	6.56986	0.000418758	0.0110745	-
	BT_Q_ZJU_Singletons115906	0.01	0.86	6.42626	0.000848304	0.0193067	-
	BT_Q_ZJU_Singletons11857	0.01	0.86	6.42626	0.000848304	0.0192951	-
	BT_Q_ZJU_Singletons9132	0.01	0.86	6.42626	0.000848304	0.0192834	-
	BT_Q_ZJU_Singletons15689	0.01	0.86	6.42626	0.000848304	0.0192718	-
	BT_Q_ZJU_Singletons150932	0.01	0.86	6.42626	0.000848304	0.0192602	-
	BT_Q_ZJU_Cluster267	0.01	0.86	6.42626	0.000848304	0.0192486	-
	BT_Q_ZJU_Singletons138821	0.01	0.86	6.42626	0.000848304	0.0192371	-
	BT_Q_ZJU_Singletons119851	0.01	0.86	6.42626	0.000848304	0.0192255	-
	BT_Q_ZJU_Singletons165603	0.01	0.86	6.42626	0.000848304	0.019214	-
	BT_Q_ZJU_Singletons161641	0.01	0.86	6.42626	0.000848304	0.0192024	gi|242002656|ref|XP_002435971.1|/2.4401e-18/zinc finger protein, putative [Ixodes scapularis]
	BT_Q_ZJU_Singletons159524	0.01	0.86	6.42626	0.000848304	0.0191909	-
	BT_Q_ZJU_Singletons125320	0.01	0.86	6.42626	0.000848304	0.0191794	-
	BT_Q_ZJU_Singletons102950	0.01	0.86	6.42626	0.000848304	0.0191679	-
	BT_Q_ZJU_Singletons161895	0.01	0.86	6.42626	0.000848304	0.0191564	-
	BT_Q_ZJU_Singletons27550	0.01	0.86	6.42626	0.000848304	0.019145	-
	BT_Q_ZJU_Singletons98534	0.01	0.86	6.42626	0.000848304	0.0191335	-
	BT_Q_ZJU_Singletons158699	0.01	0.86	6.42626	0.000848304	0.0191221	-
	BT_Q_ZJU_Singletons1087	0.01	0.86	6.42626	0.000848304	0.0191107	gi|270007206|gb|EFA03654.1|/7.00909e-19/hypothetical protein TcasGA2_TC013748 [Tribolium castaneum]
	BT_Q_ZJU_Singletons16943	0.01	0.86	6.42626	0.000848304	0.0190992	-
	BT_Q_ZJU_Singletons143717	0.01	0.86	6.42626	0.000848304	0.0190879	-
	BT_Q_ZJU_Singletons159912	0.01	0.86	6.42626	0.000848304	0.0190765	-
	BT_Q_ZJU_Singletons96381	0.01	0.78	6.2854	0.00171846	0.0329302	-
	BT_Q_ZJU_Singletons20849	0.01	0.78	6.2854	0.00171846	0.0329135	gi|193636528|ref|XP_001947537.1|/6.21169e-06/PREDICTED: protein takeout-like [Acyrthosiphon pisum]
	BT_Q_ZJU_Singletons15305	0.01	0.78	6.2854	0.00171846	0.0328968	gi|307173138|gb|EFN64238.1|/1.04722e-55/Protein misato [Camponotus floridanus]
	BT_Q_ZJU_Singletons22636	0.01	0.78	6.2854	0.00171846	0.0328801	gi|242002958|ref|XP_002422557.1|/5.79904e-12/conserved hypothetical protein [Pediculus humanus corporis]
	BT_Q_ZJU_Singletons141794	0.01	0.78	6.2854	0.00171846	0.0328634	-
	BT_Q_ZJU_Singletons99024	0.01	0.78	6.2854	0.00171846	0.0328468	-
	BT_Q_ZJU_Singletons141672	0.01	0.78	6.2854	0.00171846	0.0328301	gi|110765384|ref|XP_001122269.1|/2.09244e-25/PREDICTED: DNA (cytosine-5)-methyltransferase PliMCI [Apis mellifera]
	BT_Q_ZJU_Singletons17492	0.01	0.78	6.2854	0.00171846	0.0328135	-
	BT_Q_ZJU_Singletons23147	0.01	0.78	6.2854	0.00171846	0.0327969	-
	BT_Q_ZJU_Singletons57034	0.01	0.78	6.2854	0.00171846	0.0327803	-
	BT_Q_ZJU_Singletons5263	0.01	0.78	6.2854	0.00171846	0.0327638	-
	BT_Q_ZJU_Singletons71438	0.01	0.78	6.2854	0.00171846	0.0327472	-
	BT_Q_ZJU_Singletons131243	0.01	0.78	6.2854	0.00171846	0.0327307	-
	BT_Q_ZJU_Singletons163889	0.01	0.78	6.2854	0.00171846	0.0327141	-
	BT_Q_ZJU_Singletons135716	0.01	0.78	6.2854	0.00171846	0.0326976	gi|48098560|ref|XP_394103.1|/6.42349e-19/PREDICTED: sodium-coupled monocarboxylate transporter 2-like [Apis mellifera]
	BT_Q_ZJU_Singletons30431	0.01	0.78	6.2854	0.00171846	0.0326811	-
	BT_Q_ZJU_Singletons107890	0.01	0.78	6.2854	0.00171846	0.0326647	-
	BT_Q_ZJU_Singletons117078	0.01	0.78	6.2854	0.00171846	0.0326482	-
	BT_Q_ZJU_Singletons30422	0.01	0.78	6.2854	0.00171846	0.0326318	gi|195484838|ref|XP_002090841.1|/7.14558e-24/GE13326 [Drosophila yakuba]
	BT_Q_ZJU_Singletons20928	0.01	0.78	6.2854	0.00171846	0.0326154	-
	BT_Q_ZJU_Singletons131883	0.01	0.78	6.2854	0.00171846	0.032599	-
	BT_Q_ZJU_Singletons19803	0.01	0.78	6.2854	0.00171846	0.0325826	-
	BT_Q_ZJU_Singletons164822	0.01	0.78	6.2854	0.00171846	0.0325662	gi|126273349|ref|XP_001376539.1|/7.71359e-27/PREDICTED: similar to Arginyl-tRNA--protein transferase 1 (R-transferase 1) (Arginyltransferase 1) (Arginine-tRNA--protein transferase 1) [Monodelphis domestica]
	BT_Q_ZJU_Singletons164898	0.01	0.78	6.2854	0.00171846	0.0325498	gi|291222508|ref|XP_002731259.1|/5.09093e-10/PREDICTED: retinoblastoma binding protein 8-like, partial [Saccoglossus kowalevskii]
	BT_Q_ZJU_Singletons10632	0.01	0.78	6.2854	0.00171846	0.0325335	gi|307173757|gb|EFN64544.1|/4.49476e-64/MAP kinase-activating death domain protein [Camponotus floridanus]
	BT_Q_ZJU_Singletons2209	0.01	0.78	6.2854	0.00171846	0.0325172	gi|270002109|gb|EEZ98556.1|/7.09989e-08/hypothetical protein TcasGA2_TC001063 [Tribolium castaneum]
	BT_Q_ZJU_Singletons35901	0.01	0.78	6.2854	0.00171846	0.0325009	-
	BT_Q_ZJU_Singletons18650	0.01	0.78	6.2854	0.00171846	0.0324846	-
	BT_Q_ZJU_Singletons26916	0.01	0.78	6.2854	0.00171846	0.0324683	-
	BT_Q_ZJU_Singletons20477	0.01	0.78	6.2854	0.00171846	0.032452	gi|242025188|ref|XP_002433008.1|/2.66027e-25/eukaryotic translation initiation factor 4E transporter, putative [Pediculus humanus corporis]
	BT_Q_ZJU_Singletons36296	0.01	0.78	6.2854	0.00171846	0.0324358	-
	BT_Q_ZJU_Singletons89559	0.01	0.78	6.2854	0.00171846	0.0324196	-
	BT_Q_ZJU_Singletons28984	0.01	0.78	6.2854	0.00171846	0.0324034	gi|58392833|ref|XP_319655.2|/5.3261e-133/AGAP008908-PA [Anopheles gambiae str. PEST]
	BT_Q_ZJU_Singletons95482	0.01	0.78	6.2854	0.00171846	0.0323872	-
	BT_Q_ZJU_Singletons2898	0.01	0.78	6.2854	0.00171846	0.032371	-
	BT_Q_ZJU_Singletons33963	0.01	0.78	6.2854	0.00171846	0.0323548	-
	BT_Q_ZJU_Singletons100012	0.01	0.78	6.2854	0.00171846	0.0323387	-
	BT_Q_ZJU_Singletons16309	0.01	0.78	6.2854	0.00171846	0.0323226	-
	BT_Q_ZJU_Singletons24507	0.01	0.78	6.2854	0.00171846	0.0323064	-
	BT_Q_ZJU_Singletons130256	0.01	0.78	6.2854	0.00171846	0.0322903	-
	BT_Q_ZJU_Singletons113216	0.01	0.78	6.2854	0.00171846	0.0322743	-
	BT_Q_ZJU_Singletons122999	0.01	0.78	6.2854	0.00171846	0.0322582	-
	BT_Q_ZJU_Singletons19559	0.01	0.69	6.10852	0.0034812	0.0553937	-
	BT_Q_ZJU_Singletons127027	0.01	0.69	6.10852	0.0034812	0.0553703	-
	BT_Q_ZJU_Singletons159871	0.01	0.69	6.10852	0.0034812	0.055347	-
	BT_Q_ZJU_Singletons144537	0.01	0.69	6.10852	0.0034812	0.0553236	-
	BT_Q_ZJU_Singletons134129	0.01	0.69	6.10852	0.0034812	0.0553003	-
	BT_Q_ZJU_Singletons25005	0.01	0.69	6.10852	0.0034812	0.0552771	gi|300487873|gb|ACT68012.1|/1.2008e-82/cytochrome P450 CYP6CX1v1 [Bemisia tabaci]
	BT_Q_ZJU_Singletons128263	0.01	0.69	6.10852	0.0034812	0.0552538	-
	BT_Q_ZJU_Singletons25864	0.01	0.69	6.10852	0.0034812	0.0552305	gi|91081359|ref|XP_971395.1|/8.96369e-117/PREDICTED: similar to CG7830 CG7830-PA [Tribolium castaneum]
	BT_Q_ZJU_Cluster2224	0.01	0.69	6.10852	0.0034812	0.0552073	-
	BT_Q_ZJU_Singletons133052	0.01	0.69	6.10852	0.0034812	0.0551841	-
	BT_Q_ZJU_Singletons134435	0.01	0.69	6.10852	0.0034812	0.0551609	-
	BT_Q_ZJU_Singletons85114	0.01	0.69	6.10852	0.0034812	0.0551378	-
	BT_Q_ZJU_Singletons21913	0.01	0.69	6.10852	0.0034812	0.0551146	gi|91090115|ref|XP_971111.1|/1.50902e-29/PREDICTED: similar to tetraspanin D107 [Tribolium castaneum]
	BT_Q_ZJU_Singletons14963	0.01	0.69	6.10852	0.0034812	0.0550915	-
	BT_Q_ZJU_Singletons24919	0.01	0.69	6.10852	0.0034812	0.0550684	-
	BT_Q_ZJU_Singletons165671	0.01	0.69	6.10852	0.0034812	0.0550453	-
	BT_Q_ZJU_Singletons99380	0.01	0.69	6.10852	0.0034812	0.0550222	-
	BT_Q_ZJU_Singletons33673	0.01	0.69	6.10852	0.0034812	0.0549992	-
	BT_Q_ZJU_Singletons79615	0.01	0.69	6.10852	0.0034812	0.0549761	-
	BT_Q_ZJU_Singletons154524	0.01	0.69	6.10852	0.0034812	0.0549531	-
	BT_Q_ZJU_Singletons27032	0.01	0.69	6.10852	0.0034812	0.0549301	-
	BT_Q_ZJU_Singletons167061	0.01	0.69	6.10852	0.0034812	0.0549072	-
	BT_Q_ZJU_Singletons164959	0.01	0.69	6.10852	0.0034812	0.0548842	-
	BT_Q_ZJU_Singletons88268	0.01	0.69	6.10852	0.0034812	0.0548613	gi|307210120|gb|EFN86817.1|/9.29983e-10/Gustatory receptor trehalose 1 [Harpegnathos saltator]
	BT_Q_ZJU_Singletons20975	0.01	0.69	6.10852	0.0034812	0.0548384	gi|270004906|gb|EFA01354.1|/8.114e-38/apterous 2 [Tribolium castaneum]
	BT_Q_ZJU_Singletons704	0.01	0.69	6.10852	0.0034812	0.0548155	-
	BT_Q_ZJU_Singletons149619	0.01	0.69	6.10852	0.0034812	0.0547926	-
	BT_Q_ZJU_Singletons16793	0.01	0.69	6.10852	0.0034812	0.0547697	-
	BT_Q_ZJU_Singletons33971	0.01	0.69	6.10852	0.0034812	0.0547469	gi|156549140|ref|XP_001607681.1|/5.60146e-39/PREDICTED: similar to microtubule associated serine/threonine kinase 2 [Nasonia vitripennis]
	BT_Q_ZJU_Singletons31100	0.01	0.69	6.10852	0.0034812	0.0547241	gi|307183952|gb|EFN70540.1|/8.26206e-133/LMBR1 domain-containing protein 2-like protein [Camponotus floridanus]
	BT_Q_ZJU_Singletons9391	0.01	0.69	6.10852	0.0034812	0.0547013	-
	BT_Q_ZJU_Singletons13703	0.01	0.69	6.10852	0.0034812	0.0546785	-
	BT_Q_ZJU_Singletons141622	0.01	0.69	6.10852	0.0034812	0.0546557	-
	BT_Q_ZJU_Singletons33279	0.01	0.69	6.10852	0.0034812	0.054633	gi|307184314|gb|EFN70772.1|/8.38486e-17/Maternal protein tudor [Camponotus floridanus]
	BT_Q_ZJU_Singletons157548	0.01	0.69	6.10852	0.0034812	0.0546102	-
	BT_Q_ZJU_Singletons29529	0.01	0.69	6.10852	0.0034812	0.0545875	gi|170055620|ref|XP_001863662.1|/7.69419e-108/ATP-binding cassette sub-family D member 1 [Culex quinquefasciatus]
	BT_Q_ZJU_Singletons1930	0.01	0.69	6.10852	0.0034812	0.0545648	gi|189235323|ref|XP_975184.2|/2.74028e-73/PREDICTED: similar to AGAP012407-PA [Tribolium castaneum]
	BT_Q_ZJU_Singletons2987	0.01	0.69	6.10852	0.0034812	0.0545422	-
	BT_Q_ZJU_Singletons145669	0.01	0.69	6.10852	0.0034812	0.0545195	gi|195331033|ref|XP_002032207.1|/3.52295e-09/GM26437 [Drosophila sechellia]
	BT_Q_ZJU_Singletons34380	0.01	0.69	6.10852	0.0034812	0.0544969	-
	BT_Q_ZJU_Singletons163897	0.01	0.69	6.10852	0.0034812	0.0544743	-
	BT_Q_ZJU_Singletons135512	0.01	0.69	6.10852	0.0034812	0.0544517	-
	BT_Q_ZJU_Singletons104040	0.01	0.69	6.10852	0.0034812	0.0544291	-
	BT_Q_ZJU_Singletons152038	0.01	0.69	6.10852	0.0034812	0.0544066	-
	BT_Q_ZJU_Singletons59397	0.01	0.69	6.10852	0.0034812	0.054384	-
	BT_Q_ZJU_Singletons131758	0.01	0.69	6.10852	0.0034812	0.0543615	-
	BT_Q_ZJU_Singletons2798	0.01	0.69	6.10852	0.0034812	0.054339	-
	BT_Q_ZJU_Singletons11503	0.01	0.69	6.10852	0.0034812	0.0543165	gi|158294542|ref|XP_315668.4|/1.50829e-118/AGAP005650-PA [Anopheles gambiae str. PEST]
	BT_Q_ZJU_Singletons162651	0.01	0.69	6.10852	0.0034812	0.0542941	gi|307180586|gb|EFN68541.1|/1.05005e-52/Probable cation-transporting ATPase 13A3 [Camponotus floridanus]
	BT_Q_ZJU_Singletons161891	0.01	0.69	6.10852	0.0034812	0.0542716	-
	BT_Q_ZJU_Singletons76882	0.01	0.69	6.10852	0.0034812	0.0542492	-
	BT_Q_ZJU_Singletons135248	0.01	0.69	6.10852	0.0034812	0.0542268	-
	BT_Q_ZJU_Singletons146690	0.01	0.69	6.10852	0.0034812	0.0542044	-
	BT_Q_ZJU_Singletons33549	0.01	0.69	6.10852	0.0034812	0.054182	-
	BT_Q_ZJU_Singletons149982	0.01	0.69	6.10852	0.0034812	0.0541597	-
	BT_Q_ZJU_Singletons12229	0.01	0.69	6.10852	0.0034812	0.0541373	gi|198459853|ref|XP_001361520.2|/6.40673e-19/GA21288 [Drosophila pseudoobscura pseudoobscura]
	BT_Q_ZJU_Singletons109921	0.01	0.69	6.10852	0.0034812	0.054115	-
	BT_Q_ZJU_Singletons146432	0.01	0.69	6.10852	0.0034812	0.0540927	gi|307181758|gb|EFN69212.1|/8.07347e-06/OV-16 antigen [Camponotus floridanus]
	BT_Q_ZJU_Singletons162185	0.01	0.69	6.10852	0.0034812	0.0540704	-
	BT_Q_ZJU_Singletons13536	0.01	0.6	5.90689	0.0070521	0.0892146	gi|242010537|ref|XP_002426022.1|/3.89584e-06/zinc finger protein, putative [Pediculus humanus corporis]
	BT_Q_ZJU_Singletons76066	0.01	0.6	5.90689	0.0070521	0.0891847	-
	BT_Q_ZJU_Singletons62975	0.01	0.6	5.90689	0.0070521	0.0891548	-
	BT_Q_ZJU_Singletons136157	0.01	0.6	5.90689	0.0070521	0.0891249	-
	BT_Q_ZJU_Singletons30308	0.01	0.6	5.90689	0.0070521	0.0890951	gi|91083293|ref|XP_974541.1|/3.22296e-41/PREDICTED: similar to Mediator complex subunit 11 CG6884-PA [Tribolium castaneum]
	BT_Q_ZJU_Singletons4554	0.01	0.6	5.90689	0.0070521	0.0890652	gi|307194564|gb|EFN76856.1|/2.5621e-69/hypothetical protein EAI_16504 [Harpegnathos saltator]
	BT_Q_ZJU_Singletons165122	0.01	0.6	5.90689	0.0070521	0.0890354	-
	BT_Q_ZJU_Singletons146945	0.01	0.6	5.90689	0.0070521	0.0890056	-
	BT_Q_ZJU_Singletons166989	0.01	0.6	5.90689	0.0070521	0.0889758	gi|291222478|ref|XP_002731243.1|/1.58584e-30/PREDICTED: cytochrome b5 reductase 3-like [Saccoglossus kowalevskii]
	BT_Q_ZJU_Singletons27266	0.01	0.6	5.90689	0.0070521	0.0889461	gi|195471357|ref|XP_002087971.1|/2.82988e-26/GE14662 [Drosophila yakuba]
	BT_Q_ZJU_Singletons26387	0.01	0.6	5.90689	0.0070521	0.0889163	-
	BT_Q_ZJU_Singletons157002	0.01	0.6	5.90689	0.0070521	0.0888866	gi|242019004|ref|XP_002429957.1|/2.88319e-27/transmembrane protein, putative [Pediculus humanus corporis]
	BT_Q_ZJU_Singletons99238	0.01	0.6	5.90689	0.0070521	0.0888569	-
	BT_Q_ZJU_Singletons14530	0.01	0.6	5.90689	0.0070521	0.0888273	-
	BT_Q_ZJU_Singletons150135	0.01	0.6	5.90689	0.0070521	0.0887976	-
	BT_Q_ZJU_Singletons156490	0.01	0.6	5.90689	0.0070521	0.088768	-
	BT_Q_ZJU_Singletons23667	0.01	0.6	5.90689	0.0070521	0.0887383	-
	BT_Q_ZJU_Singletons5937	0.01	0.6	5.90689	0.0070521	0.0887087	gi|156541700|ref|XP_001603614.1|/3.58201e-36/PREDICTED: similar to conserved hypothetical protein [Nasonia vitripennis]
	BT_Q_ZJU_Singletons78570	0.01	0.6	5.90689	0.0070521	0.0886792	-
	BT_Q_ZJU_Cluster2290	0.01	0.6	5.90689	0.0070521	0.0886496	gi|301620274|ref|EGI57450.1|/2.02316e-37/Mediator of DNA damage checkpoint protein [Acromyrmex echinatior]
	BT_Q_ZJU_Singletons15266	0.01	0.6	5.90689	0.0070521	0.0886201	-
	BT_Q_ZJU_Singletons122327	0.01	0.6	5.90689	0.0070521	0.0885905	-
	BT_Q_ZJU_Singletons144511	0.01	0.6	5.90689	0.0070521	0.088561	-
	BT_Q_ZJU_Singletons14404	0.01	0.6	5.90689	0.0070521	0.0885316	-
	BT_Q_ZJU_Singletons35101	0.01	0.6	5.90689	0.0070521	0.0885021	-
	BT_Q_ZJU_Singletons120221	0.01	0.6	5.90689	0.0070521	0.0884727	-
	BT_Q_ZJU_Singletons16598	0.01	0.6	5.90689	0.0070521	0.0884432	gi|307197265|gb|EFN78570.1|/9.66128e-32/SAPK substrate protein 1 [Harpegnathos saltator]
	BT_Q_ZJU_Singletons27162	0.01	0.6	5.90689	0.0070521	0.0884138	gi|91076450|ref|XP_971668.1|/1.84017e-58/PREDICTED: similar to eukaryotic release factor 1 CG5605-PA [Tribolium castaneum]
	BT_Q_ZJU_Singletons8678	0.01	0.6	5.90689	0.0070521	0.0883844	-
	BT_Q_ZJU_Singletons2915	0.01	0.6	5.90689	0.0070521	0.0883551	-
	BT_Q_ZJU_Singletons8146	0.01	0.6	5.90689	0.0070521	0.0883257	-
	BT_Q_ZJU_Singletons120508	0.01	0.6	5.90689	0.0070521	0.0882964	-
	BT_Q_ZJU_Singletons156841	0.01	0.6	5.90689	0.0070521	0.0882671	-
	BT_Q_ZJU_Singletons12263	0.01	0.6	5.90689	0.0070521	0.0882378	-
	BT_Q_ZJU_Singletons160957	0.01	0.6	5.90689	0.0070521	0.0882086	gi|156553785|ref|XP_001602017.1|/3.45989e-41/PREDICTED: similar to ethanolamine-phosphate cytidylyltransferase [Nasonia vitripennis]
	BT_Q_ZJU_Singletons65879	0.01	0.6	5.90689	0.0070521	0.0881793	-
	BT_Q_ZJU_Singletons113778	0.01	0.6	5.90689	0.0070521	0.0881501	-
	BT_Q_ZJU_Singletons113067	0.01	0.6	5.90689	0.0070521	0.0881209	-
	BT_Q_ZJU_Singletons10897	0.01	0.6	5.90689	0.0070521	0.0880917	-
	BT_Q_ZJU_Singletons20962	0.01	0.6	5.90689	0.0070521	0.0880625	-
	BT_Q_ZJU_Singletons13628	0.01	0.6	5.90689	0.0070521	0.0880334	-
	BT_Q_ZJU_Singletons166787	0.01	0.6	5.90689	0.0070521	0.0880042	gi|242013377|ref|XP_002427384.1|/5.43014e-115/transmembrane protein, putative [Pediculus humanus corporis]
	BT_Q_ZJU_Singletons94850	0.01	0.6	5.90689	0.0070521	0.0879751	-
	BT_Q_ZJU_Singletons24740	0.01	0.6	5.90689	0.0070521	0.087946	gi|156554623|ref|XP_001604968.1|/2.88382e-19/PREDICTED: similar to lachesin [Nasonia vitripennis]
	BT_Q_ZJU_Singletons26390	0.01	0.6	5.90689	0.0070521	0.087917	-
	BT_Q_ZJU_Singletons58123	0.01	0.6	5.90689	0.0070521	0.0878879	-
	BT_Q_ZJU_Singletons10021	0.01	0.6	5.90689	0.0070521	0.0878589	-
	BT_Q_ZJU_Singletons165175	0.01	0.6	5.90689	0.0070521	0.0878299	-
	BT_Q_ZJU_Singletons17503	0.01	0.6	5.90689	0.0070521	0.0878009	-
	BT_Q_ZJU_Singletons163345	0.01	0.6	5.90689	0.0070521	0.0877719	-
	BT_Q_ZJU_Singletons157927	0.01	0.6	5.90689	0.0070521	0.0877429	-
	BT_Q_ZJU_Singletons80914	0.01	0.6	5.90689	0.0070521	0.087714	-
	BT_Q_ZJU_Singletons8749	0.01	0.6	5.90689	0.0070521	0.0876851	-
	BT_Q_ZJU_Singletons15057	0.01	0.6	5.90689	0.0070521	0.0876562	-
	BT_Q_ZJU_Singletons167136	0.01	0.6	5.90689	0.0070521	0.0876273	gi|307208547|gb|EFN85886.1|/1.00062e-33/Uncharacterized protein KIAA0240 [Harpegnathos saltator]
	BT_Q_ZJU_Singletons35736	0.01	0.6	5.90689	0.0070521	0.0875984	gi|189238003|ref|XP_969912.2|/1.64708e-67/PREDICTED: similar to GA22134-PA [Tribolium castaneum]
	BT_Q_ZJU_Singletons164952	0.01	0.6	5.90689	0.0070521	0.0875696	-
	BT_Q_ZJU_Cluster2066	0.01	0.6	5.90689	0.0070521	0.0875407	-
	BT_Q_ZJU_Singletons17389	0.01	0.6	5.90689	0.0070521	0.0875119	-
	BT_Q_ZJU_Singletons21699	0.01	0.6	5.90689	0.0070521	0.0874832	gi|189236910|ref|XP_968888.2|/1.02497e-08/PREDICTED: similar to DNA polymerase subunit gamma 1, mitochondrial [Tribolium castaneum]
	BT_Q_ZJU_Cluster2450	0.01	0.6	5.90689	0.0070521	0.0874544	gi|307215344|gb|EFN90056.1|/3.61248e-108/DNA repair endonuclease XPF [Harpegnathos saltator]
	BT_Q_ZJU_Singletons166634	0.01	0.6	5.90689	0.0070521	0.0874256	-
	BT_Q_ZJU_Singletons33815	0.01	0.6	5.90689	0.0070521	0.0873969	-
	BT_Q_ZJU_Singletons53241	0.01	0.6	5.90689	0.0070521	0.0873682	-
	BT_Q_ZJU_Singletons136887	0.01	0.6	5.90689	0.0070521	0.0873395	-
	BT_Q_ZJU_Singletons11858	0.01	0.6	5.90689	0.0070521	0.0873108	-
	BT_Q_ZJU_Cluster481	0.01	0.6	5.90689	0.0070521	0.0872822	gi|157366840|gb|ABV45411.1|/2.31513e-18/COE2 [Bemisia tabaci]
	BT_Q_ZJU_Singletons13410	0.01	0.6	5.90689	0.0070521	0.0872535	-
	BT_Q_ZJU_Cluster204	0.01	0.6	5.90689	0.0070521	0.0872249	-
	BT_Q_ZJU_Singletons17909	0.01	0.6	5.90689	0.0070521	0.0871963	-
	BT_Q_ZJU_Singletons104645	0.01	0.6	5.90689	0.0070521	0.0871677	-
	BT_Q_ZJU_Singletons11151	0.01	0.6	5.90689	0.0070521	0.0871392	-
	BT_Q_ZJU_Singletons34996	0.01	0.6	5.90689	0.0070521	0.0871106	-
	BT_Q_ZJU_Singletons95515	0.01	0.6	5.90689	0.0070521	0.0870821	-
	BT_Q_ZJU_Singletons134546	0.01	0.6	5.90689	0.0070521	0.0870536	-
	BT_Q_ZJU_Singletons32777	0.01	0.6	5.90689	0.0070521	0.0870251	gi|195376973|ref|XP_002047267.1|/4.80898e-59/GJ13347 [Drosophila virilis]
	BT_Q_ZJU_Singletons6554	0.01	0.6	5.90689	0.0070521	0.0869967	-
	BT_Q_ZJU_Singletons10955	0.01	0.6	5.90689	0.0070521	0.0869682	-
	BT_Q_ZJU_Singletons41451	0.01	0.6	5.90689	0.0070521	0.0869398	-
	BT_Q_ZJU_Singletons36132	0.01	0.6	5.90689	0.0070521	0.0869114	gi|307186588|gb|EFN72105.1|/2.27724e-79/Phospholipase A-2-activating protein [Camponotus floridanus]
	BT_Q_ZJU_Singletons143886	0.01	0.6	5.90689	0.0070521	0.086883	gi|91088573|ref|XP_973123.1|/1.14677e-07/PREDICTED: similar to 1,4-dihydroxy-2-naphthoate octaprenyltransferase [Tribolium castaneum]
	BT_Q_ZJU_Cluster2055	0.01	0.6	5.90689	0.0070521	0.0868546	-
	BT_Q_ZJU_Singletons89777	0.01	0.6	5.90689	0.0070521	0.0868262	-
	BT_Q_ZJU_Singletons5023	0.01	0.6	5.90689	0.0070521	0.0867979	gi|90819962|gb|ABD98738.1|/4.19932e-18/putative ribonuclease [Graphocephala atropunctata]
	BT_Q_ZJU_Singletons162956	0.01	0.6	5.90689	0.0070521	0.0867696	-
	BT_Q_ZJU_Singletons144382	0.01	0.6	5.90689	0.0070521	0.0867413	-
	BT_Q_ZJU_Singletons53788	0.01	0.6	5.90689	0.0070521	0.086713	-
	BT_Q_ZJU_Singletons141436	0.01	0.6	5.90689	0.0070521	0.0866847	gi|157124912|ref|XP_001660584.1|/7.48123e-15/DNA mismatch repair protein pms2 [Aedes aegypti]
	BT_Q_ZJU_Singletons32375	0.01	0.6	5.90689	0.0070521	0.0866565	gi|66555613|ref|XP_396789.2|/1.05977e-124/PREDICTED: exportin-5 [Apis mellifera]
	BT_Q_ZJU_Singletons158505	0.01	0.6	5.90689	0.0070521	0.0866283	-
	BT_Q_ZJU_Singletons94333	0.01	0.6	5.90689	0.0070521	0.0866001	-
	BT_Q_ZJU_Singletons2685	0.01	0.6	5.90689	0.0070521	0.0865719	-
	BT_Q_ZJU_Singletons167110	0.01	0.6	5.90689	0.0070521	0.0865437	-
	BT_Q_ZJU_Singletons34357	0.01	0.6	5.90689	0.0070521	0.0865155	-
	BT_Q_ZJU_Singletons24216	0.01	0.6	5.90689	0.0070521	0.0864874	gi|193664559|ref|XP_001946897.1|/2.23495e-15/PREDICTED: facilitated trehalose transporter Tret1-like [Acyrthosiphon pisum]
	BT_Q_ZJU_Singletons162057	0.01	0.6	5.90689	0.0070521	0.0864593	-
	BT_Q_ZJU_Singletons18598	0.01	0.6	5.90689	0.0070521	0.0864312	-
	BT_Q_ZJU_Singletons34332	0.01	0.6	5.90689	0.0070521	0.0864031	-
	BT_Q_ZJU_Singletons35544	0.01	0.6	5.90689	0.0070521	0.0863751	gi|170066719|ref|XP_001868197.1|/2.84633e-17/conserved hypothetical protein [Culex quinquefasciatus]
	BT_Q_ZJU_Singletons32576	0.01	0.6	5.90689	0.0070521	0.086347	-
	BT_Q_ZJU_Singletons4472	0.01	0.6	5.90689	0.0070521	0.086319	-
	BT_Q_ZJU_Singletons130134	0.01	0.6	5.90689	0.0070521	0.086291	-
	BT_Q_ZJU_Singletons28838	0.01	0.6	5.90689	0.0070521	0.086263	-
	BT_Q_ZJU_Singletons130661	0.01	0.6	5.90689	0.0070521	0.086235	-
	BT_Q_ZJU_Singletons1280	0.01	0.6	5.90689	0.0070521	0.0862071	gi|237874159|ref|NP_001153852.1|/9.44736e-55/ATP citrate lyase [Acyrthosiphon pisum]
	BT_Q_ZJU_Singletons159676	0.17	1.81	3.41238	0.000145841	0.00467685	-
	BT_Q_ZJU_Singletons18767	0.17	1.56	3.19794	0.000295618	0.0083321	-
	BT_Q_ZJU_Singletons90182	0.17	1.56	3.19794	0.000295618	0.00832587	-
	BT_Q_ZJU_Singletons148497	0.17	1.47	3.11221	0.00044509	0.011576	-
	BT_Q_ZJU_Singletons49266	0.25	2.07	3.04963	9.7e-05	0.00336465	-
	BT_Q_ZJU_Singletons162192	0.67	5.44	3.02137	5.79e-06	0.000302114	gi|307200072|gb|EFN80418.1|/7.15373e-08/hypothetical protein EAI_14770 [Harpegnathos saltator]
	BT_Q_ZJU_Singletons162113	0.17	1.38	3.02106	0.000717602	0.0169033	-
	BT_Q_ZJU_Singletons141708	0.17	1.38	3.02106	0.000717602	0.0168928	gi|21430916|gb|AAM51136.1|/5.36141e-13/SD26211p [Drosophila melanogaster]
	BT_Q_ZJU_Singletons20844	0.17	1.38	3.02106	0.000717602	0.0168822	-
	BT_Q_ZJU_Singletons24884	0.17	1.3	2.9349	0.00121154	0.0252011	-
	BT_Q_ZJU_Singletons164235	0.17	1.3	2.9349	0.00121154	0.0251873	-
	BT_Q_ZJU_Singletons163584	0.17	1.3	2.9349	0.00121154	0.0251734	gi|156550247|ref|XP_001602260.1|/1.8135e-30/PREDICTED: similar to ENSANGP00000003994 [Nasonia vitripennis]
	BT_Q_ZJU_Singletons13924	0.17	1.3	2.9349	0.00121154	0.0251595	-
	BT_Q_ZJU_Singletons34406	0.17	1.3	2.9349	0.00121154	0.0251457	-
	BT_Q_ZJU_Cluster2089	0.17	1.3	2.9349	0.00121154	0.0251318	gi|242023223|ref|XP_002432035.1|/8.604e-18/conserved hypothetical protein [Pediculus humanus corporis]
	BT_Q_ZJU_Singletons25817	0.17	1.3	2.9349	0.00121154	0.025118	gi|195374926|ref|XP_002046254.1|/1.57299e-19/GJ12800 [Drosophila virilis]
	BT_Q_ZJU_Singletons105654	0.17	1.3	2.9349	0.00121154	0.0251042	-
	BT_Q_ZJU_Singletons43811	0.17	1.3	2.9349	0.00121154	0.0250904	-
	BT_Q_ZJU_Singletons31264	0.25	1.9	2.926	0.000144201	0.00464795	gi|72081147|ref|XP_796221.1|/2.12482e-09/PREDICTED: similar to repressor transcriptional factor [Strongylocentrotus purpuratus]
	BT_Q_ZJU_Singletons158802	0.25	1.81	2.85599	0.000198605	0.00606954	-
	BT_Q_ZJU_Singletons163177	0.17	1.21	2.8314	0.00210096	0.0378012	-
	BT_Q_ZJU_Singletons135048	0.17	1.21	2.8314	0.00210096	0.0377832	-
	BT_Q_ZJU_Singletons18446	0.17	1.21	2.8314	0.00210096	0.0377652	-
	BT_Q_ZJU_Singletons157049	0.17	1.21	2.8314	0.00210096	0.0377472	-
	BT_Q_ZJU_Singletons110883	0.17	1.21	2.8314	0.00210096	0.0377292	-
	BT_Q_ZJU_Singletons5539	0.34	2.42	2.8314	5.62e-05	0.00211035	-
	BT_Q_ZJU_Singletons15897	0.17	1.21	2.8314	0.00210096	0.0377113	-
	BT_Q_ZJU_Singletons25999	0.25	1.73	2.79077	0.000295592	0.0083376	-
	BT_Q_ZJU_Singletons75019	0.17	1.12	2.71989	0.00369076	0.056442	-
	BT_Q_ZJU_Singletons145991	0.17	1.12	2.71989	0.00369076	0.0564191	-
	BT_Q_ZJU_Cluster2248	0.17	1.12	2.71989	0.00369076	0.0563962	gi|260797755|ref|XP_002593867.1|/1.71283e-11/hypothetical protein BRAFLDRAFT_279065 [Branchiostoma floridae]
	BT_Q_ZJU_Singletons27660	0.17	1.12	2.71989	0.00369076	0.0563734	-
	BT_Q_ZJU_Cluster2677	0.17	1.12	2.71989	0.00369076	0.0563506	gi|307212505|gb|EFN88236.1|/1.02275e-15/Nucleoprotein TPR [Harpegnathos saltator]
	BT_Q_ZJU_Singletons159705	0.17	1.12	2.71989	0.00369076	0.0563278	-
	BT_Q_ZJU_Singletons71353	0.17	1.12	2.71989	0.00369076	0.056305	-
	BT_Q_ZJU_Singletons160221	0.17	1.12	2.71989	0.00369076	0.0562822	-
	BT_Q_ZJU_Singletons11092	0.17	1.12	2.71989	0.00369076	0.0562595	gi|189238875|ref|XP_973671.2|/0/PREDICTED: similar to DNA replication licensing factor MCM4 [Tribolium castaneum]
	BT_Q_ZJU_Singletons11625	0.17	1.12	2.71989	0.00369076	0.0562367	gi|307178904|gb|EFN67432.1|/5.75135e-68/Rac GTPase-activating protein 1 [Camponotus floridanus]
	BT_Q_ZJU_Singletons31730	0.25	1.56	2.64155	0.00077033	0.0178773	gi|307187750|gb|EFN72722.1|/5.30771e-51/RNA polymerase-associated protein Rtf1 [Camponotus floridanus]
	BT_Q_ZJU_Singletons14578	0.25	1.56	2.64155	0.00077033	0.0178663	gi|242021585|ref|XP_002431225.1|/9.9896e-14/conserved hypothetical protein [Pediculus humanus corporis]
	BT_Q_ZJU_Singletons1472	0.25	1.56	2.64155	0.00077033	0.0178554	-
	BT_Q_ZJU_Singletons156492	0.25	1.56	2.64155	0.00077033	0.0178444	gi|157366840|gb|ABV45411.1|/3.5557e-17/COE2 [Bemisia tabaci]
	BT_Q_ZJU_Singletons78747	0.25	1.56	2.64155	0.00077033	0.0178334	-
	BT_Q_ZJU_Singletons17527	0.25	1.56	2.64155	0.00077033	0.0178225	-
	BT_Q_ZJU_Singletons34245	0.25	1.56	2.64155	0.00077033	0.0178116	gi|195444360|ref|XP_002069831.1|/0/GK11732 [Drosophila willistoni]
	BT_Q_ZJU_Singletons120801	0.25	1.56	2.64155	0.00077033	0.0178007	-
	BT_Q_ZJU_Singletons29720	0.17	1.04	2.61298	0.00650874	0.0842628	gi|307194472|gb|EFN76764.1|/2.20816e-178/Ubiquitin conjugation factor E4 B [Harpegnathos saltator]
	BT_Q_ZJU_Singletons35575	0.17	1.04	2.61298	0.00650874	0.0842339	-
	BT_Q_ZJU_Singletons101184	0.17	1.04	2.61298	0.00650874	0.084205	-
	BT_Q_ZJU_Singletons165477	0.17	1.04	2.61298	0.00650874	0.0841761	-
	BT_Q_ZJU_Singletons28266	0.17	1.04	2.61298	0.00650874	0.0841473	gi|240981045|ref|XP_002403605.1|/1.32467e-96/SET and MYND domain-containing protein (SMYD), putative [Ixodes scapularis]
	BT_Q_ZJU_Singletons87771	0.17	1.04	2.61298	0.00650874	0.0841184	-
	BT_Q_ZJU_Singletons3711	0.17	1.04	2.61298	0.00650874	0.0840896	gi|307187651|gb|EFN72623.1|/6.70971e-08/EF-hand domain-containing family member C2 [Camponotus floridanus]
	BT_Q_ZJU_Singletons139524	0.17	1.04	2.61298	0.00650874	0.0840608	-
	BT_Q_ZJU_Singletons163359	0.17	1.04	2.61298	0.00650874	0.084032	-
	BT_Q_ZJU_Singletons28759	0.17	1.04	2.61298	0.00650874	0.0840033	-
	BT_Q_ZJU_Singletons60607	0.17	1.04	2.61298	0.00650874	0.0839745	-
	BT_Q_ZJU_Singletons134207	0.17	1.04	2.61298	0.00650874	0.0839458	-
	BT_Q_ZJU_Singletons96041	0.17	1.04	2.61298	0.00650874	0.0839171	-
	BT_Q_ZJU_Singletons22575	0.17	1.04	2.61298	0.00650874	0.0838884	gi|48139204|ref|XP_393446.1|/0/PREDICTED: WD40 repeat-containing protein SMU1-like isoform 1 [Apis mellifera]
	BT_Q_ZJU_Singletons112787	0.17	1.04	2.61298	0.00650874	0.0838598	-
	BT_Q_ZJU_Singletons16323	0.17	1.04	2.61298	0.00650874	0.0838311	gi|118792567|ref|XP_320391.3|/1.04986e-32/AGAP012136-PA [Anopheles gambiae str. PEST]
	BT_Q_ZJU_Singletons33513	0.17	1.04	2.61298	0.00650874	0.0838025	gi|156541718|ref|XP_001599620.1|/1.35584e-20/PREDICTED: hypothetical protein [Nasonia vitripennis]
	BT_Q_ZJU_Singletons32865	0.17	1.04	2.61298	0.00650874	0.0837739	-
	BT_Q_ZJU_Singletons34537	0.17	1.04	2.61298	0.00650874	0.0837453	-
	BT_Q_ZJU_Singletons2252	0.17	1.04	2.61298	0.00650874	0.0837168	-
	BT_Q_ZJU_Singletons13578	0.34	2.07	2.60602	0.000127175	0.00420334	gi|91090077|ref|XP_969861.1|/4.58796e-17/PREDICTED: similar to upstream of RpII140 CG9852-PA [Tribolium castaneum]
	BT_Q_ZJU_Singletons90641	0.34	2.07	2.60602	0.000127175	0.00419966	-
	BT_Q_ZJU_Singletons33253	0.25	1.47	2.55582	0.00130013	0.0264744	-
	BT_Q_ZJU_Singletons149426	0.25	1.47	2.55582	0.00130013	0.0264601	-
	BT_Q_ZJU_Singletons15503	0.25	1.47	2.55582	0.00130013	0.0264459	-
	BT_Q_ZJU_Singletons34817	0.25	1.47	2.55582	0.00130013	0.0264316	-
	BT_Q_ZJU_Singletons25476	0.25	1.47	2.55582	0.00130013	0.0264174	-
	BT_Q_ZJU_Singletons87950	0.25	1.47	2.55582	0.00130013	0.0264032	-
	BT_Q_ZJU_Singletons105325	0.34	1.99	2.54916	0.000186935	0.00575955	-
	BT_Q_ZJU_Singletons141597	0.25	1.38	2.46467	0.00222006	0.0388505	-
	BT_Q_ZJU_Singletons22386	0.25	1.38	2.46467	0.00222006	0.0388325	gi|242023877|ref|XP_002432357.1|/8.97838e-72/peptidyl-prolyl cis-trans isomerase NIMA-interacting, putative [Pediculus humanus corporis]
	BT_Q_ZJU_Singletons127578	0.25	1.38	2.46467	0.00222006	0.0388145	-
	BT_Q_ZJU_Singletons114761	0.93	5.1	2.45519	1.02e-06	6.37e-05	-
	BT_Q_ZJU_Singletons159000	0.34	1.81	2.41238	0.000469764	0.0121507	gi|91092208|ref|XP_969730.1|/8.13311e-22/PREDICTED: similar to CG9773 CG9773-PA [Tribolium castaneum]
	BT_Q_ZJU_Singletons88178	0.25	1.3	2.37851	0.0038041	0.057453	-
	BT_Q_ZJU_Singletons26876	0.25	1.3	2.37851	0.0038041	0.05743	gi|242005556|ref|XP_002423630.1|/3.72804e-73/ptpla domain protein, putative [Pediculus humanus corporis]
	BT_Q_ZJU_Singletons165588	0.25	1.3	2.37851	0.0038041	0.0574071	-
	BT_Q_ZJU_Singletons84987	0.25	1.3	2.37851	0.0038041	0.0573841	-
	BT_Q_ZJU_Singletons137350	0.25	1.3	2.37851	0.0038041	0.0573611	-
	BT_Q_ZJU_Singletons16648	0.34	1.73	2.34717	0.0007767	0.0179259	-
	BT_Q_ZJU_Singletons1631	0.93	4.58	2.30004	1.05e-06	6.54e-05	gi|13430287|gb|AAK25796.1|AF338465_1/2.50004e-111/delta-9 desaturase 1 [Acheta domesticus]
	BT_Q_ZJU_Singletons166724	0.25	1.21	2.27501	0.00650632	0.0844925	gi|270004467|gb|EFA00915.1|/1.02134e-25/hypothetical protein TcasGA2_TC003821 [Tribolium castaneum]
	BT_Q_ZJU_Singletons155291	0.25	1.21	2.27501	0.00650632	0.0844635	-
	BT_Q_ZJU_Singletons143812	0.25	1.21	2.27501	0.00650632	0.0844344	-
	BT_Q_ZJU_Singletons162809	0.25	1.21	2.27501	0.00650632	0.0844053	-
	BT_Q_ZJU_Singletons144272	0.25	1.21	2.27501	0.00650632	0.0843763	gi|91083225|ref|XP_973597.1|/2.14638e-22/PREDICTED: similar to CG7371 CG7371-PA [Tribolium castaneum]
	BT_Q_ZJU_Singletons117095	0.25	1.21	2.27501	0.00650632	0.0843473	-
	BT_Q_ZJU_Singletons1336	0.25	1.21	2.27501	0.00650632	0.0843183	-
	BT_Q_ZJU_Singletons1003	0.25	1.21	2.27501	0.00650632	0.0842894	-
	BT_Q_ZJU_Singletons14385	0.25	1.21	2.27501	0.00650632	0.0842604	-
	BT_Q_ZJU_Singletons35505	0.34	1.64	2.27009	0.00129899	0.0265084	gi|307199530|gb|EFN80131.1|/8.44926e-135/Protein MON2-like protein [Harpegnathos saltator]
	BT_Q_ZJU_Singletons85587	0.34	1.64	2.27009	0.00129899	0.0264941	-
	BT_Q_ZJU_Singletons158192	0.34	1.64	2.27009	0.00129899	0.0264798	-
	BT_Q_ZJU_Singletons23273	0.51	2.42	2.24644	0.000103909	0.00355269	-
	BT_Q_ZJU_Singletons74615	0.51	2.42	2.24644	0.000103909	0.00354947	-
	BT_Q_ZJU_Singletons88324	0.59	2.77	2.2311	4.02e-05	0.00160695	-
	BT_Q_ZJU_Singletons148746	0.59	2.77	2.2311	4.02e-05	0.00160525	-
	BT_Q_ZJU_Singletons113037	0.59	2.77	2.2311	4.02e-05	0.00160356	-
	BT_Q_ZJU_Singletons28673	0.67	3.11	2.21468	1.63e-05	0.000743326	-
	BT_Q_ZJU_Singletons22380	0.34	1.56	2.19794	0.0021807	0.0389572	-
	BT_Q_ZJU_Singletons43218	0.34	1.56	2.19794	0.0021807	0.0389387	-
	BT_Q_ZJU_Singletons50720	0.34	1.56	2.19794	0.0021807	0.0389203	-
	BT_Q_ZJU_Singletons162318	0.34	1.56	2.19794	0.0021807	0.0389019	-
	BT_Q_ZJU_Singletons17706	0.34	1.56	2.19794	0.0021807	0.0388835	-
	BT_Q_ZJU_Singletons3257	0.76	3.46	2.1867	6.97e-06	0.000352835	-
	BT_Q_ZJU_Singletons102966	0.59	2.68	2.18345	6.08e-05	0.00226035	-
	BT_Q_ZJU_Singletons166121	0.42	1.9	2.17754	0.00074916	0.0174937	-
	BT_Q_ZJU_Singletons164625	0.67	3.02	2.17232	2.34e-05	0.0010196	-
	BT_Q_ZJU_Singletons106622	0.51	2.25	2.14136	0.000263376	0.0075878	-
	BT_Q_ZJU_Singletons115051	0.51	2.25	2.14136	0.000263376	0.00758201	-
	BT_Q_ZJU_Singletons113529	0.34	1.47	2.11221	0.00365618	0.0562095	-
	BT_Q_ZJU_Singletons162139	0.34	1.47	2.11221	0.00365618	0.0561866	-
	BT_Q_ZJU_Singletons156313	0.34	1.47	2.11221	0.00365618	0.0561637	-
	BT_Q_ZJU_Singletons84470	0.34	1.47	2.11221	0.00365618	0.0561408	-
	BT_Q_ZJU_Singletons28652	0.34	1.47	2.11221	0.00365618	0.056118	gi|110761008|ref|XP_393830.3|/9.80056e-75/PREDICTED: angio-associated migratory cell protein-like [Apis mellifera]
	BT_Q_ZJU_Singletons27552	0.34	1.47	2.11221	0.00365618	0.0560951	-
	BT_Q_ZJU_Singletons85757	0.34	1.47	2.11221	0.00365618	0.0560723	-
	BT_Q_ZJU_Singletons1	0.34	1.47	2.11221	0.00365618	0.0560495	gi|270003220|gb|EEZ99667.1|/4.04171e-80/hypothetical protein TcasGA2_TC002424 [Tribolium castaneum]
	BT_Q_ZJU_Singletons139636	0.34	1.47	2.11221	0.00365618	0.0560268	-
	BT_Q_ZJU_Singletons161695	0.34	1.47	2.11221	0.00365618	0.056004	-
	BT_Q_ZJU_Singletons129335	0.42	1.81	2.10753	0.00123878	0.0255423	-
	BT_Q_ZJU_Singletons166053	0.42	1.81	2.10753	0.00123878	0.0255284	-
	BT_Q_ZJU_Singletons5255	0.59	2.51	2.0889	0.000151387	0.00480162	-
	BT_Q_ZJU_Singletons154738	0.67	2.85	2.08873	5.47e-05	0.00205674	-
	BT_Q_ZJU_Singletons48732	0.51	2.16	2.08246	0.00042863	0.011241	-
	BT_Q_ZJU_Singletons116009	0.51	2.16	2.08246	0.00042863	0.0112331	-
	BT_Q_ZJU_Singletons127788	0.67	2.77	2.04765	8.66e-05	0.00308145	-
	BT_Q_ZJU_Singletons129105	0.67	2.77	2.04765	8.66e-05	0.00307855	-
	BT_Q_ZJU_Singletons77453	0.76	3.11	2.03284	3.14e-05	0.0013074	-
	BT_Q_ZJU_Singletons29923	0.34	1.38	2.02106	0.00610172	0.0808531	-
	BT_Q_ZJU_Singletons101266	0.34	1.38	2.02106	0.00610172	0.0808248	-
	BT_Q_ZJU_Singletons28666	0.51	2.07	2.02106	0.000700624	0.0165967	-
	BT_Q_ZJU_Singletons7330	0.34	1.38	2.02106	0.00610172	0.0807964	gi|221507942|gb|EEE33529.1|/2.48836e-07/acyl-CoA-binding protein, putative [Toxoplasma gondii VEG]
	BT_Q_ZJU_Singletons4193	0.51	2.07	2.02106	0.000700624	0.0165863	-
	BT_Q_ZJU_Singletons28512	0.34	1.38	2.02106	0.00610172	0.080768	gi|289739949|gb|ADD18722.1|/3.00503e-14/cytochrome b5 [Glossina morsitans morsitans]
	BT_Q_ZJU_Singletons7527	0.34	1.38	2.02106	0.00610172	0.0807397	-
	BT_Q_ZJU_Singletons138731	0.34	1.38	2.02106	0.00610172	0.0807114	-
	BT_Q_ZJU_Singletons140582	0.34	1.38	2.02106	0.00610172	0.0806831	-
	BT_Q_ZJU_Singletons10805	0.34	1.38	2.02106	0.00610172	0.0806548	gi|112983332|ref|NP_001037648.1|/4.47804e-49/eIF2B-alpha protein [Bombyx mori]
	BT_Q_ZJU_Singletons93996	0.34	1.38	2.02106	0.00610172	0.0806265	-
	BT_Q_ZJU_Singletons6508	0.34	1.38	2.02106	0.00610172	0.0805983	-
	BT_Q_ZJU_Singletons9560	0.34	1.38	2.02106	0.00610172	0.0805701	-
	BT_Q_ZJU_Singletons9106	0.76	3.02	1.99048	4.94e-05	0.00190495	-
	BT_Q_ZJU_Singletons22968	0.59	2.33	1.98154	0.00039542	0.0106591	-
	BT_Q_ZJU_Singletons65412	0.59	2.33	1.98154	0.00039542	0.0106515	-
	BT_Q_ZJU_Singletons163379	0.59	2.33	1.98154	0.00039542	0.0106439	-
	BT_Q_ZJU_Singletons8318	0.42	1.64	1.96523	0.0033693	0.0542078	-
	BT_Q_ZJU_Singletons20314	0.42	1.64	1.96523	0.0033693	0.0541847	-
	BT_Q_ZJU_Singletons130811	0.42	1.64	1.96523	0.0033693	0.0541616	-
	BT_Q_ZJU_Singletons152336	0.42	1.64	1.96523	0.0033693	0.0541385	-
	BT_Q_ZJU_Singletons127080	0.42	1.64	1.96523	0.0033693	0.0541154	-
	BT_Q_ZJU_Singletons145993	0.42	1.64	1.96523	0.0033693	0.0540924	-
	BT_Q_ZJU_Singletons1298	0.42	1.64	1.96523	0.0033693	0.0540694	-
	BT_Q_ZJU_Singletons27253	0.93	3.63	1.96467	1.02e-05	0.000495308	-
	BT_Q_ZJU_Singletons138904	0.51	1.99	1.9642	0.00114498	0.0240152	-
	BT_Q_ZJU_Singletons109727	0.51	1.99	1.9642	0.00114498	0.0240019	-
	BT_Q_ZJU_Singletons159076	1.18	4.58	1.95656	8.25e-07	5.35e-05	-
	BT_Q_ZJU_Singletons162660	0.76	2.94	1.95174	7.86e-05	0.00282631	-
	BT_Q_ZJU_Singletons113188	0.67	2.59	1.95072	0.000222966	0.00665756	-
	BT_Q_ZJU_Singletons166065	0.67	2.59	1.95072	0.000222966	0.00665229	-
	BT_Q_ZJU_Singletons25237	0.59	2.25	1.93114	0.000640638	0.0155069	-
	BT_Q_ZJU_Singletons16670	1.1	4.15	1.91561	3.31e-06	0.000182736	-
	BT_Q_ZJU_Singletons555	1.26	4.75	1.9145	7e-07	4.67e-05	-
	BT_Q_ZJU_Singletons159145	0.76	2.85	1.90689	0.000125694	0.0041617	-
	BT_Q_ZJU_Singletons44533	1.18	4.41	1.90199	1.88e-06	0.000111008	-
	BT_Q_ZJU_Singletons132891	0.51	1.9	1.89743	0.0018651	0.0346145	-
	BT_Q_ZJU_Singletons167052	0.51	1.9	1.89743	0.0018651	0.0345975	gi|189236457|ref|XP_973878.2|/9.64863e-23/PREDICTED: similar to AGAP008379-PA [Tribolium castaneum]
	BT_Q_ZJU_Singletons9776	2.02	7.52	1.89638	7.24e-10	8.5e-08	-
	BT_Q_ZJU_Singletons149466	0.42	1.56	1.89308	0.0055123	0.0742959	-
	BT_Q_ZJU_Singletons16878	0.42	1.56	1.89308	0.0055123	0.0742693	-
	BT_Q_ZJU_Singletons160569	0.42	1.56	1.89308	0.0055123	0.0742428	-
	BT_Q_ZJU_Singletons116736	1.94	7.17	1.88592	1.71e-09	1.87e-07	-
	BT_Q_ZJU_Singletons5882	0.59	2.16	1.87224	0.00103512	0.0224993	-
	BT_Q_ZJU_Singletons90069	0.59	2.16	1.87224	0.00103512	0.0224863	-
	BT_Q_ZJU_Singletons31274	0.67	2.42	1.85277	0.000575892	0.0142788	-
	BT_Q_ZJU_Singletons27756	0.67	2.42	1.85277	0.000575892	0.0142694	-
	BT_Q_ZJU_Singletons29932	0.84	3.02	1.84609	0.000112858	0.00379331	-
	BT_Q_ZJU_Singletons20993	0.84	3.02	1.84609	0.000112858	0.00378993	gi|242021617|ref|XP_002431241.1|/0/conserved hypothetical protein [Pediculus humanus corporis]
	BT_Q_ZJU_Singletons109631	0.51	1.81	1.82742	0.00302208	0.0498333	-
	BT_Q_ZJU_Singletons145360	0.59	2.07	1.81084	0.00166472	0.0323275	-
	BT_Q_ZJU_Singletons65085	0.59	2.07	1.81084	0.00166472	0.0323109	-
	BT_Q_ZJU_Singletons10998	0.59	2.07	1.81084	0.00166472	0.0322943	-
	BT_Q_ZJU_Singletons8536	0.59	2.07	1.81084	0.00166472	0.0322777	-
	BT_Q_ZJU_Singletons31153	0.59	2.07	1.81084	0.00166472	0.0322611	-
	BT_Q_ZJU_Singletons136090	0.59	2.07	1.81084	0.00166472	0.0322445	-
	BT_Q_ZJU_Singletons48620	0.59	2.07	1.81084	0.00166472	0.032228	-
	BT_Q_ZJU_Singletons115366	0.59	2.07	1.81084	0.00166472	0.0322114	gi|242013333|ref|XP_002427365.1|/4.65295e-09/UDP-glucuronosyltransferase 1-8 precursor, putative [Pediculus humanus corporis]
	BT_Q_ZJU_Singletons162691	1.43	5.01	1.8088	8.33e-07	5.38e-05	-
	BT_Q_ZJU_Singletons98965	0.67	2.33	1.7981	0.000920672	0.0203162	-
	BT_Q_ZJU_Singletons28646	0.67	2.33	1.7981	0.000920672	0.0203043	-
	BT_Q_ZJU_Singletons9785	0.67	2.33	1.7981	0.000920672	0.0202925	-
	BT_Q_ZJU_Singletons134149	0.67	2.33	1.7981	0.000920672	0.0202806	-
	BT_Q_ZJU_Singletons126655	0.67	2.33	1.7981	0.000920672	0.0202688	-
	BT_Q_ZJU_Singletons1995	0.76	2.59	1.76888	0.00051089	0.0130005	-
	BT_Q_ZJU_Singletons53386	2.7	9.16	1.76239	4.8e-11	6.6e-09	-
	BT_Q_ZJU_Singletons164004	0.51	1.73	1.7622	0.00486362	0.0677815	gi|307188505|gb|EFN73242.1|/2.44652e-52/Putative RNA-binding protein 15B [Camponotus floridanus]
	BT_Q_ZJU_Singletons30429	0.51	1.73	1.7622	0.00486362	0.0677565	gi|91079945|ref|XP_968596.1|/2.94317e-24/PREDICTED: similar to lysosomal alpha-mannosidase (mannosidase alpha class 2b member 1) [Tribolium castaneum]
	BT_Q_ZJU_Singletons123814	0.59	1.99	1.75398	0.00266116	0.0449631	-
	BT_Q_ZJU_Singletons150574	0.59	1.99	1.75398	0.00266116	0.044943	-
	BT_Q_ZJU_Singletons27942	0.59	1.99	1.75398	0.00266116	0.0449229	-
	BT_Q_ZJU_Singletons145906	0.59	1.99	1.75398	0.00266116	0.0449028	-
	BT_Q_ZJU_Singletons160643	0.67	2.25	1.74769	0.00146391	0.0291329	-
	BT_Q_ZJU_Singletons117506	0.67	2.25	1.74769	0.00146391	0.0291175	-
	BT_Q_ZJU_Singletons33496	1.26	4.23	1.74723	1e-05	0.000487231	-
	BT_Q_ZJU_Singletons14438	0.76	2.51	1.72362	0.000808818	0.0185423	gi|260804905|ref|XP_002597328.1|/2.70749e-17/hypothetical protein BRAFLDRAFT_66468 [Branchiostoma floridae]
	BT_Q_ZJU_Singletons23087	1.1	3.63	1.72247	4.97e-05	0.00191174	-
	BT_Q_ZJU_Singletons22900	2.44	8.04	1.72031	1.47e-09	1.64e-07	-
	BT_Q_ZJU_Singletons2524	0.93	3.02	1.69925	0.000249464	0.00725909	-
	BT_Q_ZJU_Singletons6169	2.19	7.09	1.69485	1.92e-08	1.78e-06	-
	BT_Q_ZJU_Singletons163477	0.67	2.16	1.6888	0.00231284	0.04025	-
	BT_Q_ZJU_Singletons31026	0.59	1.9	1.68721	0.00422392	0.0620298	-
	BT_Q_ZJU_Singletons107131	0.51	1.64	1.68513	0.00776512	0.0924363	-
	BT_Q_ZJU_Singletons109251	0.51	1.64	1.68513	0.00776512	0.0924071	-
	BT_Q_ZJU_Singletons50608	0.51	1.64	1.68513	0.00776512	0.092378	-
	BT_Q_ZJU_Singletons159195	0.84	2.68	1.67377	0.000703756	0.01665	-
	BT_Q_ZJU_Singletons852	0.84	2.68	1.67377	0.000703756	0.0166395	-
	BT_Q_ZJU_Singletons22500	0.76	2.42	1.67094	0.00127307	0.0260924	gi|170038483|ref|XP_001847079.1|/7.05586e-136/organic anion transporter [Culex quinquefasciatus]
	BT_Q_ZJU_Singletons97400	1.1	3.46	1.65327	0.000121204	0.0040343	-
	BT_Q_ZJU_Singletons156514	2.7	8.47	1.6494	1.54e-09	1.71e-07	-
	BT_Q_ZJU_Singletons65022	3.37	10.54	1.64505	1.73e-11	2.63e-09	-
	BT_Q_ZJU_Singletons28281	0.67	2.07	1.6274	0.00362792	0.0559575	-
	BT_Q_ZJU_Singletons33324	0.67	2.07	1.6274	0.00362792	0.0559346	gi|307177156|gb|EFN66389.1|/8.70968e-76/S-phase kinase-associated protein 2 [Camponotus floridanus]
	BT_Q_ZJU_Singletons35666	0.67	2.07	1.6274	0.00362792	0.0559118	gi|189236526|ref|XP_975464.2|/3.48305e-171/PREDICTED: similar to f-spondin [Tribolium castaneum]
	BT_Q_ZJU_Singletons105521	0.67	2.07	1.6274	0.00362792	0.0558889	-
	BT_Q_ZJU_Singletons141474	0.67	2.07	1.6274	0.00362792	0.0558661	-
	BT_Q_ZJU_Singletons28690	1.85	5.7	1.62344	1.05e-06	6.55e-05	-
	BT_Q_ZJU_Singletons26194	1.01	3.11	1.62256	0.000337544	0.00935302	gi|198429193|ref|XP_002123606.1|/9.72861e-08/PREDICTED: similar to ankyrin repeat and zinc finger domain containing 1 [Ciona intestinalis]
	BT_Q_ZJU_Singletons68167	3.54	10.89	1.62118	1.33e-11	2.06e-09	-
	BT_Q_ZJU_Singletons64423	1.18	3.63	1.62118	0.000104991	0.00357026	-
	BT_Q_ZJU_Singletons1148	1.35	4.15	1.62015	3.29e-05	0.00136205	-
	BT_Q_ZJU_Singletons47	0.59	1.81	1.6172	0.006651	0.0852848	-
	BT_Q_ZJU_Singletons106130	0.59	1.81	1.6172	0.006651	0.0852558	-
	BT_Q_ZJU_Singletons24189	0.59	1.81	1.6172	0.006651	0.0852268	-
	BT_Q_ZJU_Singletons112498	0.59	1.81	1.6172	0.006651	0.0851979	-
	BT_Q_ZJU_Singletons21850	0.59	1.81	1.6172	0.006651	0.0851689	-
	BT_Q_ZJU_Singletons45914	0.59	1.81	1.6172	0.006651	0.08514	-
	BT_Q_ZJU_Singletons29376	0.59	1.81	1.6172	0.006651	0.0851111	-
	BT_Q_ZJU_Singletons5879	0.59	1.81	1.6172	0.006651	0.0850823	-
	BT_Q_ZJU_Singletons158376	0.76	2.33	1.61626	0.0019908	0.0362341	-
	BT_Q_ZJU_Singletons2443	1.26	3.8	1.59258	9.05e-05	0.00319267	-
	BT_Q_ZJU_Singletons16834	1.35	4.06	1.58852	5.07e-05	0.00193714	-
	BT_Q_ZJU_Singletons30046	0.84	2.51	1.57923	0.00170116	0.0328322	gi|156549935|ref|XP_001602626.1|/2.45257e-63/PREDICTED: similar to conserved hypothetical protein [Nasonia vitripennis]
	BT_Q_ZJU_Singletons164553	0.84	2.51	1.57923	0.00170116	0.0328154	gi|242013343|ref|XP_002427369.1|/4.24684e-16/Integrator complex subunit, putative [Pediculus humanus corporis]
	BT_Q_ZJU_Singletons19471	0.84	2.51	1.57923	0.00170116	0.0327986	-
	BT_Q_ZJU_Singletons162105	0.84	2.51	1.57923	0.00170116	0.0327818	gi|121543871|gb|ABM55600.1|/6.90116e-40/putative calcium-binding protein p22 [Maconellicoccus hirsutus]
	BT_Q_ZJU_Singletons157459	0.84	2.51	1.57923	0.00170116	0.0327651	-
	BT_Q_ZJU_Singletons149132	0.84	2.51	1.57923	0.00170116	0.0327484	-
	BT_Q_ZJU_Singletons166195	0.93	2.77	1.57458	0.000940248	0.0206756	-
	BT_Q_ZJU_Singletons4537	0.93	2.77	1.57458	0.000940248	0.0206635	gi|270004030|gb|EFA00478.1|/1.39801e-06/hypothetical protein TcasGA2_TC003337 [Tribolium castaneum]
	BT_Q_ZJU_Singletons15884	0.67	1.99	1.57054	0.00564614	0.0756671	gi|156550807|ref|XP_001600649.1|/5.90131e-84/PREDICTED: similar to eukaryotic translation initiation factor 4 gamma, 2 [Nasonia vitripennis]
	BT_Q_ZJU_Singletons798	0.67	1.99	1.57054	0.00564614	0.0756402	-
	BT_Q_ZJU_Singletons92693	0.76	2.25	1.56585	0.00309108	0.050573	-
	BT_Q_ZJU_Singletons33661	0.76	2.25	1.56585	0.00309108	0.0505511	-
	BT_Q_ZJU_Singletons99299	0.76	2.25	1.56585	0.00309108	0.0505292	-
	BT_Q_ZJU_Singletons161887	2.19	6.48	1.56506	3.86e-07	2.75e-05	-
	BT_Q_ZJU_Singletons118203	1.52	4.49	1.56264	2.45e-05	0.00105879	-
	BT_Q_ZJU_Singletons121250	1.26	3.72	1.56188	0.000138738	0.00452602	-
	BT_Q_ZJU_Singletons7691	1.26	3.72	1.56188	0.000138738	0.00452211	-
	BT_Q_ZJU_Singletons27726	1.26	3.72	1.56188	0.000138738	0.0045182	gi|18202063|sp|O54873.1|AIMP1_CRIGR/4.16795e-48/RecName: Full=Aminoacyl tRNA synthase complex-interacting multifunctional protein 1; AltName: Full=Multisynthase complex auxiliary component p43; Contains: RecName: Full=Endothelial monocyte-activating polypeptide 2; AltName: Full=EMAP-II; AltName: Full=Small inducible cytokine subfamily E member 1
	BT_Q_ZJU_Singletons151412	1.18	3.46	1.55199	0.00024829	0.0072361	-
	BT_Q_ZJU_Singletons119890	1.6	4.67	1.54535	2.1e-05	0.000928237	-
	BT_Q_ZJU_Singletons31592	0.93	2.68	1.52693	0.0014455	0.0288122	-
	BT_Q_ZJU_Singletons7108	0.84	2.42	1.52655	0.00261796	0.0443325	gi|193709215|ref|XP_001943317.1|/3.22704e-96/PREDICTED: probable maltase H [Acyrthosiphon pisum]
	BT_Q_ZJU_Singletons35598	0.84	2.42	1.52655	0.00261796	0.0443126	-
	BT_Q_ZJU_Singletons2585	1.26	3.63	1.52655	0.000211612	0.00636896	-
	BT_Q_ZJU_Singletons23688	2.02	5.79	1.51921	2.77e-06	0.000156821	-
	BT_Q_ZJU_Singletons160435	0.76	2.16	1.50696	0.00476276	0.066895	-
	BT_Q_ZJU_Singletons4227	0.76	2.16	1.50696	0.00476276	0.0668701	-
	BT_Q_ZJU_Singletons23489	0.76	2.16	1.50696	0.00476276	0.0668453	-
	BT_Q_ZJU_Singletons136630	0.76	2.16	1.50696	0.00476276	0.0668204	-
	BT_Q_ZJU_Singletons3463	0.76	2.16	1.50696	0.00476276	0.0667955	-
	BT_Q_ZJU_Singletons124046	0.67	1.9	1.50377	0.00871248	0.0986386	-
	BT_Q_ZJU_Singletons12630	0.67	1.9	1.50377	0.00871248	0.098609	-
	BT_Q_ZJU_Singletons23560	0.67	1.9	1.50377	0.00871248	0.0985794	-
	BT_Q_ZJU_Singletons30931	0.67	1.9	1.50377	0.00871248	0.0985498	-
	BT_Q_ZJU_Singletons26374	0.67	1.9	1.50377	0.00871248	0.0985203	-
	BT_Q_ZJU_Singletons167074	0.67	1.9	1.50377	0.00871248	0.0984907	gi|66505698|ref|XP_623565.1|/5.23256e-117/PREDICTED: protein sidekick isoform 2 [Apis mellifera]
	BT_Q_ZJU_Singletons15080	0.67	1.9	1.50377	0.00871248	0.0984612	-
	BT_Q_ZJU_Singletons137938	1.01	2.85	1.49661	0.00122284	0.0252551	-
	BT_Q_ZJU_Singletons8995	1.01	2.85	1.49661	0.00122284	0.0252413	-
	BT_Q_ZJU_Singletons74406	1.35	3.8	1.49304	0.000179753	0.00556556	-
	BT_Q_ZJU_Singletons143691	1.6	4.49	1.48864	4.82e-05	0.00186658	-
	BT_Q_ZJU_Singletons12159	0.93	2.59	1.47765	0.00220718	0.0392073	-
	BT_Q_ZJU_Singletons3083	0.93	2.59	1.47765	0.00220718	0.0391889	-
	BT_Q_ZJU_Singletons155191	0.93	2.59	1.47765	0.00220718	0.0391704	-
	BT_Q_ZJU_Singletons25357	1.52	4.23	1.47659	8.56e-05	0.00305017	-
	BT_Q_ZJU_Singletons9952	2.02	5.62	1.47621	6.26e-06	0.000320928	-
	BT_Q_ZJU_Singletons105650	3.2	8.9	1.47573	1.17e-08	1.14e-06	-
	BT_Q_ZJU_Singletons5483	1.18	3.28	1.47491	0.000574618	0.014266	-
	BT_Q_ZJU_Singletons64341	0.84	2.33	1.47187	0.003999	0.0598454	-
	BT_Q_ZJU_Singletons17998	0.84	2.33	1.47187	0.003999	0.0598216	-
	BT_Q_ZJU_Singletons164685	0.84	2.33	1.47187	0.003999	0.0597979	gi|91090033|ref|XP_967923.1|/2.2387e-07/PREDICTED: similar to lethal (3) 87Df CG7620-PA [Tribolium castaneum]
	BT_Q_ZJU_Singletons23717	0.84	2.33	1.47187	0.003999	0.0597742	-
	BT_Q_ZJU_Singletons118380	0.84	2.33	1.47187	0.003999	0.0597505	-
	BT_Q_ZJU_Singletons135583	3.88	10.72	1.46618	4.45e-10	5.38e-08	-
	BT_Q_ZJU_Singletons152770	2.19	6.05	1.466	3.02e-06	0.000168762	-
	BT_Q_ZJU_Singletons32868	1.6	4.41	1.46271	7.25e-05	0.00264507	-
	BT_Q_ZJU_Singletons146632	1.6	4.41	1.46271	7.25e-05	0.00264251	-
	BT_Q_ZJU_Singletons28617	1.35	3.72	1.46234	0.000271348	0.00777589	-
	BT_Q_ZJU_Singletons118483	1.26	3.46	1.45735	0.000484424	0.0124615	-
	BT_Q_ZJU_Singletons158026	1.26	3.46	1.45735	0.000484424	0.012453	-
	BT_Q_ZJU_Singletons135035	1.1	3.02	1.45705	0.00103085	0.0224194	-
	BT_Q_ZJU_Singletons32964	1.01	2.77	1.45553	0.0018543	0.0344311	gi|156543563|ref|XP_001603547.1|/1.65687e-48/PREDICTED: similar to ENSANGP00000020643 [Nasonia vitripennis]
	BT_Q_ZJU_Singletons15096	1.77	4.84	1.45126	3.46e-05	0.00142198	-
	BT_Q_ZJU_Singletons24110	6.49	17.72	1.44909	0	0	-
	BT_Q_ZJU_Singletons35142	1.52	4.15	1.44904	0.000128663	0.00424138	-
	BT_Q_ZJU_Singletons24741	4.38	11.93	1.44559	7.7e-11	1.02e-08	gi|156553286|ref|XP_001599374.1|/6.58594e-63/PREDICTED: similar to LP12305p [Nasonia vitripennis]
	BT_Q_ZJU_Singletons11808	0.76	2.07	1.44556	0.00727842	0.0882017	-
	BT_Q_ZJU_Singletons120498	0.76	2.07	1.44556	0.00727842	0.0881734	-
	BT_Q_ZJU_Singletons166633	0.76	2.07	1.44556	0.00727842	0.0881451	-
	BT_Q_ZJU_Singletons24277	0.76	2.07	1.44556	0.00727842	0.0881168	-
	BT_Q_ZJU_Singletons133253	0.76	2.07	1.44556	0.00727842	0.0880885	-
	BT_Q_ZJU_Singletons6721	0.76	2.07	1.44556	0.00727842	0.0880602	gi|242013043|ref|XP_002427229.1|/6.53232e-46/conserved hypothetical protein [Pediculus humanus corporis]
	BT_Q_ZJU_Singletons57321	2.19	5.96	1.44438	4.5e-06	0.00024161	-
	BT_Q_ZJU_Singletons83770	5.9	15.99	1.43838	0	0	-
	BT_Q_ZJU_Singletons124921	0.93	2.51	1.43238	0.00334608	0.0539032	-
	BT_Q_ZJU_Singletons9707	3.12	8.38	1.4254	6.74e-08	5.68e-06	-
	BT_Q_ZJU_Singletons150532	113.9	305.83	1.42496	2.62e-12	4.85e-10	-
	BT_Q_ZJU_Singletons7899	0.84	2.25	1.42146	0.0060604	0.0803621	-
	BT_Q_ZJU_Singletons22166	0.84	2.25	1.42146	0.0060604	0.0803339	gi|242011684|ref|XP_002426577.1|/1.42791e-58/Endoplasmic reticulum protein ERp29, putative [Pediculus humanus corporis]
	BT_Q_ZJU_Singletons136644	1.26	3.37	1.41932	0.00072672	0.0170436	-
	BT_Q_ZJU_Singletons16914	1.26	3.37	1.41932	0.00072672	0.017033	gi|50762201|ref|XP_424973.1|/7.15202e-33/PREDICTED: similar to Nudix (nucleoside diphosphate linked moiety X)-type motif 2 [Gallus gallus]
	BT_Q_ZJU_Singletons19554	1.26	3.37	1.41932	0.00072672	0.0170224	-
	BT_Q_ZJU_Singletons99999	1.1	2.94	1.41831	0.00155352	0.0305456	-
	BT_Q_ZJU_Singletons39776	1.1	2.94	1.41831	0.00155352	0.0305297	-
	BT_Q_ZJU_Singletons150780	1.52	4.06	1.41741	0.000192504	0.00591663	-
	BT_Q_ZJU_Singletons160876	2.95	7.86	1.41381	2.06e-07	1.55e-05	-
	BT_Q_ZJU_Singletons18338	1.01	2.68	1.40788	0.00279238	0.0466576	-
	BT_Q_ZJU_Singletons19784	1.01	2.68	1.40788	0.00279238	0.046637	-
	BT_Q_ZJU_Singletons69054	1.01	2.68	1.40788	0.00279238	0.0466163	-
	BT_Q_ZJU_Singletons23627	1.01	2.68	1.40788	0.00279238	0.0465957	-
	BT_Q_ZJU_Singletons32728	1.6	4.23	1.40259	0.000161695	0.00507308	-
	BT_Q_ZJU_Cluster505	1.77	4.67	1.39967	7.68e-05	0.00276475	gi|189240108|ref|XP_972976.2|/0/PREDICTED: similar to glycinamide ribonucleotide synthetase-aminoimidazole ribonucleotide synthetase-glycinamide ribonucleotide transformylase [Tribolium castaneum]
	BT_Q_ZJU_Singletons17736	1.77	4.67	1.39967	7.68e-05	0.00276211	gi|66553048|ref|XP_393330.2|/6.68993e-105/PREDICTED: regulator of nonsense transcripts 1 [Apis mellifera]
	BT_Q_ZJU_Singletons9013	1.18	3.11	1.39813	0.00129866	0.0265448	gi|170058890|ref|XP_001865121.1|/2.12109e-13/mitochondrial 28S ribosomal protein S5 [Culex quinquefasciatus]
	BT_Q_ZJU_Singletons21477	1.18	3.11	1.39813	0.00129866	0.0265305	gi|242025420|ref|XP_002433122.1|/0/Rab GDP dissociation inhibitor alpha, putative [Pediculus humanus corporis]
	BT_Q_ZJU_Singletons148236	1.18	3.11	1.39813	0.00129866	0.0265161	-
	BT_Q_ZJU_Singletons65684	4.04	10.63	1.39571	2.26e-09	2.44e-07	-
	BT_Q_ZJU_Singletons71886	1.35	3.54	1.39079	0.00060831	0.0148772	-
	BT_Q_ZJU_Singletons29700	1.35	3.54	1.39079	0.00060831	0.0148675	-
	BT_Q_ZJU_Singletons111810	24.52	64.04	1.38501	8.22e-14	2.37e-11	-
	BT_Q_ZJU_Singletons151456	0.93	2.42	1.3797	0.0050342	0.0694403	-
	BT_Q_ZJU_Singletons10624	0.93	2.42	1.3797	0.0050342	0.0694149	-
	BT_Q_ZJU_Singletons9919	4.63	12.01	1.37515	3.22e-10	3.97e-08	-
	BT_Q_ZJU_Singletons112612	1.6	4.15	1.37504	0.000239786	0.0070647	-
	BT_Q_ZJU_Singletons21726	1.1	2.85	1.37346	0.00232558	0.0404158	-
	BT_Q_ZJU_Singletons33497	2.27	5.88	1.37312	1.23e-05	0.000582107	-
	BT_Q_ZJU_Singletons4258	1.68	4.32	1.36257	0.000200406	0.00610477	-
	BT_Q_ZJU_Singletons11849	2.86	7.35	1.36173	1.15e-06	7.06e-05	-
	BT_Q_ZJU_Singletons79271	2.02	5.19	1.36138	4.52e-05	0.00177312	-
	BT_Q_ZJU_Singletons4943	11.88	30.51	1.36075	0	0	-
	BT_Q_ZJU_Singletons110444	3.03	7.78	1.36045	5.52e-07	3.78e-05	-
	BT_Q_ZJU_Singletons150242	1.85	4.75	1.3604	9.5e-05	0.00331874	-
	BT_Q_ZJU_Singletons157765	1.01	2.59	1.3586	0.00417442	0.0615185	-
	BT_Q_ZJU_Singletons135493	1.01	2.59	1.3586	0.00417442	0.0614944	-
	BT_Q_ZJU_Singletons133208	1.01	2.59	1.3586	0.00417442	0.0614704	-
	BT_Q_ZJU_Singletons28128	1.01	2.59	1.3586	0.00417442	0.0614464	-
	BT_Q_ZJU_Singletons133258	1.01	2.59	1.3586	0.00417442	0.0614224	-
	BT_Q_ZJU_Singletons148568	4.38	11.23	1.35836	1.68e-09	1.84e-07	-
	BT_Q_ZJU_Singletons5680	13.06	33.44	1.35642	2.99e-13	7.37e-11	-
	BT_Q_ZJU_Singletons139435	1.18	3.02	1.35576	0.00193376	0.0353838	-
	BT_Q_ZJU_Singletons120625	1.18	3.02	1.35576	0.00193376	0.0353666	-
	BT_Q_ZJU_Singletons29422	1.18	3.02	1.35576	0.00193376	0.0353495	-
	BT_Q_ZJU_Singletons48724	2.7	6.91	1.35573	2.38e-06	0.000137063	-
	BT_Q_ZJU_Singletons27947	1.94	4.93	1.34553	7.94e-05	0.0028506	-
	BT_Q_ZJU_Singletons155590	1.26	3.2	1.34465	0.00160596	0.0314128	-
	BT_Q_ZJU_Singletons34798	1.26	3.2	1.34465	0.00160596	0.0313966	-
	BT_Q_ZJU_Singletons95023	1.26	3.2	1.34465	0.00160596	0.0313803	-
	BT_Q_ZJU_Singletons12987	1.43	3.63	1.34395	0.00075157	0.0175174	-
	BT_Q_ZJU_Singletons33183	1.1	2.77	1.33238	0.003457	0.0551482	-
	BT_Q_ZJU_Singletons19368	1.1	2.77	1.33238	0.003457	0.0551249	-
	BT_Q_ZJU_Singletons147653	2.78	7	1.33227	2.92e-06	0.000164328	-
	BT_Q_ZJU_Singletons149162	1.68	4.23	1.3322	0.000294686	0.00831826	-
	BT_Q_ZJU_Singletons148004	2.61	6.57	1.33184	6.07e-06	0.000312115	-
	BT_Q_ZJU_Singletons31297	3.71	9.33	1.33046	6.41e-08	5.46e-06	-
	BT_Q_ZJU_Singletons105075	2.27	5.7	1.32827	2.64e-05	0.00112632	-
	BT_Q_ZJU_Singletons120841	0.93	2.33	1.32503	0.00751352	0.0902963	-
	BT_Q_ZJU_Singletons109209	0.93	2.33	1.32503	0.00751352	0.0902676	-
	BT_Q_ZJU_Singletons26551	0.93	2.33	1.32503	0.00751352	0.0902388	-
	BT_Q_ZJU_Singletons52495	0.93	2.33	1.32503	0.00751352	0.0902101	-
	BT_Q_ZJU_Singletons100744	0.93	2.33	1.32503	0.00751352	0.0901814	-
	BT_Q_ZJU_Singletons103701	0.93	2.33	1.32503	0.00751352	0.0901527	-
	BT_Q_ZJU_Singletons116863	0.93	2.33	1.32503	0.00751352	0.090124	-
	BT_Q_ZJU_Singletons129078	0.93	2.33	1.32503	0.00751352	0.0900953	-
	BT_Q_ZJU_Singletons31374	0.93	2.33	1.32503	0.00751352	0.0900667	-
	BT_Q_ZJU_Singletons44633	0.93	2.33	1.32503	0.00751352	0.0900381	-
	BT_Q_ZJU_Singletons58742	1.52	3.8	1.32193	0.00062493	0.0152047	-
	BT_Q_ZJU_Singletons167060	1.18	2.94	1.31703	0.00286008	0.0474315	gi|126343180|ref|XP_001373977.1|/1.15744e-07/PREDICTED: hypothetical protein [Monodelphis domestica]
	BT_Q_ZJU_Singletons10162	1.18	2.94	1.31703	0.00286008	0.0474107	gi|307184311|gb|EFN70769.1|/7.89908e-138/Putative helicase Mov10l1 [Camponotus floridanus]
	BT_Q_ZJU_Singletons19583	1.77	4.41	1.31703	0.000245272	0.00719261	gi|156543316|ref|XP_001605980.1|/3.64557e-26/PREDICTED: similar to GA20344-PA [Nasonia vitripennis]
	BT_Q_ZJU_Singletons162709	1.77	4.41	1.31703	0.000245272	0.00718702	-
	BT_Q_ZJU_Singletons26363	1.18	2.94	1.31703	0.00286008	0.0473899	-
	BT_Q_ZJU_Singletons113782	1.18	2.94	1.31703	0.00286008	0.0473691	-
	BT_Q_ZJU_Singletons6968	4.13	10.28	1.31563	1.83e-08	1.71e-06	gi|193634271|ref|XP_001948861.1|/2.73123e-22/PREDICTED: nuclear distribution protein nudE homolog 1-like isoform 1 [Acyrthosiphon pisum]
	BT_Q_ZJU_Singletons36069	1.01	2.51	1.31333	0.00619282	0.0814308	-
	BT_Q_ZJU_Singletons133522	1.01	2.51	1.31333	0.00619282	0.0814025	-
	BT_Q_ZJU_Singletons6454	1.01	2.51	1.31333	0.00619282	0.0813741	gi|242012194|ref|XP_002426820.1|/2.7932e-14/ATP-dependent metalloprotease, putative [Pediculus humanus corporis]
	BT_Q_ZJU_Singletons12976	1.01	2.51	1.31333	0.00619282	0.0813457	-
	BT_Q_ZJU_Singletons145942	3.03	7.52	1.31141	1.71e-06	0.000101492	-
	BT_Q_ZJU_Singletons92768	1.43	3.54	1.30773	0.00110461	0.023642	-
	BT_Q_ZJU_Singletons9115	6.15	15.21	1.30636	9.69e-12	1.54e-09	-
	BT_Q_ZJU_Singletons138692	15.67	38.72	1.30507	5.24e-13	1.21e-10	-
	BT_Q_ZJU_Singletons140566	1.68	4.15	1.30465	0.000431108	0.0112668	-
	BT_Q_ZJU_Singletons7760	1.26	3.11	1.30349	0.00236452	0.0409228	gi|156546466|ref|XP_001607324.1|/3.43515e-61/PREDICTED: similar to cathepsin F like protease [Nasonia vitripennis]
	BT_Q_ZJU_Singletons19577	1.26	3.11	1.30349	0.00236452	0.040904	-
	BT_Q_ZJU_Singletons166676	1.26	3.11	1.30349	0.00236452	0.0408853	gi|270014099|gb|EFA10547.1|/2.04145e-55/hypothetical protein TcasGA2_TC012803 [Tribolium castaneum]
	BT_Q_ZJU_Singletons145829	5.64	13.83	1.29403	1.21e-10	1.55e-08	-
	BT_Q_ZJU_Singletons7796	2.86	7	1.29134	5.13e-06	0.000270509	-
	BT_Q_ZJU_Singletons110938	15.84	38.72	1.28951	9.48e-14	2.69e-11	-
	BT_Q_ZJU_Singletons20472	9.44	23.07	1.28916	0	0	-
	BT_Q_ZJU_Singletons2767	3.29	8.04	1.28911	9.95e-07	6.24e-05	-
	BT_Q_ZJU_Singletons142850	47.26	115.45	1.28858	0	0	-
	BT_Q_ZJU_Singletons25456	1.77	4.32	1.28728	0.000357756	0.00979789	-
	BT_Q_ZJU_Singletons157397	1.77	4.32	1.28728	0.000357756	0.00979078	-
	BT_Q_ZJU_Singletons57095	1.1	2.68	1.28473	0.00510124	0.0701086	-
	BT_Q_ZJU_Singletons21515	1.1	2.68	1.28473	0.00510124	0.070083	-
	BT_Q_ZJU_Singletons113931	3.03	7.35	1.27843	3.56e-06	0.000195068	-
	BT_Q_ZJU_Singletons33345	1.43	3.46	1.27476	0.00161373	0.0314994	gi|91077474|ref|XP_968267.1|/0/PREDICTED: similar to Transport and Golgi organization 4 CG1796-PA [Tribolium castaneum]
	BT_Q_ZJU_Singletons35733	1.43	3.46	1.27476	0.00161373	0.0314831	-
	BT_Q_ZJU_Singletons150141	2.61	6.31	1.27359	1.85e-05	0.000831439	-
	BT_Q_ZJU_Singletons74517	1.68	4.06	1.27302	0.00062736	0.0152442	-
	BT_Q_ZJU_Singletons23767	1.68	4.06	1.27302	0.00062736	0.0152344	-
	BT_Q_ZJU_Singletons164504	1.18	2.85	1.27218	0.00420044	0.061709	gi|307209703|gb|EFN86561.1|/2.46437e-64/Zinc finger HIT domain-containing protein 1 [Harpegnathos saltator]
	BT_Q_ZJU_Singletons3926	1.94	4.67	1.26737	0.000246058	0.00720446	-
	BT_Q_ZJU_Singletons17326	2.02	4.84	1.26065	0.000203962	0.00619309	-
	BT_Q_ZJU_Singletons93317	2.02	4.84	1.26065	0.000203962	0.00618811	-
	BT_Q_ZJU_Singletons129303	3.54	8.47	1.25861	8.3e-07	5.37e-05	-
	BT_Q_ZJU_Singletons160846	1.52	3.63	1.2559	0.00133248	0.026944	-
	BT_Q_ZJU_Singletons9103	1.52	3.63	1.2559	0.00133248	0.0269295	-
	BT_Q_ZJU_Singletons140803	1.52	3.63	1.2559	0.00133248	0.0269151	-
	BT_Q_ZJU_Singletons24618	1.52	3.63	1.2559	0.00133248	0.0269007	-
	BT_Q_ZJU_Singletons29348	2.61	6.22	1.25286	2.66e-05	0.00113345	-
	BT_Q_ZJU_Singletons135867	2.61	6.22	1.25286	2.66e-05	0.00113217	-
	BT_Q_ZJU_Singletons36265	1.6	3.8	1.24793	0.00110002	0.0236108	-
	BT_Q_ZJU_Singletons155724	1.6	3.8	1.24793	0.00110002	0.0235973	-
	BT_Q_ZJU_Singletons15178	1.6	3.8	1.24793	0.00110002	0.0235839	gi|156545802|ref|XP_001605854.1|/7.08456e-26/PREDICTED: similar to La ribonucleoprotein domain family, member 1 [Nasonia vitripennis]
	BT_Q_ZJU_Singletons160160	1.35	3.2	1.24511	0.0028463	0.0472862	-
	BT_Q_ZJU_Singletons12171	1.35	3.2	1.24511	0.0028463	0.0472654	-
	BT_Q_ZJU_Singletons14879	1.68	3.98	1.24431	0.000907994	0.0200834	-
	BT_Q_ZJU_Singletons94968	3.62	8.56	1.24162	9.89e-07	6.22e-05	-
	BT_Q_ZJU_Singletons2067	2.27	5.36	1.23954	0.000116008	0.0038819	-
	BT_Q_ZJU_Singletons23545	1.43	3.37	1.23673	0.00234278	0.0406585	-
	BT_Q_ZJU_Singletons12612	1.43	3.37	1.23673	0.00234278	0.0406398	gi|91088221|ref|XP_973511.1|/1.6582e-175/PREDICTED: similar to CG6345 CG6345-PA [Tribolium castaneum]
	BT_Q_ZJU_Singletons158585	1.43	3.37	1.23673	0.00234278	0.0406211	-
	BT_Q_ZJU_Singletons111716	1.1	2.59	1.23545	0.00746984	0.0900296	-
	BT_Q_ZJU_Singletons121700	1.1	2.59	1.23545	0.00746984	0.0900008	-
	BT_Q_ZJU_Singletons119264	1.1	2.59	1.23545	0.00746984	0.0899721	-
	BT_Q_ZJU_Singletons158685	1.1	2.59	1.23545	0.00746984	0.0899434	-
	BT_Q_ZJU_Singletons3588	1.18	2.77	1.2311	0.00612374	0.0808042	gi|307171884|gb|EFN63526.1|/1.63691e-157/Epithelial discoidin domain-containing receptor 1 [Camponotus floridanus]
	BT_Q_ZJU_Singletons142746	1.18	2.77	1.2311	0.00612374	0.080776	-
	BT_Q_ZJU_Singletons127201	1.18	2.77	1.2311	0.00612374	0.0807477	-
	BT_Q_ZJU_Singletons131197	1.18	2.77	1.2311	0.00612374	0.0807195	-
	BT_Q_ZJU_Singletons24023	1.77	4.15	1.22936	0.000749422	0.017489	-
	BT_Q_ZJU_Singletons94106	1.77	4.15	1.22936	0.000749422	0.0174782	-
	BT_Q_ZJU_Singletons151974	1.85	4.32	1.22351	0.000618514	0.0150778	-
	BT_Q_ZJU_Singletons49791	1.85	4.32	1.22351	0.000618514	0.0150681	-
	BT_Q_ZJU_Singletons28362	10.11	23.59	1.22239	0	0	-
	BT_Q_ZJU_Singletons152010	1.26	2.94	1.22239	0.00502142	0.0693655	gi|156552523|ref|XP_001599341.1|/1.41478e-18/PREDICTED: similar to actin-binding protein ipp [Nasonia vitripennis]
	BT_Q_ZJU_Singletons106137	4.89	11.41	1.22239	2.18e-08	2e-06	-
	BT_Q_ZJU_Singletons35884	1.26	2.94	1.22239	0.00502142	0.0693401	gi|281427334|ref|NP_001163977.1|/2.96189e-35/GATA zinc finger domain containing 1 [Xenopus (Silurana) tropicalis]
	BT_Q_ZJU_Singletons79663	6.15	14.35	1.22239	3.49e-10	4.26e-08	-
	BT_Q_ZJU_Singletons34135	1.26	2.94	1.22239	0.00502142	0.0693147	-
	BT_Q_ZJU_Singletons22756	1.52	3.54	1.21968	0.00192837	0.0353022	-
	BT_Q_ZJU_Singletons17461	2.86	6.65	1.21734	2.18e-05	0.000958995	-
	BT_Q_ZJU_Singletons1979	1.6	3.72	1.21723	0.00158736	0.0310813	-
	BT_Q_ZJU_Singletons7889	2.53	5.88	1.21668	6.59e-05	0.00243397	-
	BT_Q_ZJU_Singletons165379	137.66	318.79	1.2115	4.73e-12	8.07e-10	-
	BT_Q_ZJU_Singletons107830	1.68	3.89	1.21131	0.00130679	0.0265098	-
	BT_Q_ZJU_Singletons24957	1.68	3.89	1.21131	0.00130679	0.0264955	-
	BT_Q_ZJU_Singletons113083	15.08	34.91	1.211	0	0	-
	BT_Q_ZJU_Singletons121003	3.37	7.78	1.20702	4.98e-06	0.000263302	-
	BT_Q_ZJU_Singletons19874	1.35	3.11	1.20396	0.00411864	0.0611023	-
	BT_Q_ZJU_Singletons7299	1.35	3.11	1.20396	0.00411864	0.0610783	-
	BT_Q_ZJU_Singletons7614	1.35	3.11	1.20396	0.00411864	0.0610543	-
	BT_Q_ZJU_Singletons143845	1.35	3.11	1.20396	0.00411864	0.0610303	-
	BT_Q_ZJU_Singletons3543	2.44	5.62	1.20369	0.000113586	0.00381098	-
	BT_Q_ZJU_Singletons53281	43.13	99.21	1.20179	2.26e-13	5.89e-11	-
	BT_Q_ZJU_Singletons84877	54.09	124.1	1.19807	0	0	-
	BT_Q_ZJU_Singletons26233	2.11	4.84	1.19776	0.000347718	0.00956465	-
	BT_Q_ZJU_Singletons164266	1.77	4.06	1.19773	0.00107594	0.0231597	gi|193659574|ref|XP_001950098.1|/6.8982e-45/PREDICTED: sugar phosphate exchanger 2-like [Acyrthosiphon pisum]
	BT_Q_ZJU_Singletons153066	1.77	4.06	1.19773	0.00107594	0.0231465	-
	BT_Q_ZJU_Singletons21986	3.54	8.12	1.19773	3.43e-06	0.000188603	-
	BT_Q_ZJU_Singletons6274	1.43	3.28	1.19768	0.00337918	0.0542049	-
	BT_Q_ZJU_Singletons32982	1.43	3.28	1.19768	0.00337918	0.0541818	-
	BT_Q_ZJU_Singletons118034	1.43	3.28	1.19768	0.00337918	0.0541588	-
	BT_Q_ZJU_Singletons10809	1.43	3.28	1.19768	0.00337918	0.0541358	-
	BT_Q_ZJU_Singletons120181	3.62	8.3	1.19712	2.84e-06	0.000160426	-
	BT_Q_ZJU_Singletons138608	1.85	4.23	1.19313	0.00088599	0.0197007	-
	BT_Q_ZJU_Singletons30207	7.41	16.94	1.19289	2.25e-11	3.34e-09	-
	BT_Q_ZJU_Singletons167247	1.52	3.46	1.1867	0.00277336	0.046484	gi|307189197|gb|EFN73645.1|/7.04369e-97/CD109 antigen [Camponotus floridanus]
	BT_Q_ZJU_Singletons91486	1.18	2.68	1.18345	0.00885936	0.0997624	-
	BT_Q_ZJU_Singletons33269	1.18	2.68	1.18345	0.00885936	0.0997326	-
	BT_Q_ZJU_Singletons10650	1.18	2.68	1.18345	0.00885936	0.0997028	gi|242017734|ref|XP_002429342.1|/2.89007e-11/conserved hypothetical protein [Pediculus humanus corporis]
	BT_Q_ZJU_Singletons150316	1.18	2.68	1.18345	0.00885936	0.0996731	-
	BT_Q_ZJU_Singletons2296	1.18	2.68	1.18345	0.00885936	0.0996434	-
	BT_Q_ZJU_Singletons101220	1.18	2.68	1.18345	0.00885936	0.0996137	-
	BT_Q_ZJU_Singletons16279	1.18	2.68	1.18345	0.00885936	0.099584	gi|48097712|ref|XP_393865.1|/4.36139e-36/PREDICTED: methionine aminopeptidase 1-like [Apis mellifera]
	BT_Q_ZJU_Singletons166990	2.36	5.36	1.18345	0.000195563	0.00600088	gi|158297035|ref|XM_003692122|/8.50228e-109/serine/threonine-protein kinase grp-like [Apis florea]
	BT_Q_ZJU_Singletons14840	1.6	3.63	1.1819	0.00227686	0.0397339	-
	BT_Q_ZJU_Singletons161294	3.2	7.26	1.1819	1.46e-05	0.000667548	-
	BT_Q_ZJU_Singletons1100	1.6	3.63	1.1819	0.00227686	0.0397155	-
	BT_Q_ZJU_Singletons13520	6.4	14.52	1.1819	7.98e-10	9.29e-08	gi|307199036|gb|EFN79760.1|/0/Protein arginine N-methyltransferase 5 [Harpegnathos saltator]
	BT_Q_ZJU_Singletons32474	2.02	4.58	1.18099	0.000601052	0.014786	gi|170047507|ref|XP_001851260.1|/1.5347e-132/ATPase n2b [Culex quinquefasciatus]
	BT_Q_ZJU_Singletons152806	2.02	4.58	1.18099	0.000601052	0.0147763	-
	BT_Q_ZJU_Singletons79422	2.02	4.58	1.18099	0.000601052	0.0147667	-
	BT_Q_ZJU_Singletons15124	25.7	58.25	1.18049	5.12e-13	1.19e-10	-
	BT_Q_ZJU_Singletons40517	1.68	3.8	1.17754	0.00186985	0.0346344	-
	BT_Q_ZJU_Singletons57149	1.68	3.8	1.17754	0.00186985	0.0346174	-
	BT_Q_ZJU_Singletons19002	1.26	2.85	1.17754	0.00723852	0.0879726	-
	BT_Q_ZJU_Singletons6140	1.68	3.8	1.17754	0.00186985	0.0346004	gi|91078814|ref|XP_970649.1|/6.88162e-111/PREDICTED: similar to ran gtpase-activating protein [Tribolium castaneum]
	BT_Q_ZJU_Singletons14655	1.26	2.85	1.17754	0.00723852	0.0879443	-
	BT_Q_ZJU_Singletons159797	1.26	2.85	1.17754	0.00723852	0.087916	-
	BT_Q_ZJU_Singletons101857	1.26	2.85	1.17754	0.00723852	0.0878877	-
	BT_Q_ZJU_Singletons13343	3.37	7.6	1.17325	9.97e-06	0.00048596	-
	BT_Q_ZJU_Singletons27757	2.95	6.65	1.17264	3.63e-05	0.0014833	gi|91081927|ref|XP_966456.1|/5.32233e-143/PREDICTED: similar to GA18268-PA [Tribolium castaneum]
	BT_Q_ZJU_Singletons157707	2.61	5.88	1.17177	0.000110067	0.00371275	-
	BT_Q_ZJU_Singletons2008	2.61	5.88	1.17177	0.000110067	0.00370943	-
	BT_Q_ZJU_Singletons94848	7.33	16.51	1.17146	7.47e-11	9.99e-09	-
	BT_Q_ZJU_Singletons5287	1.77	3.98	1.16902	0.00153608	0.0302499	-
	BT_Q_ZJU_Singletons109130	2.27	5.1	1.1678	0.00033626	0.00932429	-
	BT_Q_ZJU_Singletons14640	5.05	11.32	1.16452	8.43e-08	6.99e-06	-
	BT_Q_ZJU_Singletons2071	1.43	3.2	1.16206	0.00484136	0.0676965	-
	BT_Q_ZJU_Singletons107157	1.43	3.2	1.16206	0.00484136	0.0676714	-
	BT_Q_ZJU_Singletons27600	1.43	3.2	1.16206	0.00484136	0.0676463	-
	BT_Q_ZJU_Singletons164915	1.43	3.2	1.16206	0.00484136	0.0676212	-
	BT_Q_ZJU_Singletons30911	1.43	3.2	1.16206	0.00484136	0.0675962	-
	BT_Q_ZJU_Singletons29117	2.36	5.27	1.15902	0.000277168	0.00790663	-
	BT_Q_ZJU_Singletons166450	2.44	5.44	1.15673	0.0002285	0.00678519	gi|193683445|ref|XP_001945853.1|/4.11862e-95/PREDICTED: pleckstrin homology domain-containing family F member 2-like isoform 3 [Acyrthosiphon pisum]
	BT_Q_ZJU_Singletons167107	2.02	4.49	1.15236	0.00085315	0.0191626	-
	BT_Q_ZJU_Singletons158796	1.52	3.37	1.14868	0.00396288	0.0594464	-
	BT_Q_ZJU_Singletons17699	1.52	3.37	1.14868	0.00396288	0.0594227	-
	BT_Q_ZJU_Singletons8806	1.52	3.37	1.14868	0.00396288	0.0593991	gi|289742615|gb|ADD20055.1|/5.36582e-25/H cysteine-type endopeptidase [Glossina morsitans morsitans]
	BT_Q_ZJU_Singletons5842	4.21	9.33	1.14806	1.51e-06	9.09e-05	-
	BT_Q_ZJU_Singletons103357	3.71	8.21	1.14596	6.58e-06	0.000336299	gi|242004886|ref|XP_002423307.1|/6.3401e-19/cAMP-dependent protein kinase catalytic subunit, putative [Pediculus humanus corporis]
	BT_Q_ZJU_Singletons120365	3.71	8.21	1.14596	6.58e-06	0.000335844	-
	BT_Q_ZJU_Singletons56470	1.6	3.54	1.14568	0.00324558	0.0526214	-
	BT_Q_ZJU_Singletons28296	1.6	3.54	1.14568	0.00324558	0.0525988	-
	BT_Q_ZJU_Singletons131291	2.7	5.96	1.14235	0.000128157	0.00422838	-
	BT_Q_ZJU_Singletons158656	3.29	7.26	1.14188	2.39e-05	0.00103702	-
	BT_Q_ZJU_Singletons133140	2.95	6.48	1.13528	7.2e-05	0.00263039	-
	BT_Q_ZJU_Singletons130797	3.03	6.65	1.13404	5.94e-05	0.00221383	-
	BT_Q_ZJU_Singletons34809	1.85	4.06	1.13395	0.00178834	0.0334699	gi|25147433|ref|NP_508952.2|/3.13148e-26/hypothetical protein T22B7.3 [Caenorhabditis elegans]
	BT_Q_ZJU_Singletons135072	8.51	18.67	1.13349	1.52e-11	2.33e-09	-
	BT_Q_ZJU_Singletons1317	5.48	12.01	1.13199	6.46e-08	5.49e-06	-
	BT_Q_ZJU_Singletons166779	2.53	5.53	1.12814	0.000265158	0.00761007	-
	BT_Q_ZJU_Cluster1889	2.02	4.41	1.12642	0.00120467	0.0250996	-
	BT_Q_ZJU_Singletons135774	1.35	2.94	1.12286	0.00844154	0.0991119	-
	BT_Q_ZJU_Singletons124996	1.35	2.94	1.12286	0.00844154	0.099081	-
	BT_Q_ZJU_Singletons11536	1.35	2.94	1.12286	0.00844154	0.0990502	-
	BT_Q_ZJU_Singletons18271	1.35	2.94	1.12286	0.00844154	0.0990194	-
	BT_Q_ZJU_Singletons97050	1.35	2.94	1.12286	0.00844154	0.0989886	-
	BT_Q_ZJU_Singletons19210	1.35	2.94	1.12286	0.00844154	0.0989578	gi|307211754|gb|EFN87749.1|/6.35568e-09/hypothetical protein EAI_02679 [Harpegnathos saltator]
	BT_Q_ZJU_Singletons14129	2.78	6.05	1.12185	0.000148307	0.00473178	-
	BT_Q_ZJU_Singletons5420	2.86	6.22	1.1209	0.000122246	0.00406539	gi|307195017|gb|EFN77085.1|/9.11251e-43/Poly(U)-binding-splicing factor half pint [Harpegnathos saltator]
	BT_Q_ZJU_Singletons24184	1.43	3.11	1.1209	0.00688784	0.0875773	-
	BT_Q_ZJU_Singletons38217	10.62	23.07	1.11923	1.64e-13	4.42e-11	-
	BT_Q_ZJU_Singletons119988	2.27	4.93	1.1189	0.000667984	0.0160045	-
	BT_Q_ZJU_Singletons13332	2.27	4.93	1.1189	0.000667984	0.0159943	-
	BT_Q_ZJU_Singletons116478	3.62	7.86	1.11854	1.56e-05	0.00071112	-
	BT_Q_ZJU_Singletons114040	3.71	8.04	1.11578	1.29e-05	0.000602883	-
	BT_Q_ZJU_Singletons29484	11.63	25.15	1.11271	1.39e-13	3.81e-11	-
	BT_Q_ZJU_Singletons58934	1.6	3.46	1.1127	0.00459676	0.0650236	-
	BT_Q_ZJU_Singletons12589	1.6	3.46	1.1127	0.00459676	0.0649993	gi|115803132|ref|XP_001198853.1|/1.80248e-13/PREDICTED: similar to endonuclease-reverse transcriptase [Strongylocentrotus purpuratus]
	BT_Q_ZJU_Singletons32071	1.6	3.46	1.1127	0.00459676	0.0649749	gi|193624922|ref|XP_001948392.1|/6.76955e-133/PREDICTED: abhydrolase domain-containing protein 2-like [Acyrthosiphon pisum]
	BT_Q_ZJU_Singletons20568	1.6	3.46	1.1127	0.00459676	0.0649505	-
	BT_Q_ZJU_Singletons138766	1.6	3.46	1.1127	0.00459676	0.0649262	-
	BT_Q_ZJU_Singletons16393	1.6	3.46	1.1127	0.00459676	0.0649019	-
	BT_Q_ZJU_Singletons125565	119.55	258.39	1.11194	3.92e-12	6.78e-10	-
	BT_Q_ZJU_Singletons35411	1.68	3.63	1.11151	0.00375928	0.0570044	gi|91082041|ref|XP_970854.1|/4.73192e-32/PREDICTED: similar to CG4374 CG4374-PA [Tribolium castaneum]
	BT_Q_ZJU_Singletons94851	1.52	3.28	1.10962	0.00562474	0.0755145	-
	BT_Q_ZJU_Singletons163608	1.52	3.28	1.10962	0.00562474	0.0754876	-
	BT_Q_ZJU_Singletons29777	1.52	3.28	1.10962	0.00562474	0.0754608	-
	BT_Q_ZJU_Singletons25217	1.52	3.28	1.10962	0.00562474	0.0754339	-
	BT_Q_ZJU_Singletons90322	5.05	10.89	1.10865	4.44e-07	3.11e-05	-
	BT_Q_ZJU_Singletons71426	2.61	5.62	1.10652	0.000305734	0.00857875	-
	BT_Q_ZJU_Singletons16221	1.85	3.98	1.10524	0.0025191	0.0429671	-
	BT_Q_ZJU_Singletons120614	1.85	3.98	1.10524	0.0025191	0.0429477	-
	BT_Q_ZJU_Singletons26306	2.53	5.44	1.10447	0.000371536	0.0101238	-
	BT_Q_ZJU_Singletons31656	1.77	3.8	1.10225	0.0030764	0.0505301	-
	BT_Q_ZJU_Singletons2769	1.77	3.8	1.10225	0.0030764	0.0505081	-
	BT_Q_ZJU_Singletons2201	2.86	6.14	1.10222	0.000170642	0.00533161	-
	BT_Q_ZJU_Singletons12732	5.56	11.93	1.10144	1.43e-07	1.14e-05	-
	BT_Q_ZJU_Singletons60079	2.7	5.79	1.1006	0.000251658	0.00730602	-
	BT_Q_ZJU_Singletons17977	9.6	20.57	1.09944	5.03e-12	8.47e-10	gi|193715980|ref|XP_001950264.1|/7.22249e-54/PREDICTED: trehalase-like isoform 1 [Acyrthosiphon pisum]
	BT_Q_ZJU_Singletons143979	6.66	14.26	1.09838	8.99e-09	8.83e-07	-
	BT_Q_ZJU_Singletons153848	1.94	4.15	1.09705	0.00206392	0.0372236	-
	BT_Q_ZJU_Singletons140724	6.23	13.31	1.09521	3.17e-08	2.83e-06	-
	BT_Q_ZJU_Singletons55542	12.3	26.27	1.09476	0	0	-
	BT_Q_ZJU_Singletons78032	6.32	13.48	1.09282	2.63e-08	2.4e-06	-
	BT_Q_ZJU_Singletons159527	5.39	11.49	1.09202	2.89e-07	2.15e-05	-
	BT_Q_ZJU_Singletons165388	5.39	11.49	1.09202	2.89e-07	2.14e-05	-
	BT_Q_ZJU_Singletons29971	3.12	6.65	1.09181	9.55e-05	0.00332694	-
	BT_Q_ZJU_Singletons19852	3.12	6.65	1.09181	9.55e-05	0.00332387	-
	BT_Q_ZJU_Singletons150140	15.25	32.49	1.09119	5.33e-14	1.65e-11	-
	BT_Q_ZJU_Singletons27506	2.44	5.19	1.08885	0.000630594	0.0153031	-
	BT_Q_ZJU_Singletons26571	3.54	7.52	1.08698	3.64e-05	0.00148416	-
	BT_Q_ZJU_Singletons101141	3.54	7.52	1.08698	3.64e-05	0.00148256	-
	BT_Q_ZJU_Singletons34345	3.79	8.04	1.085	2.05e-05	0.000907759	-
	BT_Q_ZJU_Singletons155829	2.53	5.36	1.0831	0.000518258	0.0131613	-
	BT_Q_ZJU_Singletons120254	5.39	11.41	1.08194	3.98e-07	2.8e-05	-
	BT_Q_ZJU_Singletons153312	21.99	46.49	1.08007	1.2e-13	3.36e-11	-
	BT_Q_ZJU_Singletons77361	5.48	11.58	1.07939	3.29e-07	2.41e-05	-
	BT_Q_ZJU_Singletons116607	12.81	27.05	1.07836	4.77e-14	1.5e-11	-
	BT_Q_ZJU_Singletons33125	1.68	3.54	1.07529	0.0052799	0.0717275	-
	BT_Q_ZJU_Singletons5855	1.68	3.54	1.07529	0.0052799	0.0717017	-
	BT_Q_ZJU_Singletons2962	1.68	3.54	1.07529	0.0052799	0.0716759	gi|42397986|gb|AAS13459.1|/6.37139e-26/putative reverse transcriptase [Drosophila simulans]
	BT_Q_ZJU_Singletons167440	1.6	3.37	1.07468	0.00646714	0.0842448	-
	BT_Q_ZJU_Singletons30535	1.6	3.37	1.07468	0.00646714	0.0842157	-
	BT_Q_ZJU_Singletons138572	1.6	3.37	1.07468	0.00646714	0.0841867	-
	BT_Q_ZJU_Singletons16635	1.6	3.37	1.07468	0.00646714	0.0841576	-
	BT_Q_ZJU_Singletons74325	1.6	3.37	1.07468	0.00646714	0.0841286	-
	BT_Q_ZJU_Singletons31677	1.6	3.37	1.07468	0.00646714	0.0840996	gi|189242242|ref|XP_971440.2|/6.48129e-40/PREDICTED: similar to protein tyrosine phosphatase, non-receptor type 11 [Tribolium castaneum]
	BT_Q_ZJU_Singletons119634	1.52	3.2	1.074	0.00792816	0.0941394	-
	BT_Q_ZJU_Singletons133862	1.85	3.89	1.07224	0.00352744	0.054676	-
	BT_Q_ZJU_Singletons23646	1.85	3.89	1.07224	0.00352744	0.0546536	gi|66500629|ref|XP_392557.2|/1.68762e-77/PREDICTED: leucine-rich repeat and calponin homology domain-containing protein 1-like [Apis mellifera]
	BT_Q_ZJU_Singletons50943	1.77	3.72	1.07155	0.00431404	0.063181	-
	BT_Q_ZJU_Singletons30644	1.77	3.72	1.07155	0.00431404	0.0631565	-
	BT_Q_ZJU_Singletons135152	9.01	18.93	1.07108	8.97e-11	1.18e-08	-
	BT_Q_ZJU_Singletons155183	3.62	7.6	1.07001	4.15e-05	0.00164522	-
	BT_Q_ZJU_Singletons156083	6.23	13.05	1.06675	8.26e-08	6.86e-06	-
	BT_Q_ZJU_Singletons121385	3.88	8.12	1.06542	2.33e-05	0.0010156	-
	BT_Q_ZJU_Singletons12107	1.94	4.06	1.06542	0.00288622	0.047781	-
	BT_Q_ZJU_Singletons91812	4.21	8.81	1.06532	1.08e-05	0.000521618	-
	BT_Q_ZJU_Singletons152296	2.27	4.75	1.06524	0.00130121	0.0264107	-
	BT_Q_ZJU_Singletons35758	2.44	5.1	1.06362	0.00087631	0.0195778	-
	BT_Q_ZJU_Singletons142198	2.36	4.93	1.0628	0.00106759	0.0229931	-
	BT_Q_ZJU_Cluster1369	2.61	5.44	1.05956	0.000591158	0.0145616	-
	BT_Q_ZJU_Singletons19169	2.61	5.44	1.05956	0.000591158	0.0145521	-
	BT_Q_ZJU_Singletons157609	2.86	5.96	1.0593	0.000328454	0.0091482	-
	BT_Q_ZJU_Singletons76498	5.81	12.1	1.0584	2.91e-07	2.16e-05	-
	BT_Q_ZJU_Singletons148432	3.03	6.31	1.05832	0.000222346	0.00664957	-
	BT_Q_ZJU_Singletons155409	3.2	6.65	1.05528	0.00015069	0.00479159	-
	BT_Q_ZJU_Singletons128493	3.2	6.65	1.05528	0.00015069	0.00478756	gi|158291797|ref|XP_313334.4|/1.66185e-11/AGAP003580-PA [Anopheles gambiae str. PEST]
	BT_Q_ZJU_Singletons61871	3.2	6.65	1.05528	0.00015069	0.00478353	-
	BT_Q_ZJU_Singletons34980	3.29	6.83	1.0538	0.000124104	0.00412355	gi|270014550|gb|EFA10998.1|/1.2363e-83/hypothetical protein TcasGA2_TC004583 [Tribolium castaneum]
	BT_Q_ZJU_Singletons16528	4.04	8.38	1.05259	2.19e-05	0.00096046	-
	BT_Q_ZJU_Singletons26686	4.13	8.56	1.05147	1.8e-05	0.000811578	-
	BT_Q_ZJU_Singletons18688	4.89	10.11	1.04788	3.22e-06	0.00017859	-
	BT_Q_ZJU_Singletons35882	4.89	10.11	1.04788	3.22e-06	0.000178328	gi|270005393|gb|EFA01841.1|/1.36331e-59/hypothetical protein TcasGA2_TC007443 [Tribolium castaneum]
	BT_Q_ZJU_Singletons156406	16.68	34.39	1.04387	0	0	-
	BT_Q_ZJU_Singletons149752	1.68	3.46	1.04231	0.00736664	0.0890704	-
	BT_Q_ZJU_Singletons167532	1.68	3.46	1.04231	0.00736664	0.0890419	-
	BT_Q_ZJU_Singletons98547	2.27	4.67	1.04073	0.00180221	0.0337128	-
	BT_Q_ZJU_Singletons119939	16.51	33.96	1.0405	5.13e-14	1.6e-11	-
	BT_Q_ZJU_Singletons148718	2.02	4.15	1.03876	0.00328168	0.0531381	-
	BT_Q_ZJU_Singletons108937	2.02	4.15	1.03876	0.00328168	0.0531153	-
	BT_Q_ZJU_Singletons160192	2.02	4.15	1.03876	0.00328168	0.0530925	-
	BT_Q_ZJU_Singletons159301	1.85	3.8	1.03847	0.00490924	0.0681403	-
	BT_Q_ZJU_Singletons143195	2.61	5.36	1.03818	0.000816436	0.0186716	-
	BT_Q_ZJU_Singletons33570	5.05	10.37	1.03806	3.01e-06	0.000168794	-
	BT_Q_ZJU_Singletons8064	4.38	8.99	1.03739	1.39e-05	0.000638397	gi|195580974|ref|XP_002080309.1|/1.12627e-32/GD10416 [Drosophila simulans]
	BT_Q_ZJU_Singletons19971	8.59	17.63	1.0373	1.08e-09	1.23e-07	-
	BT_Q_ZJU_Singletons116401	14.57	29.9	1.03714	2.93e-13	7.37e-11	-
	BT_Q_ZJU_Singletons160941	5.39	11.06	1.03699	1.41e-06	8.51e-05	-
	BT_Q_ZJU_Singletons115432	5.39	11.06	1.03699	1.41e-06	8.5e-05	-
	BT_Q_ZJU_Singletons14071	14.32	29.38	1.0368	2.96e-13	7.39e-11	-
	BT_Q_ZJU_Singletons149934	1.94	3.98	1.03671	0.00401238	0.0599267	-
	BT_Q_ZJU_Singletons153747	1.94	3.98	1.03671	0.00401238	0.059903	-
	BT_Q_ZJU_Singletons66448	1.94	3.98	1.03671	0.00401238	0.0598793	-
	BT_Q_ZJU_Singletons16301	2.53	5.19	1.0366	0.00099448	0.0217162	-
	BT_Q_ZJU_Singletons16469	1.77	3.63	1.03622	0.0060112	0.0799064	-
	BT_Q_ZJU_Singletons164730	1.77	3.63	1.03622	0.0060112	0.0798782	-
	BT_Q_ZJU_Singletons17981	3.54	7.26	1.03622	9.54e-05	0.00332739	-
	BT_Q_ZJU_Singletons7731	2.36	4.84	1.03622	0.00147749	0.0293259	-
	BT_Q_ZJU_Singletons39324	2.95	6.05	1.03622	0.000372322	0.0101379	-
	BT_Q_ZJU_Singletons117176	1.77	3.63	1.03622	0.0060112	0.0798501	-
	BT_Q_ZJU_Singletons79132	9.18	18.75	1.03032	3.96e-10	4.8e-08	-
	BT_Q_ZJU_Singletons159532	7.16	14.6	1.02794	3.6e-08	3.17e-06	-
	BT_Q_ZJU_Singletons52329	18.79	38.28	1.02663	3.75e-14	1.2e-11	-
	BT_Q_ZJU_Singletons148403	5.05	10.28	1.02548	4.11e-06	0.000222272	-
	BT_Q_ZJU_Singletons145394	10.53	21.43	1.02513	2.69e-11	3.93e-09	-
	BT_Q_ZJU_Singletons136367	8.59	17.46	1.02332	2e-09	2.16e-07	-
	BT_Q_ZJU_Singletons159926	4.04	8.21	1.02303	4.1e-05	0.00162909	-
	BT_Q_ZJU_Singletons20577	4.38	8.9	1.02287	1.9e-05	0.000849078	-
	BT_Q_ZJU_Singletons30279	4.72	9.59	1.02274	8.82e-06	0.00043423	-
	BT_Q_ZJU_Singletons28977	3.79	7.69	1.02079	7.31e-05	0.00266172	gi|301632175|ref|XP_002945166.1|/1.95758e-15/PREDICTED: lysyl-tRNA synthetase-like [Xenopus (Silurana) tropicalis]
	BT_Q_ZJU_Singletons24044	3.37	6.83	1.01914	0.000192526	0.00591248	-
	BT_Q_ZJU_Singletons141065	6.32	12.79	1.01702	3.23e-07	2.37e-05	-
	BT_Q_ZJU_Singletons152617	3.12	6.31	1.01609	0.000345452	0.00951621	-
	BT_Q_ZJU_Singletons29356	2.78	5.62	1.01549	0.00075662	0.0176242	-
	BT_Q_ZJU_Singletons157227	5.39	10.89	1.01465	2.61e-06	0.000148506	-
	BT_Q_ZJU_Singletons164169	5.56	11.23	1.0142	1.78e-06	0.000105486	-
	BT_Q_ZJU_Singletons151097	2.27	4.58	1.01266	0.00248296	0.0425045	-
	BT_Q_ZJU_Singletons28342	2.27	4.58	1.01266	0.00248296	0.0424852	-
	BT_Q_ZJU_Singletons129873	2.19	4.41	1.00985	0.00303224	0.0499789	-
	BT_Q_ZJU_Singletons18846	2.19	4.41	1.00985	0.00303224	0.0499571	-
	BT_Q_ZJU_Singletons29505	16.01	32.23	1.00943	1.85e-13	4.95e-11	-
	BT_Q_ZJU_Singletons2173	1.85	3.72	1.00778	0.00678932	0.086646	-
	BT_Q_ZJU_Singletons65920	1.85	3.72	1.00778	0.00678932	0.0866167	-
	BT_Q_ZJU_Singletons156595	1.85	3.72	1.00778	0.00678932	0.0865874	-
	BT_Q_ZJU_Singletons24593	2.02	4.06	1.00712	0.00453082	0.0642113	-
	BT_Q_ZJU_Singletons33879	4.3	8.64	1.00669	3.13e-05	0.00130647	-
	BT_Q_ZJU_Singletons30056	1.94	3.89	1.00371	0.00554414	0.0746183	-
	BT_Q_ZJU_Singletons89831	2.11	4.23	1.00341	0.00370534	0.0563905	-
	BT_Q_ZJU_Singletons33968	2.11	4.23	1.00341	0.00370534	0.0563678	gi|242020732|ref|XP_002430805.1|/2.13858e-56/conserved hypothetical protein [Pediculus humanus corporis]
	BT_Q_ZJU_Singletons32152	3.54	7.09	1.00204	0.000178083	0.005532	-
	BT_Q_ZJU_Singletons17691	1.77	3.54	1	0.00832114	0.0980034	gi|260831035|ref|XP_002610465.1|/5.16648e-24/hypothetical protein BRAFLDRAFT_114907 [Branchiostoma floridae]
	BT_Q_ZJU_Singletons153391	1.77	3.54	1	0.00832114	0.0979728	-
	BT_Q_ZJU_Singletons59155	5.14	10.28	1	6.26e-06	0.000320516	-
	BT_Q_ZJU_Singletons140009	2.02	0.01	-7.65821	8.18e-08	6.82e-06	-
	BT_Q_ZJU_Singletons24185	2.02	0.01	-7.65821	8.18e-08	6.81e-06	-
	BT_Q_ZJU_Singletons4666	1.68	0.01	-7.39232	1.24e-06	7.61e-05	gi|307176714|gb|EFN66130.1|/1.96503e-28/Zinc finger BED domain-containing protein 1 [Camponotus floridanus]
	BT_Q_ZJU_Singletons8777	1.52	0.01	-7.24793	4.85e-06	0.000257612	-
	BT_Q_ZJU_Singletons3719	1.52	0.01	-7.24793	4.85e-06	0.00025725	-
	BT_Q_ZJU_Singletons154122	1.35	0.01	-7.07682	1.89e-05	0.000847218	gi|270006529|gb|EFA02977.1|/1.49288e-07/hypothetical protein TcasGA2_TC030780 [Tribolium castaneum]
	BT_Q_ZJU_Singletons24562	1.26	0.01	-6.97728	3.74e-05	0.00150997	-
	BT_Q_ZJU_Singletons97923	1.26	0.01	-6.97728	3.74e-05	0.00150835	-
	BT_Q_ZJU_Singletons4036	1.26	0.01	-6.97728	3.74e-05	0.00150674	-
	BT_Q_ZJU_Singletons33230	1.26	0.01	-6.97728	3.74e-05	0.00150513	gi|307207975|gb|EFN85534.1|/1.50357e-178/E3 ubiquitin-protein ligase HECW2 [Harpegnathos saltator]
	BT_Q_ZJU_Singletons154241	1.18	0.01	-6.88264	7.38e-05	0.00268294	-
	BT_Q_ZJU_Singletons45652	1.18	0.01	-6.88264	7.38e-05	0.00268036	-
	BT_Q_ZJU_Singletons61460	1.1	0.01	-6.78136	0.000145697	0.00469218	-
	BT_Q_ZJU_Singletons12173	1.1	0.01	-6.78136	0.000145697	0.00468817	-
	BT_Q_ZJU_Singletons159079	1.1	0.01	-6.78136	0.000145697	0.00468418	-
	BT_Q_ZJU_Singletons23559	1.1	0.01	-6.78136	0.000145697	0.00468019	gi|301630199|ref|XP_002944211.1|/3.38463e-12/PREDICTED: DNA gyrase subunit A-like, partial [Xenopus (Silurana) tropicalis]
	BT_Q_ZJU_Singletons164931	1.1	0.01	-6.78136	0.000145697	0.00467621	gi|114052308|ref|NP_001040469.1|/3.96882e-63/ARP6 actin-related protein 6-like protein [Bombyx mori]
	BT_Q_ZJU_Singletons166912	1.01	0.01	-6.65821	0.000287736	0.00815259	gi|198464317|ref|XP_001353175.2|/7.29742e-17/GA12301 [Drosophila pseudoobscura pseudoobscura]
	BT_Q_ZJU_Singletons150751	1.01	0.01	-6.65821	0.000287736	0.00814647	-
	BT_Q_ZJU_Singletons18058	0.93	0.01	-6.53916	0.000568244	0.0142106	gi|290563478|ref|NP_001166821.1|/7.96539e-09/phosphatidylethanolamine binding protein isoform 1 [Bombyx mori]
	BT_Q_ZJU_Singletons95917	0.93	0.01	-6.53916	0.000568244	0.0142012	-
	BT_Q_ZJU_Singletons29870	0.93	0.01	-6.53916	0.000568244	0.0141918	-
	BT_Q_ZJU_Singletons13972	0.93	0.01	-6.53916	0.000568244	0.0141824	-
	BT_Q_ZJU_Singletons140913	0.93	0.01	-6.53916	0.000568244	0.014173	-
	BT_Q_ZJU_Singletons7693	0.93	0.01	-6.53916	0.000568244	0.0141637	-
	BT_Q_ZJU_Singletons96306	0.93	0.01	-6.53916	0.000568244	0.0141543	-
	BT_Q_ZJU_Singletons117788	0.93	0.01	-6.53916	0.000568244	0.014145	-
	BT_Q_ZJU_Singletons36136	0.93	0.01	-6.53916	0.000568244	0.0141356	gi|307202660|gb|EFN81980.1|/2.46483e-110/WD repeat domain phosphoinositide-interacting protein 3 [Harpegnathos saltator]
	BT_Q_ZJU_Singletons21286	0.93	0.01	-6.53916	0.000568244	0.0141263	gi|307190255|gb|EFN74362.1|/7.41045e-41/Myelin transcription factor 1 [Camponotus floridanus]
	BT_Q_ZJU_Singletons22003	0.84	0.01	-6.39232	0.00112221	0.0239236	-
	BT_Q_ZJU_Singletons147673	0.84	0.01	-6.39232	0.00112221	0.0239101	-
	BT_Q_ZJU_Singletons160454	0.84	0.01	-6.39232	0.00112221	0.0238966	-
	BT_Q_ZJU_Singletons153971	0.84	0.01	-6.39232	0.00112221	0.0238831	-
	BT_Q_ZJU_Singletons167283	0.84	0.01	-6.39232	0.00112221	0.0238697	gi|156545892|ref|XP_001606737.1|/5.50139e-36/PREDICTED: hypothetical protein [Nasonia vitripennis]
	BT_Q_ZJU_Singletons98903	0.84	0.01	-6.39232	0.00112221	0.0238562	-
	BT_Q_ZJU_Singletons161882	0.84	0.01	-6.39232	0.00112221	0.0238428	gi|123121290|emb|CAI17641.2|/5.75884e-12/SCAN domain containing 3 [Homo sapiens]
	BT_Q_ZJU_Singletons124963	0.84	0.01	-6.39232	0.00112221	0.0238294	-
	BT_Q_ZJU_Singletons31684	0.84	0.01	-6.39232	0.00112221	0.0238159	gi|241720877|ref|XP_002412176.1|/1.37504e-37/potassium channel tetramerization domain-containing protein, putative [Ixodes scapularis]
	BT_Q_ZJU_Singletons155600	0.84	0.01	-6.39232	0.00112221	0.0238025	-
	BT_Q_ZJU_Singletons10718	0.84	0.01	-6.39232	0.00112221	0.0237892	-
	BT_Q_ZJU_Singletons107735	0.84	0.01	-6.39232	0.00112221	0.0237758	-
	BT_Q_ZJU_Singletons138499	0.84	0.01	-6.39232	0.00112221	0.0237625	-
	BT_Q_ZJU_Singletons6081	0.84	0.01	-6.39232	0.00112221	0.0237491	-
	BT_Q_ZJU_Singletons107261	0.84	0.01	-6.39232	0.00112221	0.0237358	-
	BT_Q_ZJU_Singletons138967	0.84	0.01	-6.39232	0.00112221	0.0237225	-
	BT_Q_ZJU_Singletons30274	0.84	0.01	-6.39232	0.00112221	0.0237092	-
	BT_Q_ZJU_Singletons159133	0.84	0.01	-6.39232	0.00112221	0.0236959	-
	BT_Q_ZJU_Singletons133074	0.84	0.01	-6.39232	0.00112221	0.0236827	-
	BT_Q_ZJU_Singletons25472	0.76	0.01	-6.24793	0.00221624	0.0392942	-
	BT_Q_ZJU_Singletons149592	0.76	0.01	-6.24793	0.00221624	0.0392758	-
	BT_Q_ZJU_Singletons80536	0.76	0.01	-6.24793	0.00221624	0.0392573	-
	BT_Q_ZJU_Singletons154463	0.76	0.01	-6.24793	0.00221624	0.0392389	-
	BT_Q_ZJU_Singletons9043	0.76	0.01	-6.24793	0.00221624	0.0392205	-
	BT_Q_ZJU_Singletons140036	0.76	0.01	-6.24793	0.00221624	0.0392021	gi|156551633|ref|XP_001600354.1|/6.14689e-06/PREDICTED: similar to zinc finger protein [Nasonia vitripennis]
	BT_Q_ZJU_Singletons158330	0.76	0.01	-6.24793	0.00221624	0.0391837	-
	BT_Q_ZJU_Singletons23224	0.76	0.01	-6.24793	0.00221624	0.0391653	gi|91078082|ref|XP_972109.1|/1.24934e-06/PREDICTED: similar to NADH dehydrogenase iron-sulfur protein 2, mitochondrial [Tribolium castaneum]
	BT_Q_ZJU_Singletons93269	0.76	0.01	-6.24793	0.00221624	0.039147	-
	BT_Q_ZJU_Singletons57972	0.76	0.01	-6.24793	0.00221624	0.0391287	-
	BT_Q_ZJU_Singletons99422	0.76	0.01	-6.24793	0.00221624	0.0391104	-
	BT_Q_ZJU_Singletons161335	0.76	0.01	-6.24793	0.00221624	0.0390921	-
	BT_Q_ZJU_Singletons1901	0.76	0.01	-6.24793	0.00221624	0.0390738	-
	BT_Q_ZJU_Singletons568	0.76	0.01	-6.24793	0.00221624	0.0390555	-
	BT_Q_ZJU_Singletons52713	0.76	0.01	-6.24793	0.00221624	0.0390373	-
	BT_Q_ZJU_Cluster1901	0.76	0.01	-6.24793	0.00221624	0.0390191	-
	BT_Q_ZJU_Singletons130882	0.76	0.01	-6.24793	0.00221624	0.0390009	-
	BT_Q_ZJU_Singletons4781	0.76	0.01	-6.24793	0.00221624	0.0389827	-
	BT_Q_ZJU_Singletons94917	0.76	0.01	-6.24793	0.00221624	0.0389645	-
	BT_Q_ZJU_Singletons64132	0.76	0.01	-6.24793	0.00221624	0.0389463	-
	BT_Q_ZJU_Singletons45496	0.76	0.01	-6.24793	0.00221624	0.0389282	-
	BT_Q_ZJU_Singletons34342	0.76	0.01	-6.24793	0.00221624	0.0389101	-
	BT_Q_ZJU_Singletons28060	0.76	0.01	-6.24793	0.00221624	0.038892	-
	BT_Q_ZJU_Singletons17338	0.76	0.01	-6.24793	0.00221624	0.0388739	-
	BT_Q_ZJU_Singletons8597	0.76	0.01	-6.24793	0.00221624	0.0388558	-
	BT_Q_ZJU_Singletons152114	0.76	0.01	-6.24793	0.00221624	0.0388378	-
	BT_Q_ZJU_Singletons28124	0.76	0.01	-6.24793	0.00221624	0.0388197	gi|270009122|gb|EFA05570.1|/9.56989e-48/hypothetical protein TcasGA2_TC015759 [Tribolium castaneum]
	BT_Q_ZJU_Singletons58268	0.76	0.01	-6.24793	0.00221624	0.0388017	-
	BT_Q_ZJU_Singletons7643	0.67	0.01	-6.06609	0.00437682	0.0639267	-
	BT_Q_ZJU_Singletons8790	0.67	0.01	-6.06609	0.00437682	0.0639019	-
	BT_Q_ZJU_Singletons117370	0.67	0.01	-6.06609	0.00437682	0.0638772	-
	BT_Q_ZJU_Singletons142664	0.67	0.01	-6.06609	0.00437682	0.0638525	-
	BT_Q_ZJU_Singletons5261	0.67	0.01	-6.06609	0.00437682	0.0638278	-
	BT_Q_ZJU_Singletons125777	0.67	0.01	-6.06609	0.00437682	0.0638031	-
	BT_Q_ZJU_Singletons164278	0.67	0.01	-6.06609	0.00437682	0.0637785	-
	BT_Q_ZJU_Singletons31416	0.67	0.01	-6.06609	0.00437682	0.0637538	gi|170066784|ref|XP_001868222.1|/1.05414e-20/frizzled-2 [Culex quinquefasciatus]
	BT_Q_ZJU_Singletons14383	0.67	0.01	-6.06609	0.00437682	0.0637292	gi|195115601|ref|XP_002002345.1|/7.58017e-20/GI17334 [Drosophila mojavensis]
	BT_Q_ZJU_Singletons85906	0.67	0.01	-6.06609	0.00437682	0.0637046	-
	BT_Q_ZJU_Singletons39768	0.67	0.01	-6.06609	0.00437682	0.06368	-
	BT_Q_ZJU_Singletons150494	0.67	0.01	-6.06609	0.00437682	0.0636555	gi|307189212|gb|EFN73660.1|/8.08282e-46/CCR4-NOT transcription complex subunit 6 [Camponotus floridanus]
	BT_Q_ZJU_Singletons31933	0.67	0.01	-6.06609	0.00437682	0.0636309	gi|156543005|ref|XP_001603403.1|/7.28155e-07/PREDICTED: similar to CG31919-PB [Nasonia vitripennis]
	BT_Q_ZJU_Singletons525	0.67	0.01	-6.06609	0.00437682	0.0636064	-
	BT_Q_ZJU_Singletons2181	0.67	0.01	-6.06609	0.00437682	0.0635819	-
	BT_Q_ZJU_Singletons12699	0.67	0.01	-6.06609	0.00437682	0.0635574	gi|218749864|ref|NP_001136342.1|/5.55169e-79/short-chain acyl-CoA dehydrogenase [Nasonia vitripennis]
	BT_Q_ZJU_Singletons155386	0.67	0.01	-6.06609	0.00437682	0.063533	gi|147905566|ref|NP_001085191.1|/6.35889e-19/kaptin (actin binding protein) [Xenopus laevis]
	BT_Q_ZJU_Singletons33042	0.67	0.01	-6.06609	0.00437682	0.0635085	gi|194759836|ref|XP_001962153.1|/2.28232e-16/GF14582 [Drosophila ananassae]
	BT_Q_ZJU_Singletons6984	0.67	0.01	-6.06609	0.00437682	0.0634841	-
	BT_Q_ZJU_Singletons21356	0.67	0.01	-6.06609	0.00437682	0.0634597	-
	BT_Q_ZJU_Singletons43600	0.67	0.01	-6.06609	0.00437682	0.0634353	-
	BT_Q_ZJU_Singletons159446	0.67	0.01	-6.06609	0.00437682	0.0634109	gi|221330102|ref|NP_610504.3|/2.40471e-34/CG1827, isoform C [Drosophila melanogaster]
	BT_Q_ZJU_Singletons35477	0.67	0.01	-6.06609	0.00437682	0.0633866	-
	BT_Q_ZJU_Singletons163588	0.67	0.01	-6.06609	0.00437682	0.0633622	-
	BT_Q_ZJU_Singletons75627	0.67	0.01	-6.06609	0.00437682	0.0633379	-
	BT_Q_ZJU_Singletons15519	0.67	0.01	-6.06609	0.00437682	0.0633136	-
	BT_Q_ZJU_Singletons85401	0.67	0.01	-6.06609	0.00437682	0.0632894	-
	BT_Q_ZJU_Singletons36033	0.67	0.01	-6.06609	0.00437682	0.0632651	-
	BT_Q_ZJU_Singletons24985	0.67	0.01	-6.06609	0.00437682	0.0632409	gi|307190447|gb|EFN74482.1|/1.41475e-55/Protein RMD5-like protein A [Camponotus floridanus]
	BT_Q_ZJU_Singletons36198	0.67	0.01	-6.06609	0.00437682	0.0632166	-
	BT_Q_ZJU_Singletons14586	0.67	0.01	-6.06609	0.00437682	0.0631924	-
	BT_Q_ZJU_Singletons20396	0.67	0.01	-6.06609	0.00437682	0.0631682	-
	BT_Q_ZJU_Singletons161863	0.67	0.01	-6.06609	0.00437682	0.0631441	-
	BT_Q_ZJU_Singletons110311	0.67	0.01	-6.06609	0.00437682	0.0631199	-
	BT_Q_ZJU_Singletons24378	0.67	0.01	-6.06609	0.00437682	0.0630958	-
	BT_Q_ZJU_Singletons7961	0.67	0.01	-6.06609	0.00437682	0.0630717	-
	BT_Q_ZJU_Singletons24541	0.67	0.01	-6.06609	0.00437682	0.0630476	-
	BT_Q_ZJU_Singletons17762	0.67	0.01	-6.06609	0.00437682	0.0630235	-
	BT_Q_ZJU_Singletons43982	0.67	0.01	-6.06609	0.00437682	0.0629995	-
	BT_Q_ZJU_Singletons137149	0.67	0.01	-6.06609	0.00437682	0.0629754	-
	BT_Q_ZJU_Singletons39970	0.67	0.01	-6.06609	0.00437682	0.0629514	-
	BT_Q_ZJU_Singletons97789	0.67	0.01	-6.06609	0.00437682	0.0629274	-
	BT_Q_ZJU_Singletons145530	0.67	0.01	-6.06609	0.00437682	0.0629034	-
	BT_Q_ZJU_Singletons25322	0.67	0.01	-6.06609	0.00437682	0.0628795	gi|291401689|ref|XP_002717180.1|/1.41743e-35/PREDICTED: UDP-glucuronosyltransferase 2B16-like [Oryctolagus cuniculus]
	BT_Q_ZJU_Singletons94943	0.67	0.01	-6.06609	0.00437682	0.0628555	-
	BT_Q_ZJU_Singletons27295	0.67	0.01	-6.06609	0.00437682	0.0628316	-
	BT_Q_ZJU_Singletons1007	0.67	0.01	-6.06609	0.00437682	0.0628077	-
	BT_Q_ZJU_Singletons34802	0.67	0.01	-6.06609	0.00437682	0.0627838	-
	BT_Q_ZJU_Singletons158150	0.67	0.01	-6.06609	0.00437682	0.0627599	-
	BT_Q_ZJU_Singletons31597	0.67	0.01	-6.06609	0.00437682	0.0627361	-
	BT_Q_ZJU_Singletons5809	0.67	0.01	-6.06609	0.00437682	0.0627122	gi|291225596|ref|XP_002732785.1|/5.03658e-24/PREDICTED: GM13534-like [Saccoglossus kowalevskii]
	BT_Q_ZJU_Singletons160464	0.67	0.01	-6.06609	0.00437682	0.0626884	-
	BT_Q_ZJU_Singletons133983	0.67	0.01	-6.06609	0.00437682	0.0626646	-
	BT_Q_ZJU_Singletons133557	0.67	0.01	-6.06609	0.00437682	0.0626408	-
	BT_Q_ZJU_Singletons28017	0.67	0.01	-6.06609	0.00437682	0.0626171	-
	BT_Q_ZJU_Singletons12938	0.67	0.01	-6.06609	0.00437682	0.0625933	gi|66531954|ref|XP_624223.1|/2.02734e-130/PREDICTED: CTP synthase-like [Apis mellifera]
	BT_Q_ZJU_Singletons22234	0.67	0.01	-6.06609	0.00437682	0.0625696	-
	BT_Q_ZJU_Singletons142372	0.67	0.01	-6.06609	0.00437682	0.0625459	-
	BT_Q_ZJU_Singletons31461	0.67	0.01	-6.06609	0.00437682	0.0625222	-
	BT_Q_ZJU_Singletons2833	0.67	0.01	-6.06609	0.00437682	0.0624985	-
	BT_Q_ZJU_Singletons24005	0.67	0.01	-6.06609	0.00437682	0.0624749	gi|156554421|ref|XP_001603678.1|/2.70859e-07/PREDICTED: similar to conserved hypothetical protein [Nasonia vitripennis]
	BT_Q_ZJU_Singletons47942	0.67	0.01	-6.06609	0.00437682	0.0624512	-
	BT_Q_ZJU_Singletons156725	0.67	0.01	-6.06609	0.00437682	0.0624276	-
	BT_Q_ZJU_Singletons1364	0.67	0.01	-6.06609	0.00437682	0.062404	-
	BT_Q_ZJU_Singletons163833	0.67	0.01	-6.06609	0.00437682	0.0623804	gi|145479739|ref|XP_001425892.1|/3.03408e-07/hypothetical protein [Paramecium tetraurelia strain d4-2]
	BT_Q_ZJU_Singletons162478	0.59	0.01	-5.88264	0.0086437	0.0999912	-
	BT_Q_ZJU_Singletons40803	0.59	0.01	-5.88264	0.0086437	0.0999605	-
	BT_Q_ZJU_Singletons4970	0.59	0.01	-5.88264	0.0086437	0.0999299	gi|242019549|ref|XP_002430223.1|/1.34276e-78/calmodulin-A, putative [Pediculus humanus corporis]
	BT_Q_ZJU_Singletons113231	0.59	0.01	-5.88264	0.0086437	0.0998992	-
	BT_Q_ZJU_Singletons32259	0.59	0.01	-5.88264	0.0086437	0.0998686	-
	BT_Q_ZJU_Singletons18499	0.59	0.01	-5.88264	0.0086437	0.099838	gi|299782481|ref|NP_001177691.1|/5.1438e-24/roadblock [Nasonia vitripennis]
	BT_Q_ZJU_Singletons143019	0.59	0.01	-5.88264	0.0086437	0.0998075	-
	BT_Q_ZJU_Singletons16804	0.59	0.01	-5.88264	0.0086437	0.0997769	gi|189240910|ref|XP_967606.2|/1.08229e-45/PREDICTED: similar to glucosyl/glucuronosyl transferases [Tribolium castaneum]
	BT_Q_ZJU_Singletons156752	0.59	0.01	-5.88264	0.0086437	0.0997464	-
	BT_Q_ZJU_Singletons13235	0.59	0.01	-5.88264	0.0086437	0.0997159	-
	BT_Q_ZJU_Singletons17892	0.59	0.01	-5.88264	0.0086437	0.0996854	-
	BT_Q_ZJU_Singletons34627	0.59	0.01	-5.88264	0.0086437	0.0996549	gi|242006472|ref|XP_002424074.1|/1.55628e-103/Cullin-5, putative [Pediculus humanus corporis]
	BT_Q_ZJU_Singletons122432	0.59	0.01	-5.88264	0.0086437	0.0996245	-
	BT_Q_ZJU_Singletons8207	0.59	0.01	-5.88264	0.0086437	0.099594	gi|242016077|ref|XP_002428662.1|/1.88436e-14/polyhomeotic, putative [Pediculus humanus corporis]
	BT_Q_ZJU_Singletons115769	0.59	0.01	-5.88264	0.0086437	0.0995636	-
	BT_Q_ZJU_Singletons327	0.59	0.01	-5.88264	0.0086437	0.0995332	-
	BT_Q_ZJU_Singletons3243	0.59	0.01	-5.88264	0.0086437	0.0995028	-
	BT_Q_ZJU_Singletons140126	0.59	0.01	-5.88264	0.0086437	0.0994724	-
	BT_Q_ZJU_Singletons8315	0.59	0.01	-5.88264	0.0086437	0.0994421	-
	BT_Q_ZJU_Singletons120392	0.59	0.01	-5.88264	0.0086437	0.0994118	-
	BT_Q_ZJU_Singletons57150	0.59	0.01	-5.88264	0.0086437	0.0993815	-
	BT_Q_ZJU_Singletons98227	0.59	0.01	-5.88264	0.0086437	0.0993512	-
	BT_Q_ZJU_Singletons50871	0.59	0.01	-5.88264	0.0086437	0.0993209	-
	BT_Q_ZJU_Singletons160896	0.59	0.01	-5.88264	0.0086437	0.0992907	-
	BT_Q_ZJU_Singletons36285	0.59	0.01	-5.88264	0.0086437	0.0992604	gi|156554493|ref|XP_001604835.1|/8.60248e-109/PREDICTED: similar to CG33090-PB [Nasonia vitripennis]
	BT_Q_ZJU_Singletons151575	0.59	0.01	-5.88264	0.0086437	0.0992302	-
	BT_Q_ZJU_Singletons126724	0.59	0.01	-5.88264	0.0086437	0.0992	-
	BT_Q_ZJU_Singletons167480	0.59	0.01	-5.88264	0.0086437	0.0991698	gi|270013788|gb|EFA10236.1|/1.14092e-46/hypothetical protein TcasGA2_TC012433 [Tribolium castaneum]
	BT_Q_ZJU_Singletons136486	0.59	0.01	-5.88264	0.0086437	0.0991397	-
	BT_Q_ZJU_Singletons23446	0.59	0.01	-5.88264	0.0086437	0.0991095	-
	BT_Q_ZJU_Singletons144132	0.59	0.01	-5.88264	0.0086437	0.0990794	gi|242013562|ref|XP_002427473.1|/1.39447e-13/conserved hypothetical protein [Pediculus humanus corporis]
	BT_Q_ZJU_Singletons17745	0.59	0.01	-5.88264	0.0086437	0.0990493	-
	BT_Q_ZJU_Singletons124031	0.59	0.01	-5.88264	0.0086437	0.0990192	-
	BT_Q_ZJU_Singletons28103	0.59	0.01	-5.88264	0.0086437	0.0989891	gi|242017428|ref|XP_002429190.1|/1.51338e-155/conserved hypothetical protein [Pediculus humanus corporis]
	BT_Q_ZJU_Singletons35940	0.59	0.01	-5.88264	0.0086437	0.0989591	gi|242015021|ref|XP_002428177.1|/0/ATP-binding cassette subfamily B, member 10 [Pediculus humanus corporis]
	BT_Q_ZJU_Singletons129373	0.59	0.01	-5.88264	0.0086437	0.098929	gi|270002844|gb|EEZ99291.1|/5.33361e-18/semaphorin-2a [Tribolium castaneum]
	BT_Q_ZJU_Singletons17585	0.59	0.01	-5.88264	0.0086437	0.098899	-
	BT_Q_ZJU_Singletons114234	0.59	0.01	-5.88264	0.0086437	0.098869	-
	BT_Q_ZJU_Singletons165857	0.59	0.01	-5.88264	0.0086437	0.0988391	gi|307206391|gb|EFN84433.1|/9.82721e-97/Activin receptor type-2A [Harpegnathos saltator]
	BT_Q_ZJU_Singletons120842	0.59	0.01	-5.88264	0.0086437	0.0988091	-
	BT_Q_ZJU_Singletons34086	0.59	0.01	-5.88264	0.0086437	0.0987792	gi|45382709|ref|NP_990024.1|/1.38625e-45/methyl-CpG binding domain protein 4 [Gallus gallus]
	BT_Q_ZJU_Singletons115872	0.59	0.01	-5.88264	0.0086437	0.0987492	-
	BT_Q_ZJU_Singletons17230	0.59	0.01	-5.88264	0.0086437	0.0987193	-
	BT_Q_ZJU_Singletons155833	0.59	0.01	-5.88264	0.0086437	0.0986894	-
	BT_Q_ZJU_Singletons4568	0.59	0.01	-5.88264	0.0086437	0.0986596	-
	BT_Q_ZJU_Singletons10866	0.59	0.01	-5.88264	0.0086437	0.0986297	-
	BT_Q_ZJU_Singletons18934	0.59	0.01	-5.88264	0.0086437	0.0985999	-
	BT_Q_ZJU_Singletons29543	0.59	0.01	-5.88264	0.0086437	0.0985701	-
	BT_Q_ZJU_Singletons162817	0.59	0.01	-5.88264	0.0086437	0.0985403	-
	BT_Q_ZJU_Singletons79243	0.59	0.01	-5.88264	0.0086437	0.0985105	-
	BT_Q_ZJU_Singletons28654	0.59	0.01	-5.88264	0.0086437	0.0984807	-
	BT_Q_ZJU_Singletons11235	0.59	0.01	-5.88264	0.0086437	0.098451	-
	BT_Q_ZJU_Singletons5995	0.59	0.01	-5.88264	0.0086437	0.0984213	-
	BT_Q_ZJU_Singletons166134	0.59	0.01	-5.88264	0.0086437	0.0983916	gi|156555229|ref|XP_001603628.1|/9.02111e-22/PREDICTED: similar to Gag-Pol [Nasonia vitripennis]
	BT_Q_ZJU_Singletons132689	0.59	0.01	-5.88264	0.0086437	0.0983619	-
	BT_Q_ZJU_Singletons131229	0.59	0.01	-5.88264	0.0086437	0.0983322	-
	BT_Q_ZJU_Singletons81925	0.59	0.01	-5.88264	0.0086437	0.0983025	-
	BT_Q_ZJU_Singletons122159	0.59	0.01	-5.88264	0.0086437	0.0982729	-
	BT_Q_ZJU_Singletons10195	0.59	0.01	-5.88264	0.0086437	0.0982433	gi|170067273|ref|XP_001868417.1|/3.00032e-72/elegaxobin-2 [Culex quinquefasciatus]
	BT_Q_ZJU_Singletons93993	0.59	0.01	-5.88264	0.0086437	0.0982137	-
	BT_Q_ZJU_Singletons153627	0.59	0.01	-5.88264	0.0086437	0.0981841	-
	BT_Q_ZJU_Singletons132228	0.59	0.01	-5.88264	0.0086437	0.0981545	-
	BT_Q_ZJU_Singletons88049	0.59	0.01	-5.88264	0.0086437	0.098125	-
	BT_Q_ZJU_Singletons127564	0.59	0.01	-5.88264	0.0086437	0.0980955	-
	BT_Q_ZJU_Cluster55	0.59	0.01	-5.88264	0.0086437	0.0980659	-
	BT_Q_ZJU_Singletons100585	2.02	0.17	-3.57075	7.56e-06	0.000377859	-
	BT_Q_ZJU_Singletons14387	2.02	0.17	-3.57075	7.56e-06	0.000377359	-
	BT_Q_ZJU_Singletons134834	2.95	0.26	-3.50413	5.49e-08	4.7e-06	-
	BT_Q_ZJU_Singletons159635	1.85	0.17	-3.44392	2.54e-05	0.00108773	-
	BT_Q_ZJU_Singletons144497	1.85	0.17	-3.44392	2.54e-05	0.0010865	-
	BT_Q_ZJU_Singletons166338	1.68	0.17	-3.30485	8.41e-05	0.00300164	gi|193673908|ref|XP_001945228.1|/4.08989e-52/PREDICTED: transcription factor E2F2-like isoform 1 [Acyrthosiphon pisum]
	BT_Q_ZJU_Singletons100143	1.6	0.17	-3.23447	0.000152369	0.00482058	gi|156543092|ref|XP_001605262.1|/2.49988e-15/PREDICTED: similar to nuclear membrane protein XMAN1 [Nasonia vitripennis]
	BT_Q_ZJU_Singletons24383	1.52	0.17	-3.16046	0.00027488	0.00786516	gi|297303011|ref|XP_002806097.1|/9.99098e-73/PREDICTED: NADH-quinone oxidoreductase subunit B-like, partial [Macaca mulatta]
	BT_Q_ZJU_Singletons166084	1.52	0.17	-3.16046	0.00027488	0.00785919	-
	BT_Q_ZJU_Singletons133394	1.52	0.17	-3.16046	0.00027488	0.00785324	-
	BT_Q_ZJU_Singletons137108	88.29	10.46	-3.07737	6.1e-180	3.71e-177	-
	BT_Q_ZJU_Singletons30493	17.44	2.07	-3.0747	9.3e-37	4.67e-34	-
	BT_Q_ZJU_Singletons109295	2.19	0.26	-3.07435	1.14e-05	0.000547008	-
	BT_Q_ZJU_Singletons45658	1.43	0.17	-3.07241	0.000493782	0.0126333	-
	BT_Q_ZJU_Singletons39071	1.43	0.17	-3.07241	0.000493782	0.0126248	-
	BT_Q_ZJU_Singletons27590	1.43	0.17	-3.07241	0.000493782	0.0126162	-
	BT_Q_ZJU_Singletons31288	2.11	0.26	-3.02066	2.04e-05	0.000907318	gi|91081191|ref|XP_975602.1|/5.24246e-59/PREDICTED: similar to AGAP002284-PA [Tribolium castaneum]
	BT_Q_ZJU_Singletons34642	1.35	0.17	-2.98935	0.000882856	0.0197124	gi|242012695|ref|XP_002427063.1|/4.92091e-45/conserved hypothetical protein [Pediculus humanus corporis]
	BT_Q_ZJU_Singletons155926	1.35	0.17	-2.98935	0.000882856	0.0197007	-
	BT_Q_ZJU_Singletons158201	1.35	0.17	-2.98935	0.000882856	0.0196891	gi|242014650|ref|XP_002427998.1|/3.70902e-11/tight junction protein tama, putative [Pediculus humanus corporis]
	BT_Q_ZJU_Singletons83563	1.35	0.17	-2.98935	0.000882856	0.0196775	-
	BT_Q_ZJU_Singletons102628	1.35	0.17	-2.98935	0.000882856	0.0196658	-
	BT_Q_ZJU_Singletons128720	1.35	0.17	-2.98935	0.000882856	0.0196542	-
	BT_Q_ZJU_Singletons136646	2.02	0.26	-2.95777	3.63e-05	0.00148273	gi|242020925|ref|XP_002430901.1|/1.79669e-29/zinc transporter, putative [Pediculus humanus corporis]
	BT_Q_ZJU_Singletons109453	2.61	0.35	-2.89862	2.77e-06	0.000157033	-
	BT_Q_ZJU_Singletons5025	3.12	0.43	-2.85914	3.8e-07	2.71e-05	-
	BT_Q_ZJU_Singletons102191	1.18	0.17	-2.79518	0.0027772	0.0465277	-
	BT_Q_ZJU_Cluster1873	1.18	0.17	-2.79518	0.0027772	0.046507	-
	BT_Q_ZJU_Singletons31579	1.18	0.17	-2.79518	0.0027772	0.0464864	-
	BT_Q_ZJU_Singletons165869	1.77	0.26	-2.76717	0.000199595	0.0060899	gi|66556185|ref|XP_624953.1|/3.4249e-49/PREDICTED: exocyst complex component 5-like [Apis mellifera]
	BT_Q_ZJU_Singletons96418	2.27	0.35	-2.69727	2.62e-05	0.00111865	-
	BT_Q_ZJU_Singletons146830	1.1	0.17	-2.6939	0.0048802	0.0679373	-
	BT_Q_ZJU_Singletons167588	1.1	0.17	-2.6939	0.0048802	0.0679122	gi|91094203|ref|XP_971608.1|/1.17928e-83/PREDICTED: similar to glycosyltransferase [Tribolium castaneum]
	BT_Q_ZJU_Singletons101501	1.1	0.17	-2.6939	0.0048802	0.0678872	-
	BT_Q_ZJU_Singletons22110	1.1	0.17	-2.6939	0.0048802	0.0678621	-
	BT_Q_ZJU_Singletons20418	1.1	0.17	-2.6939	0.0048802	0.0678371	-
	BT_Q_ZJU_Singletons83983	1.1	0.17	-2.6939	0.0048802	0.0678121	-
	BT_Q_ZJU_Singletons24436	1.1	0.17	-2.6939	0.0048802	0.0677871	-
	BT_Q_ZJU_Singletons130539	2.78	0.43	-2.69268	3.52e-06	0.000192764	-
	BT_Q_ZJU_Singletons34082	2.19	0.35	-2.6455	4.56e-05	0.00178398	-
	BT_Q_ZJU_Singletons121962	2.19	0.35	-2.6455	4.56e-05	0.00178213	-
	BT_Q_ZJU_Singletons12797	1.6	0.26	-2.62149	0.000607312	0.0148817	-
	BT_Q_ZJU_Singletons165374	1.6	0.26	-2.62149	0.000607312	0.014872	-
	BT_Q_ZJU_Singletons12031	1.6	0.26	-2.62149	0.000607312	0.0148624	-
	BT_Q_ZJU_Singletons12086	2.61	0.43	-2.60164	1.05e-05	0.000506886	gi|153792114|ref|NP_001093267.1|/1.85998e-28/phosphatidylethanolamine binding protein isoform 2 [Bombyx mori]
	BT_Q_ZJU_Singletons125238	3.62	0.6	-2.59296	1.94e-07	1.48e-05	-
	BT_Q_ZJU_Singletons151610	1.01	0.17	-2.57075	0.0085142	0.0995312	gi|270007922|gb|EFA04370.1|/1.32624e-32/hypothetical protein TcasGA2_TC014668 [Tribolium castaneum]
	BT_Q_ZJU_Singletons7528	1.01	0.17	-2.57075	0.0085142	0.0995003	gi|307193581|gb|EFN76319.1|/0/Kinesin-like protein Klp10A [Harpegnathos saltator]
	BT_Q_ZJU_Singletons143595	1.01	0.17	-2.57075	0.0085142	0.0994695	gi|291242369|ref|XP_002741080.1|/1.49772e-07/PREDICTED: enzymatic polyprotein, putative-like, partial [Saccoglossus kowalevskii]
	BT_Q_ZJU_Singletons2645	1.01	0.17	-2.57075	0.0085142	0.0994387	-
	BT_Q_ZJU_Singletons30620	1.01	0.17	-2.57075	0.0085142	0.0994079	gi|242009888|ref|XP_002425714.1|/5.08205e-70/ankyrin repeat-containing protein, putative [Pediculus humanus corporis]
	BT_Q_ZJU_Singletons143491	1.01	0.17	-2.57075	0.0085142	0.0993771	gi|195024836|ref|XP_001985946.1|/7.9416e-09/GH20810 [Drosophila grimshawi]
	BT_Q_ZJU_Singletons73702	1.01	0.17	-2.57075	0.0085142	0.0993464	-
	BT_Q_ZJU_Singletons2727	5.64	0.95	-2.5697	7.31e-11	9.81e-09	-
	BT_Q_ZJU_Singletons134155	5.56	0.95	-2.54909	1.25e-10	1.58e-08	-
	BT_Q_ZJU_Singletons1292	1.52	0.26	-2.54749	0.00105082	0.022762	-
	BT_Q_ZJU_Singletons66988	1.52	0.26	-2.54749	0.00105082	0.022749	-
	BT_Q_ZJU_Singletons4945	1.52	0.26	-2.54749	0.00105082	0.0227359	-
	BT_Q_ZJU_Singletons20466	1.52	0.26	-2.54749	0.00105082	0.0227229	-
	BT_Q_ZJU_Singletons20380	2.02	0.35	-2.52893	0.000135725	0.00444696	-
	BT_Q_ZJU_Singletons162278	2.02	0.35	-2.52893	0.000135725	0.0044431	gi|193715980|ref|XP_001950264.1|/3.8661e-46/PREDICTED: trehalase-like isoform 1 [Acyrthosiphon pisum]
	BT_Q_ZJU_Singletons116467	1.94	0.35	-2.47063	0.000232622	0.00689673	-
	BT_Q_ZJU_Singletons21075	1.43	0.26	-2.45943	0.00180727	0.0337738	-
	BT_Q_ZJU_Singletons136632	1.43	0.26	-2.45943	0.00180727	0.0337571	-
	BT_Q_ZJU_Singletons116989	1.43	0.26	-2.45943	0.00180727	0.0337404	-
	BT_Q_ZJU_Singletons160770	1.43	0.26	-2.45943	0.00180727	0.0337237	gi|157124089|ref|XP_001660326.1|/1.08938e-10/2-hydroxyphytanoyl-coa lyase [Aedes aegypti]
	BT_Q_ZJU_Singletons29876	3.2	0.6	-2.41504	2.76e-06	0.000156487	-
	BT_Q_ZJU_Singletons6077	9.44	1.81	-2.3828	6.29e-16	2.2e-13	-
	BT_Q_ZJU_Singletons31094	1.35	0.26	-2.37638	0.00308774	0.0506502	gi|193704610|ref|XP_001943738.1|/1.2545e-63/PREDICTED: putative tRNA pseudouridine synthase Pus10-like [Acyrthosiphon pisum]
	BT_Q_ZJU_Singletons160909	1.35	0.26	-2.37638	0.00308774	0.0506282	-
	BT_Q_ZJU_Singletons27603	1.35	0.26	-2.37638	0.00308774	0.0506062	gi|193661969|ref|XP_001944489.1|/0/PREDICTED: PAB-dependent poly(A)-specific ribonuclease subunit 2-like [Acyrthosiphon pisum]
	BT_Q_ZJU_Singletons33516	1.35	0.26	-2.37638	0.00308774	0.0505842	-
	BT_Q_ZJU_Singletons6522	1.35	0.26	-2.37638	0.00308774	0.0505622	gi|193709300|ref|XP_001950194.1|/6.07841e-70/PREDICTED: putative inorganic phosphate cotransporter [Acyrthosiphon pisum]
	BT_Q_ZJU_Singletons153063	2.7	0.52	-2.37638	2.02e-05	0.000900309	-
	BT_Q_ZJU_Singletons25759	1.35	0.26	-2.37638	0.00308774	0.0505403	gi|307189972|gb|EFN74208.1|/1.18603e-100/Glycerophosphodiester phosphodiesterase domain-containing protein 1 [Camponotus floridanus]
	BT_Q_ZJU_Singletons162684	19.04	3.72	-2.35566	2.26e-30	1.08e-27	gi|157117432|ref|XP_001658764.1|/1.51276e-59/tyrosine transporter [Aedes aegypti]
	BT_Q_ZJU_Singletons95549	2.19	0.43	-2.34852	0.000149953	0.00477217	-
	BT_Q_ZJU_Singletons34304	9.18	1.81	-2.3425	2.91e-15	1.01e-12	-
	BT_Q_ZJU_Singletons125916	2.61	0.52	-2.32747	3.4e-05	0.00140105	-
	BT_Q_ZJU_Singletons162769	2.61	0.52	-2.32747	3.4e-05	0.00139952	-
	BT_Q_ZJU_Singletons74108	2.95	0.6	-2.29768	1.3e-05	0.000606936	-
	BT_Q_ZJU_Singletons67203	2.11	0.43	-2.29483	0.000251728	0.00730244	-
	BT_Q_ZJU_Singletons141497	2.11	0.43	-2.29483	0.000251728	0.00729682	gi|91090602|ref|XP_972981.1|/3.5713e-33/PREDICTED: similar to Mps one binder kinase activator-like 4 (Mob as tumor suppressor protein 4) (Dmob4) [Tribolium castaneum]
	BT_Q_ZJU_Singletons82972	2.11	0.43	-2.29483	0.000251728	0.00729122	-
	BT_Q_ZJU_Singletons103941	4.63	0.95	-2.28501	3.8e-08	3.34e-06	-
	BT_Q_ZJU_Singletons5634	2.53	0.52	-2.28255	5.68e-05	0.00213073	gi|157112618|ref|XP_001657591.1|/2.4545e-65/hypothetical protein AaeL_AAEL006227 [Aedes aegypti]
	BT_Q_ZJU_Singletons15251	3.79	0.78	-2.28065	6.95e-07	4.64e-05	-
	BT_Q_ZJU_Singletons28565	1.26	0.26	-2.27684	0.0052372	0.0715858	-
	BT_Q_ZJU_Singletons119027	1.26	0.26	-2.27684	0.0052372	0.0715599	-
	BT_Q_ZJU_Singletons150474	1.26	0.26	-2.27684	0.0052372	0.071534	-
	BT_Q_ZJU_Singletons125706	1.26	0.26	-2.27684	0.0052372	0.0715081	gi|170033703|ref|XP_001844716.1|/6.33885e-27/cell division protease ftsH [Culex quinquefasciatus]
	BT_Q_ZJU_Singletons5595	1.26	0.26	-2.27684	0.0052372	0.0714822	-
	BT_Q_ZJU_Singletons135261	1.26	0.26	-2.27684	0.0052372	0.0714563	-
	BT_Q_ZJU_Singletons135593	1.26	0.26	-2.27684	0.0052372	0.0714305	-
	BT_Q_ZJU_Singletons31946	1.26	0.26	-2.27684	0.0052372	0.0714047	-
	BT_Q_ZJU_Singletons126779	1.26	0.26	-2.27684	0.0052372	0.0713789	-
	BT_Q_ZJU_Singletons16304	1.26	0.26	-2.27684	0.0052372	0.0713531	-
	BT_Q_ZJU_Singletons165213	1.26	0.26	-2.27684	0.0052372	0.0713273	-
	BT_Q_ZJU_Singletons163355	1.68	0.35	-2.26303	0.0011337	0.023845	gi|242009081|ref|XP_002425321.1|/1.69513e-25/gamma-glutamyl hydrolase precursor, putative [Pediculus humanus corporis]
	BT_Q_ZJU_Singletons5540	1.68	0.35	-2.26303	0.0011337	0.0238318	-
	BT_Q_ZJU_Singletons123711	1.68	0.35	-2.26303	0.0011337	0.0238185	-
	BT_Q_ZJU_Singletons94819	13.56	2.85	-2.25032	6.18e-21	2.53e-18	-
	BT_Q_ZJU_Singletons112047	49.71	10.46	-2.24865	1.52e-72	8.94e-70	-
	BT_Q_ZJU_Singletons124755	2.02	0.43	-2.23195	0.000420304	0.0111076	-
	BT_Q_ZJU_Singletons22184	2.02	0.43	-2.23195	0.000420304	0.0110998	-
	BT_Q_ZJU_Singletons122207	2.44	0.52	-2.2303	9.47e-05	0.00330991	-
	BT_Q_ZJU_Singletons96914	3.2	0.69	-2.2134	8.23e-06	0.000408615	-
	BT_Q_ZJU_Singletons14742	1.6	0.35	-2.19265	0.00189864	0.0349276	-
	BT_Q_ZJU_Singletons57222	1.18	0.26	-2.1822	0.00881186	0.0994056	-
	BT_Q_ZJU_Singletons123218	2.36	0.52	-2.1822	0.000157014	0.00494266	-
	BT_Q_ZJU_Singletons5200	1.18	0.26	-2.1822	0.00881186	0.0993759	gi|307198250|gb|EFN79250.1|/1.2014e-17/Fatty acyl-CoA reductase 1 [Harpegnathos saltator]
	BT_Q_ZJU_Singletons97765	1.18	0.26	-2.1822	0.00881186	0.0993461	-
	BT_Q_ZJU_Singletons15426	1.18	0.26	-2.1822	0.00881186	0.0993165	-
	BT_Q_ZJU_Singletons97899	2.7	0.6	-2.16993	5.9e-05	0.00220134	-
	BT_Q_ZJU_Singletons17253	3.45	0.78	-2.14505	5.17e-06	0.000272178	gi|193669232|ref|XP_001948948.1|/0/PREDICTED: peroxidasin-like [Acyrthosiphon pisum]
	BT_Q_ZJU_Singletons32292	3.03	0.69	-2.13465	2.23e-05	0.000975236	-
	BT_Q_ZJU_Singletons44324	2.61	0.6	-2.12102	9.69e-05	0.00336651	-
	BT_Q_ZJU_Singletons20230	1.52	0.35	-2.11864	0.00315752	0.0513703	-
	BT_Q_ZJU_Singletons35199	1.52	0.35	-2.11864	0.00315752	0.0513482	-
	BT_Q_ZJU_Singletons7289	1.52	0.35	-2.11864	0.00315752	0.051326	-
	BT_Q_ZJU_Singletons28773	1.52	0.35	-2.11864	0.00315752	0.0513039	gi|91086211|ref|XP_971977.1|/1.89189e-37/PREDICTED: similar to reserved [Tribolium castaneum]
	BT_Q_ZJU_Singletons9218	3.37	0.78	-2.1112	8.45e-06	0.000417887	gi|193716147|ref|XP_001944889.1|/2.95663e-70/PREDICTED: monocarboxylate transporter 1-like [Acyrthosiphon pisum]
	BT_Q_ZJU_Singletons29442	1.85	0.43	-2.10512	0.00115117	0.0241049	-
	BT_Q_ZJU_Singletons99983	1.85	0.43	-2.10512	0.00115117	0.0240915	-
	BT_Q_ZJU_Singletons21885	2.53	0.6	-2.0761	0.000158177	0.00497099	-
	BT_Q_ZJU_Singletons14311	2.19	0.52	-2.07435	0.000424806	0.0111873	-
	BT_Q_ZJU_Singletons76697	1.77	0.43	-2.04134	0.00188673	0.0348104	-
	BT_Q_ZJU_Singletons127116	1.43	0.35	-2.03059	0.0052113	0.0713352	-
	BT_Q_ZJU_Singletons129939	1.43	0.35	-2.03059	0.0052113	0.0713093	-
	BT_Q_ZJU_Singletons108674	1.43	0.35	-2.03059	0.0052113	0.0712835	-
	BT_Q_ZJU_Singletons31139	3.88	0.95	-2.03006	3.22e-06	0.000178533	-
	BT_Q_ZJU_Singletons57723	2.11	0.52	-2.02066	0.000692756	0.016462	gi|307202328|gb|EFN81786.1|/6.56007e-11/Proteasome subunit alpha type-3 [Harpegnathos saltator]
	BT_Q_ZJU_Singletons86636	2.11	0.52	-2.02066	0.000692756	0.0164516	-
	BT_Q_ZJU_Singletons131142	2.11	0.52	-2.02066	0.000692756	0.0164413	gi|211971050|ref|NP_001100004.2|/2.74372e-09/fer-1-like 4 [Rattus norvegicus]
	BT_Q_ZJU_Singletons33615	4.89	1.21	-2.01483	1.8e-07	1.38e-05	-
	BT_Q_ZJU_Singletons95350	34.12	8.47	-2.01018	7.3e-44	3.93e-41	-
	BT_Q_ZJU_Singletons165440	3.79	0.95	-1.9962	5.18e-06	0.000272606	gi|307184675|gb|EFN71004.1|/1.0158e-33/Putative serine protease F56F10.1 [Camponotus floridanus]
	BT_Q_ZJU_Singletons25804	2.36	0.6	-1.97575	0.000415164	0.0110961	-
	BT_Q_ZJU_Singletons18051	3.37	0.86	-1.97034	2.19e-05	0.000961761	-
	BT_Q_ZJU_Singletons6643	1.68	0.43	-1.96605	0.00307038	0.0504752	gi|240849497|ref|NP_001155369.1|/1.00762e-33/PRKR-interacting protein 1-like [Acyrthosiphon pisum]
	BT_Q_ZJU_Singletons130331	1.68	0.43	-1.96605	0.00307038	0.0504532	-
	BT_Q_ZJU_Singletons161797	3.71	0.95	-1.96542	8.31e-06	0.00041194	-
	BT_Q_ZJU_Singletons1604	17.86	4.58	-1.96331	5.02e-23	2.18e-20	-
	BT_Q_ZJU_Singletons49180	2.02	0.52	-1.95777	0.00112271	0.0236798	-
	BT_Q_ZJU_Cluster1928	2.02	0.52	-1.95777	0.00112271	0.0236666	gi|193645837|ref|XP_001944809.1|/9.17617e-150/PREDICTED: cytoplasmic tRNA 2-thiolation protein 1-like [Acyrthosiphon pisum]
	BT_Q_ZJU_Singletons89567	1.35	0.35	-1.94753	0.00852982	0.0994363	-
	BT_Q_ZJU_Singletons11699	1.35	0.35	-1.94753	0.00852982	0.0994056	gi|307207458|gb|EFN85169.1|/3.09333e-30/Vacuolar protein sorting-associated protein 35 [Harpegnathos saltator]
	BT_Q_ZJU_Singletons33800	1.35	0.35	-1.94753	0.00852982	0.0993749	gi|307203259|gb|EFN82414.1|/1.27616e-59/hypothetical protein EAI_01557 [Harpegnathos saltator]
	BT_Q_ZJU_Singletons144317	1.35	0.35	-1.94753	0.00852982	0.0993442	gi|307197217|gb|EFN78538.1|/4.9222e-27/Splicing factor 3A subunit 2 [Harpegnathos saltator]
	BT_Q_ZJU_Singletons27572	1.35	0.35	-1.94753	0.00852982	0.0993135	-
	BT_Q_ZJU_Singletons161790	5.98	1.56	-1.9386	1.61e-08	1.51e-06	-
	BT_Q_ZJU_Singletons102161	5.98	1.56	-1.9386	1.61e-08	1.51e-06	gi|242005744|ref|XP_002423722.1|/3.15386e-10/predicted protein [Pediculus humanus corporis]
	BT_Q_ZJU_Singletons116005	8.26	2.16	-1.93511	3.32e-11	4.73e-09	-
	BT_Q_ZJU_Singletons88244	14.49	3.8	-1.93099	1.43e-18	5.64e-16	-
	BT_Q_ZJU_Singletons2559	2.27	0.6	-1.91966	0.000666828	0.0159971	-
	BT_Q_ZJU_Singletons125068	2.27	0.6	-1.91966	0.000666828	0.0159869	gi|170041961|ref|XP_001848713.1|/2.41996e-10/ectonucleotide pyrophosphatase/phosphodiesterase [Culex quinquefasciatus]
	BT_Q_ZJU_Singletons54486	2.61	0.69	-1.91938	0.000248226	0.00725105	-
	BT_Q_ZJU_Singletons59413	2.61	0.69	-1.91938	0.000248226	0.00724543	-
	BT_Q_ZJU_Singletons16779	2.61	0.69	-1.91938	0.000248226	0.00723983	gi|307195267|gb|EFN77223.1|/6.17961e-30/Eukaryotic translation initiation factor 3 subunit M [Harpegnathos saltator]
	BT_Q_ZJU_Singletons6342	5.56	1.47	-1.91927	6.61e-08	5.58e-06	-
	BT_Q_ZJU_Singletons1005	4.55	1.21	-1.91086	1.17e-06	7.19e-05	-
	BT_Q_ZJU_Singletons152288	6.15	1.64	-1.90689	1.56e-08	1.47e-06	-
	BT_Q_ZJU_Singletons34861	1.94	0.52	-1.89947	0.00180747	0.0336941	gi|307199072|gb|EFN79782.1|/2.02339e-67/PITSLRE serine/threonine-protein kinase CDC2L1 [Harpegnathos saltator]
	BT_Q_ZJU_Singletons36219	3.88	1.04	-1.89947	8.03e-06	0.000398746	gi|242018277|ref|XP_002429605.1|/4.64988e-33/hypothetical protein Phum_PHUM441300 [Pediculus humanus corporis]
	BT_Q_ZJU_Singletons159374	1.94	0.52	-1.89947	0.00180747	0.0336774	-
	BT_Q_ZJU_Singletons73593	1.94	0.52	-1.89947	0.00180747	0.0336608	-
	BT_Q_ZJU_Singletons9539	1.94	0.52	-1.89947	0.00180747	0.0336442	-
	BT_Q_ZJU_Singletons17428	1.6	0.43	-1.89566	0.00495842	0.0687976	gi|156541431|ref|XP_001599381.1|/5.45523e-80/PREDICTED: similar to importin beta-1 [Nasonia vitripennis]
	BT_Q_ZJU_Singletons157188	1.6	0.43	-1.89566	0.00495842	0.0687723	-
	BT_Q_ZJU_Singletons18607	1.6	0.43	-1.89566	0.00495842	0.068747	gi|242005598|ref|XP_002423651.1|/3.44744e-144/conserved hypothetical protein [Pediculus humanus corporis]
	BT_Q_ZJU_Singletons121887	7.33	1.99	-1.88104	8.67e-10	1.01e-07	-
	BT_Q_ZJU_Singletons30995	2.53	0.69	-1.87447	0.000395794	0.0106464	-
	BT_Q_ZJU_Singletons166097	2.86	0.78	-1.87447	0.000148228	0.00473327	-
	BT_Q_ZJU_Singletons13957	2.53	0.69	-1.87447	0.000395794	0.0106388	-
	BT_Q_ZJU_Singletons18368	20.81	5.7	-1.86824	5.92e-25	2.69e-22	gi|270004132|gb|EFA00580.1|/5.44967e-10/hypothetical protein TcasGA2_TC003450 [Tribolium castaneum]
	BT_Q_ZJU_Singletons155403	2.78	0.78	-1.83354	0.000234916	0.00694835	-
	BT_Q_ZJU_Singletons1333	1.85	0.52	-1.83094	0.00288932	0.0478113	-
	BT_Q_ZJU_Singletons35417	1.52	0.43	-1.82166	0.00794132	0.094266	-
	BT_Q_ZJU_Singletons92777	1.52	0.43	-1.82166	0.00794132	0.0942363	-
	BT_Q_ZJU_Singletons7294	1.52	0.43	-1.82166	0.00794132	0.0942067	-
	BT_Q_ZJU_Singletons111979	1.52	0.43	-1.82166	0.00794132	0.0941771	-
	BT_Q_ZJU_Singletons122009	3.03	0.86	-1.81691	0.000139474	0.00453043	-
	BT_Q_ZJU_Singletons85816	9.94	2.85	-1.80228	3.88e-12	6.74e-10	-
	BT_Q_ZJU_Singletons120044	6.23	1.81	-1.78324	5.39e-08	4.63e-06	-
	BT_Q_ZJU_Singletons34282	4.13	1.21	-1.77113	1.12e-05	0.000537542	gi|198461141|ref|XP_002135891.1|/6.61654e-09/GA22538 [Drosophila pseudoobscura pseudoobscura]
	BT_Q_ZJU_Singletons23000	1.77	0.52	-1.76717	0.00458382	0.0649136	-
	BT_Q_ZJU_Singletons115663	1.77	0.52	-1.76717	0.00458382	0.0648893	-
	BT_Q_ZJU_Singletons160403	1.77	0.52	-1.76717	0.00458382	0.0648649	-
	BT_Q_ZJU_Singletons7199	2.61	0.78	-1.7425	0.000580326	0.0143604	-
	BT_Q_ZJU_Singletons14817	3.45	1.04	-1.73001	7.67e-05	0.00276639	gi|307095122|gb|ADN29867.1|/3.36497e-13/peptide methionine sulfoxide reductase MsrA [Triatoma matogrossensis]
	BT_Q_ZJU_Singletons129165	3.45	1.04	-1.73001	7.67e-05	0.00276375	-
	BT_Q_ZJU_Singletons155660	5.73	1.73	-1.72776	3.32e-07	2.42e-05	-
	BT_Q_ZJU_Singletons161000	5.98	1.81	-1.72416	1.99e-07	1.51e-05	-
	BT_Q_ZJU_Singletons156766	4.55	1.38	-1.7212	6.19e-06	0.000317889	-
	BT_Q_ZJU_Singletons141752	36.82	11.32	-1.70162	6e-38	3.1e-35	-
	BT_Q_ZJU_Singletons154711	1.94	0.6	-1.69302	0.00415522	0.0613794	-
	BT_Q_ZJU_Singletons122891	1.94	0.6	-1.69302	0.00415522	0.0613554	-
	BT_Q_ZJU_Singletons4204	1.68	0.52	-1.69188	0.00721316	0.087891	gi|91079354|ref|XP_969967.1|/1.39943e-21/PREDICTED: similar to putative eukaryotic translation initiation factor 3 subunit 6 [Tribolium castaneum]
	BT_Q_ZJU_Singletons50429	1.68	0.52	-1.69188	0.00721316	0.0878626	-
	BT_Q_ZJU_Singletons35651	1.68	0.52	-1.69188	0.00721316	0.0878343	gi|242022760|ref|XP_002431806.1|/5.11533e-16/DNA repair protein RAD50, putative [Pediculus humanus corporis]
	BT_Q_ZJU_Singletons127859	1.68	0.52	-1.69188	0.00721316	0.0878059	-
	BT_Q_ZJU_Singletons145185	1.68	0.52	-1.69188	0.00721316	0.0877776	-
	BT_Q_ZJU_Singletons17098	1.68	0.52	-1.69188	0.00721316	0.0877493	-
	BT_Q_ZJU_Singletons2434	1.68	0.52	-1.69188	0.00721316	0.087721	-
	BT_Q_ZJU_Singletons47763	3.03	0.95	-1.67332	0.000311066	0.00870246	-
	BT_Q_ZJU_Singletons21968	3.03	0.95	-1.67332	0.000311066	0.00869601	gi|241574826|ref|XP_002403141.1|/2.14152e-36/conserved hypothetical protein [Ixodes scapularis]
	BT_Q_ZJU_Singletons145369	2.19	0.69	-1.66626	0.00240636	0.0414188	-
	BT_Q_ZJU_Singletons130235	2.19	0.69	-1.66626	0.00240636	0.0413999	gi|270008309|gb|EFA04757.1|/4.23506e-18/hypothetical protein TcasGA2_TC030591 [Tribolium castaneum]
	BT_Q_ZJU_Singletons166593	2.19	0.69	-1.66626	0.00240636	0.0413811	gi|156548726|ref|XP_001603474.1|/1.33571e-19/PREDICTED: similar to ENSANGP00000009252 [Nasonia vitripennis]
	BT_Q_ZJU_Singletons136028	5.73	1.81	-1.66255	7.17e-07	4.71e-05	-
	BT_Q_ZJU_Singletons99243	3.29	1.04	-1.6615	0.000183089	0.00565028	-
	BT_Q_ZJU_Singletons7022	3.29	1.04	-1.6615	0.000183089	0.00564566	-
	BT_Q_ZJU_Singletons33690	8.42	2.68	-1.65159	1.84e-09	2e-07	gi|72065305|ref|EGI60318.1|/6.52881e-23/BRCA1-A complex subunit MERIT40 [Acromyrmex echinatior]
	BT_Q_ZJU_Singletons20768	2.44	0.78	-1.64534	0.00139961	0.0280308	-
	BT_Q_ZJU_Singletons25709	5.64	1.81	-1.63971	1.09e-06	6.77e-05	-
	BT_Q_ZJU_Singletons1262	4.04	1.3	-1.63584	3.77e-05	0.00151702	gi|66499326|ref|XP_623782.1|/1.52608e-122/PREDICTED: autophagy-related protein 13 homolog [Apis mellifera]
	BT_Q_ZJU_Singletons157160	2.95	0.95	-1.63472	0.00047835	0.0123305	-
	BT_Q_ZJU_Singletons15109	1.85	0.6	-1.62449	0.006444	0.0842636	gi|156379349|ref|XP_001631420.1|/1.12998e-07/predicted protein [Nematostella vectensis]
	BT_Q_ZJU_Singletons116019	3.45	1.12	-1.6231	0.000165219	0.00517074	-
	BT_Q_ZJU_Singletons26623	3.2	1.04	-1.62149	0.00028081	0.00799842	gi|91088231|ref|XP_973706.1|/2.74799e-60/PREDICTED: similar to coagulation factor VIII-associated protein [Tribolium castaneum]
	BT_Q_ZJU_Singletons33773	5.31	1.73	-1.61794	2.78e-06	0.000157434	gi|307214694|gb|EFN89623.1|/4.53464e-41/hypothetical protein EAI_09331 [Harpegnathos saltator]
	BT_Q_ZJU_Singletons135075	2.11	0.69	-1.61257	0.00371458	0.0564856	-
	BT_Q_ZJU_Singletons165586	2.61	0.86	-1.60164	0.00125247	0.0257964	-
	BT_Q_ZJU_Singletons85220	2.61	0.86	-1.60164	0.00125247	0.0257823	-
	BT_Q_ZJU_Singletons123550	2.61	0.86	-1.60164	0.00125247	0.0257683	-
	BT_Q_ZJU_Singletons18323	2.36	0.78	-1.59724	0.00215238	0.0384695	gi|242016139|ref|XP_002428693.1|/1.27795e-59/sodium/potassium/calcium exchanger 3 precursor, putative [Pediculus humanus corporis]
	BT_Q_ZJU_Singletons112357	3.37	1.12	-1.58925	0.000251556	0.00731432	-
	BT_Q_ZJU_Singletons29252	3.37	1.12	-1.58925	0.000251556	0.00730869	gi|242022059|ref|XP_002431459.1|/6.48567e-36/Motile sperm domain-containing protein, putative [Pediculus humanus corporis]
	BT_Q_ZJU_Singletons32222	3.12	1.04	-1.58496	0.000428388	0.0112503	gi|270011525|gb|EFA07973.1|/2.05141e-118/hypothetical protein TcasGA2_TC005555 [Tribolium castaneum]
	BT_Q_ZJU_Singletons329	6.99	2.33	-1.58496	1.13e-07	9.19e-06	-
	BT_Q_ZJU_Singletons70469	3.12	1.04	-1.58496	0.000428388	0.0112424	-
	BT_Q_ZJU_Singletons96635	14.41	4.84	-1.57399	2.88e-14	9.35e-12	-
	BT_Q_ZJU_Singletons146860	9.44	3.2	-1.56071	1.01e-09	1.15e-07	gi|156548548|ref|XM_003708039|/1.40867e-42/PREDICTED: DNA-directed RNA polymerases I, II, and III subunit [Megachile rotundata]
	BT_Q_ZJU_Singletons22731	2.53	0.86	-1.55673	0.00190773	0.0350777	-
	BT_Q_ZJU_Singletons157084	2.53	0.86	-1.55673	0.00190773	0.0350607	gi|242025404|ref|XP_002433114.1|/9.58893e-15/ubiquitin specific protease 52, putative [Pediculus humanus corporis]
	BT_Q_ZJU_Singletons41703	2.02	0.69	-1.54969	0.00569026	0.0760422	-
	BT_Q_ZJU_Singletons35872	2.02	0.69	-1.54969	0.00569026	0.0760153	gi|156538513|ref|XP_001607149.1|/2.7413e-09/PREDICTED: similar to ENSANGP00000021665 [Nasonia vitripennis]
	BT_Q_ZJU_Singletons78479	2.02	0.69	-1.54969	0.00569026	0.0759883	-
	BT_Q_ZJU_Singletons131327	2.78	0.95	-1.54909	0.00111163	0.0237652	gi|242024681|ref|XP_002432755.1|/7.9645e-17/Cysteinyl-tRNA synthetase, putative [Pediculus humanus corporis]
	BT_Q_ZJU_Singletons61796	2.78	0.95	-1.54909	0.00111163	0.0237517	-
	BT_Q_ZJU_Singletons1278	6.32	2.16	-1.54889	7.15e-07	4.7e-05	-
	BT_Q_ZJU_Singletons15936	5.05	1.73	-1.54551	9.57e-06	0.000467685	-
	BT_Q_ZJU_Singletons12233	3.79	1.3	-1.54369	0.000131881	0.00433987	gi|194745336|ref|XP_001955144.1|/1.30453e-24/GF16395 [Drosophila ananassae]
	BT_Q_ZJU_Singletons134476	3.79	1.3	-1.54369	0.000131881	0.00433609	-
	BT_Q_ZJU_Singletons47587	3.03	1.04	-1.54273	0.000649888	0.0157006	gi|307174361|gb|EFN64903.1|/2.65705e-09/Alanine--glyoxylate aminotransferase 2-like [Camponotus floridanus]
	BT_Q_ZJU_Singletons61737	2.27	0.78	-1.54115	0.0032869	0.0531542	-
	BT_Q_ZJU_Singletons33232	2.27	0.78	-1.54115	0.0032869	0.0531314	gi|242018255|ref|XP_002429594.1|/2.79449e-150/myosin heavy chain 95F, putative [Pediculus humanus corporis]
	BT_Q_ZJU_Singletons26332	2.27	0.78	-1.54115	0.0032869	0.0531086	-
	BT_Q_ZJU_Singletons7517	8	2.77	-1.53011	2.9e-08	2.61e-06	-
	BT_Q_ZJU_Singletons16157	10.45	3.63	-1.52546	2.6e-10	3.22e-08	-
	BT_Q_ZJU_Singletons69256	15.16	5.27	-1.52439	2.49e-14	8.37e-12	gi|307168666|gb|EFN61702.1|/1.03914e-08/Lysosomal thioesterase PPT2-like protein [Camponotus floridanus]
	BT_Q_ZJU_Singletons89073	3.96	1.38	-1.52083	0.000116894	0.00390807	gi|270001485|gb|EEZ97932.1|/2.139e-14/hypothetical protein TcasGA2_TC000319 [Tribolium castaneum]
	BT_Q_ZJU_Singletons35881	3.71	1.3	-1.51291	0.000198272	0.0060692	gi|290989216|ref|XP_002677237.1|/1.15479e-15/predicted protein [Naegleria gruberi]
	BT_Q_ZJU_Singletons35465	12.97	4.58	-1.50176	3.14e-12	5.67e-10	-
	BT_Q_ZJU_Singletons11946	3.88	1.38	-1.49139	0.000174773	0.00544715	-
	BT_Q_ZJU_Singletons29814	1.94	0.69	-1.49139	0.00864612	0.0980639	-
	BT_Q_ZJU_Singletons17434	1.94	0.69	-1.49139	0.00864612	0.0980344	-
	BT_Q_ZJU_Singletons36055	2.19	0.78	-1.48938	0.00498248	0.0690045	gi|307172622|gb|EFN63981.1|/3.01975e-47/E3 SUMO-protein ligase RanBP2 [Camponotus floridanus]
	BT_Q_ZJU_Singletons101898	15.25	5.44	-1.48713	6.36e-14	1.93e-11	-
	BT_Q_ZJU_Singletons31233	5.31	1.9	-1.48271	1.12e-05	0.000537144	gi|307181758|gb|EFN69212.1|/4.97765e-19/OV-16 antigen [Camponotus floridanus]
	BT_Q_ZJU_Singletons26443	3.62	1.3	-1.47748	0.000296608	0.00834752	gi|91087311|ref|XP_975575.1|/2.82759e-06/PREDICTED: similar to Phosphorylated adaptor for RNA export, putative [Tribolium castaneum]
	BT_Q_ZJU_Singletons123156	20.64	7.43	-1.47401	3.98e-18	1.53e-15	-
	BT_Q_ZJU_Singletons158982	4.8	1.73	-1.47226	3.18e-05	0.00132218	-
	BT_Q_ZJU_Singletons67699	12.22	4.41	-1.47039	2.78e-11	4.04e-09	gi|242017042|ref|XP_002429002.1|/3.12972e-13/DNA-directed RNA polymerase II 23 kDa polypeptide, putative [Pediculus humanus corporis]
	BT_Q_ZJU_Singletons21030	5.73	2.07	-1.4689	5.88e-06	0.000305191	-
	BT_Q_ZJU_Singletons12185	7.16	2.59	-1.46701	3.92e-07	2.78e-05	gi|242022794|ref|XP_002431823.1|/1.11501e-10/far upstream fuse binding protein, putative [Pediculus humanus corporis]
	BT_Q_ZJU_Singletons144596	9.52	3.46	-1.46019	5.08e-09	5.21e-07	-
	BT_Q_ZJU_Singletons106226	2.86	1.04	-1.45943	0.00146945	0.0292123	-
	BT_Q_ZJU_Singletons35818	2.86	1.04	-1.45943	0.00146945	0.0291969	-
	BT_Q_ZJU_Singletons154881	15.67	5.7	-1.45897	6.49e-14	1.96e-11	gi|307188867|gb|EFN73420.1|/6.18414e-22/Probable U2 small nuclear ribonucleoprotein A' [Camponotus floridanus]
	BT_Q_ZJU_Singletons137394	2.61	0.95	-1.45805	0.00251934	0.0429324	gi|17563226|ref|NP_506619.1|/6.83948e-13/RFC (DNA replication factor) family member (rfc-1) [Caenorhabditis elegans]
	BT_Q_ZJU_Singletons10153	2.61	0.95	-1.45805	0.00251934	0.042913	gi|307167342|gb|EFN60972.1|/5.83504e-101/Sphingomyelin phosphodiesterase 4 [Camponotus floridanus]
	BT_Q_ZJU_Singletons10651	37.49	13.65	-1.4576	3.68e-31	1.78e-28	-
	BT_Q_ZJU_Singletons15149	3.79	1.38	-1.45753	0.00026005	0.00750345	-
	BT_Q_ZJU_Singletons70851	7.33	2.68	-1.45158	3.46e-07	2.5e-05	-
	BT_Q_ZJU_Singletons129381	4.72	1.73	-1.44801	4.71e-05	0.00183463	gi|170057370|ref|XP_001864454.1|/5.51942e-15/phosphoglucomutase [Culex quinquefasciatus]
	BT_Q_ZJU_Singletons2682	3.54	1.3	-1.44524	0.000441438	0.0115048	-
	BT_Q_ZJU_Singletons9662	3.03	1.12	-1.43582	0.00128032	0.0262124	-
	BT_Q_ZJU_Singletons101651	5.14	1.9	-1.43577	2.45e-05	0.00105928	-
	BT_Q_ZJU_Singletons153737	2.11	0.78	-1.4357	0.00749388	0.090089	-
	BT_Q_ZJU_Singletons13920	4.21	1.56	-1.43227	0.000134329	0.00440505	gi|262304275|gb|ACY44730.1|/1.98648e-28/GTP-binding protein [Periplaneta americana]
	BT_Q_ZJU_Singletons86953	39.6	14.69	-1.43067	5.74e-32	2.81e-29	-
	BT_Q_ZJU_Singletons84105	7.92	2.94	-1.42968	1.6e-07	1.25e-05	-
	BT_Q_ZJU_Singletons54750	3.71	1.38	-1.42675	0.000384998	0.0104454	-
	BT_Q_ZJU_Singletons16586	3.71	1.38	-1.42675	0.000384998	0.0104378	-
	BT_Q_ZJU_Singletons1827	14.15	5.27	-1.42493	2.53e-12	4.7e-10	-
	BT_Q_ZJU_Singletons6939	4.63	1.73	-1.42024	6.95e-05	0.00255765	-
	BT_Q_ZJU_Singletons119345	12.22	4.58	-1.41582	9.88e-11	1.29e-08	-
	BT_Q_ZJU_Singletons152510	2.53	0.95	-1.41314	0.00375438	0.0569759	-
	BT_Q_ZJU_Singletons95275	3.45	1.3	-1.40808	0.000653488	0.0157673	-
	BT_Q_ZJU_Singletons6596	3.45	1.3	-1.40808	0.000653488	0.0157573	-
	BT_Q_ZJU_Singletons161786	4.8	1.81	-1.40704	6.06e-05	0.0022568	-
	BT_Q_ZJU_Singletons137520	3.2	1.21	-1.40306	0.00111149	0.0237757	-
	BT_Q_ZJU_Singletons160407	25.36	9.59	-1.40295	1.82e-20	7.37e-18	-
	BT_Q_ZJU_Singletons42236	2.27	0.86	-1.40028	0.0064636	0.0843444	-
	BT_Q_ZJU_Singletons127190	2.27	0.86	-1.40028	0.0064636	0.0843152	gi|242019352|ref|XP_002430125.1|/2.94995e-08/tripartite motif-containing protein, putative [Pediculus humanus corporis]
	BT_Q_ZJU_Singletons126583	2.27	0.86	-1.40028	0.0064636	0.0842861	-
	BT_Q_ZJU_Singletons162120	2.27	0.86	-1.40028	0.0064636	0.0842569	-
	BT_Q_ZJU_Singletons129451	2.27	0.86	-1.40028	0.0064636	0.0842278	-
	BT_Q_ZJU_Singletons1069	2.95	1.12	-1.39722	0.00189491	0.0349271	-
	BT_Q_ZJU_Singletons1952	2.95	1.12	-1.39722	0.00189491	0.03491	-
	BT_Q_ZJU_Singletons154387	2.95	1.12	-1.39722	0.00189491	0.034893	-
	BT_Q_ZJU_Singletons25135	6.82	2.59	-1.39682	1.81e-06	0.000107258	gi|290563478|ref|NP_001166821.1|/2.31922e-08/phosphatidylethanolamine binding protein isoform 1 [Bombyx mori]
	BT_Q_ZJU_Singletons148555	4.55	1.73	-1.39509	0.000102077	0.00350276	-
	BT_Q_ZJU_Singletons12484	3.62	1.38	-1.39132	0.000567034	0.0141992	-
	BT_Q_ZJU_Singletons20392	3.62	1.38	-1.39132	0.000567034	0.0141898	-
	BT_Q_ZJU_Singletons18289	5.22	1.99	-1.39128	3.14e-05	0.00130723	-
	BT_Q_ZJU_Singletons4218	4.97	1.9	-1.38725	5.28e-05	0.00199336	-
	BT_Q_ZJU_Singletons7787	3.37	1.3	-1.37424	0.000962058	0.021106	gi|242012723|ref|XP_002427077.1|/0/pre-mRNA-splicing factor ATP-dependent RNA helicase prp16, putative [Pediculus humanus corporis]
	BT_Q_ZJU_Singletons31686	3.37	1.3	-1.37424	0.000962058	0.0210937	-
	BT_Q_ZJU_Singletons19246	37.57	14.52	-1.37154	1.18e-28	5.5e-26	-
	BT_Q_ZJU_Singletons128647	3.12	1.21	-1.36654	0.00163551	0.0318586	-
	BT_Q_ZJU_Singletons16334	3.79	1.47	-1.36638	0.000490796	0.0125911	-
	BT_Q_ZJU_Singletons144259	2.44	0.95	-1.36088	0.00555466	0.07468	-
	BT_Q_ZJU_Singletons29030	2.44	0.95	-1.36088	0.00555466	0.0746534	-
	BT_Q_ZJU_Singletons146717	3.54	1.38	-1.35908	0.000830666	0.0189625	-
	BT_Q_ZJU_Singletons20068	3.54	1.38	-1.35908	0.000830666	0.018951	-
	BT_Q_ZJU_Singletons18306	92.59	36.21	-1.35447	7.34e-67	4.19e-64	-
	BT_Q_ZJU_Singletons25231	12.13	4.75	-1.35258	4.79e-10	5.78e-08	-
	BT_Q_ZJU_Singletons67244	7.5	2.94	-1.35107	1.04e-06	6.51e-05	-
	BT_Q_ZJU_Singletons24384	4.38	1.73	-1.34016	0.000217192	0.00651093	gi|307200773|gb|EFN80826.1|/1.63625e-73/Conserved oligomeric Golgi complex subunit 5 [Harpegnathos saltator]
	BT_Q_ZJU_Singletons149276	3.71	1.47	-1.3356	0.000715746	0.0168701	gi|307197879|gb|EFN78978.1|/1.53832e-44/Developmentally-regulated GTP-binding protein 2 [Harpegnathos saltator]
	BT_Q_ZJU_Singletons230	8.93	3.54	-1.33491	1.29e-07	1.04e-05	-
	BT_Q_ZJU_Singletons21011	74.9	29.73	-1.33305	3.75e-53	2.05e-50	-
	BT_Q_ZJU_Singletons79368	32.44	12.88	-1.33264	6.08e-24	2.7e-21	-
	BT_Q_ZJU_Singletons136175	10.45	4.15	-1.33232	1.13e-08	1.09e-06	-
	BT_Q_ZJU_Singletons67252	13.23	5.27	-1.32794	1.44e-10	1.82e-08	-
	BT_Q_ZJU_Singletons26420	2.61	1.04	-1.32747	0.00476028	0.0668851	-
	BT_Q_ZJU_Singletons21886	6.07	2.42	-1.32669	1.54e-05	0.000704984	-
	BT_Q_ZJU_Singletons3326	3.03	1.21	-1.32431	0.00239176	0.041224	gi|239791724|dbj|BAH72291.1|/1.5708e-29/ACYPI000002 [Acyrthosiphon pisum]
	BT_Q_ZJU_Singletons145181	33.95	13.57	-1.32299	9.87e-25	4.43e-22	-
	BT_Q_ZJU_Singletons160898	8.85	3.54	-1.32193	1.86e-07	1.42e-05	-
	BT_Q_ZJU_Singletons8488	3.88	1.56	-1.31451	0.000615656	0.0150373	-
	BT_Q_ZJU_Singletons140205	2.36	0.95	-1.31279	0.0081561	0.0963002	-
	BT_Q_ZJU_Singletons19646	2.36	0.95	-1.31279	0.0081561	0.0962701	gi|91090214|ref|XP_967924.1|/8.42453e-44/PREDICTED: similar to glucosyl/glucuronosyl transferases [Tribolium castaneum]
	BT_Q_ZJU_Singletons150463	12.89	5.19	-1.31245	3.4e-10	4.17e-08	-
	BT_Q_ZJU_Singletons29075	2.78	1.12	-1.31159	0.00407076	0.0604872	-
	BT_Q_ZJU_Singletons81554	24.01	9.68	-1.31056	1.06e-17	3.89e-15	gi|307195359|gb|EFN77277.1|/1.82039e-13/RNA-binding protein 39 [Harpegnathos saltator]
	BT_Q_ZJU_Singletons145935	7.92	3.2	-1.30743	9.74e-07	6.14e-05	-
	BT_Q_ZJU_Singletons31038	17.1	6.91	-1.30724	5.67e-13	1.27e-10	-
	BT_Q_ZJU_Singletons48383	3.2	1.3	-1.29956	0.00204902	0.0370612	gi|221131367|ref|XP_002163391.1|/1.00968e-08/PREDICTED: similar to predicted protein, partial [Hydra magnipapillata]
	BT_Q_ZJU_Singletons12073	3.2	1.3	-1.29956	0.00204902	0.0370435	gi|307167685|gb|EFN61188.1|/0/EH domain-containing protein 1 [Camponotus floridanus]
	BT_Q_ZJU_Singletons21401	3.2	1.3	-1.29956	0.00204902	0.0370257	-
	BT_Q_ZJU_Singletons27546	13.82	5.62	-1.29812	1.17e-10	1.5e-08	gi|307186807|gb|EFN72230.1|/7.25055e-87/UPF0493 protein AAEL009648 [Camponotus floridanus]
	BT_Q_ZJU_Singletons32774	4.89	1.99	-1.29707	0.000138862	0.00451836	gi|242012851|ref|XP_002427140.1|/1.17202e-36/conserved hypothetical protein [Pediculus humanus corporis]
	BT_Q_ZJU_Singletons91489	3.37	1.38	-1.28808	0.00175277	0.0328368	-
	BT_Q_ZJU_Singletons21658	3.37	1.38	-1.28808	0.00175277	0.0328205	gi|165971540|gb|AAI58403.1|/6.3325e-52/LOC100145033 protein [Xenopus (Silurana) tropicalis]
	BT_Q_ZJU_Singletons121752	2.95	1.21	-1.28571	0.0034753	0.0553699	-
	BT_Q_ZJU_Singletons96468	2.95	1.21	-1.28571	0.0034753	0.0553465	-
	BT_Q_ZJU_Singletons138707	2.95	1.21	-1.28571	0.0034753	0.0553231	-
	BT_Q_ZJU_Singletons70104	4.21	1.73	-1.28305	0.000453612	0.0117571	-
	BT_Q_ZJU_Singletons153668	2.53	1.04	-1.28255	0.00694492	0.0880951	-
	BT_Q_ZJU_Singletons98768	2.53	1.04	-1.28255	0.00694492	0.0880655	-
	BT_Q_ZJU_Singletons87455	2.53	1.04	-1.28255	0.00694492	0.0880359	-
	BT_Q_ZJU_Singletons35638	2.53	1.04	-1.28255	0.00694492	0.0880063	gi|66505780|ref|XP_395364.2|/2.13086e-23/PREDICTED: prolyl endopeptidase-like isoform 1 [Apis mellifera]
	BT_Q_ZJU_Singletons55758	3.79	1.56	-1.28065	0.000889466	0.0197315	-
	BT_Q_ZJU_Singletons154172	3.79	1.56	-1.28065	0.000889466	0.0197199	-
	BT_Q_ZJU_Singletons99996	14.24	5.88	-1.27606	1.07e-10	1.38e-08	-
	BT_Q_ZJU_Singletons59108	3.96	1.64	-1.2718	0.000761178	0.0177195	gi|193690578|ref|XP_001947102.1|/4.70126e-09/PREDICTED: calpain-A-like isoform 1 [Acyrthosiphon pisum]
	BT_Q_ZJU_Singletons142834	2.7	1.12	-1.26946	0.00590528	0.0786926	-
	BT_Q_ZJU_Singletons80177	2.7	1.12	-1.26946	0.00590528	0.0786648	-
	BT_Q_ZJU_Singletons135819	23.25	9.68	-1.26415	2.44e-16	8.69e-14	-
	BT_Q_ZJU_Singletons137908	17.02	7.09	-1.26337	2.44e-12	4.59e-10	-
	BT_Q_ZJU_Singletons154714	3.12	1.3	-1.26303	0.00296302	0.048945	gi|218775025|dbj|BAH03523.1|/4.55445e-41/ABC transporter [Bombyx mori]
	BT_Q_ZJU_Singletons21502	3.12	1.3	-1.26303	0.00296302	0.0489236	-
	BT_Q_ZJU_Singletons143424	43.72	18.23	-1.26198	2.83e-29	1.33e-26	-
	BT_Q_ZJU_Singletons124451	106.24	44.33	-1.26097	1.26e-68	7.32e-66	-
	BT_Q_ZJU_Singletons17922	9.1	3.8	-1.25987	3.46e-07	2.5e-05	gi|307214210|gb|EFN89316.1|/5.10556e-103/U4/U6.U5 tri-snRNP-associated protein 2 [Harpegnathos saltator]
	BT_Q_ZJU_Singletons27057	4.55	1.9	-1.25987	0.000332782	0.00923464	-
	BT_Q_ZJU_Singletons159295	5.14	2.16	-1.25074	0.000146277	0.00468285	gi|148229636|ref|NP_001080781.1|/5.38787e-26/nudC domain-containing protein 1 [Xenopus laevis]
	BT_Q_ZJU_Singletons27974	10.87	4.58	-1.24693	3.17e-08	2.83e-06	-
	BT_Q_ZJU_Singletons11607	9.01	3.8	-1.24553	4.89e-07	3.38e-05	-
	BT_Q_ZJU_Singletons28079	20.64	8.73	-1.24139	2.67e-14	8.91e-12	-
	BT_Q_ZJU_Singletons4450	2.86	1.21	-1.24101	0.00501598	0.0693411	-
	BT_Q_ZJU_Singletons5272	27.63	11.75	-1.23357	1.84e-18	7.14e-16	-
	BT_Q_ZJU_Singletons23592	3.45	1.47	-1.23078	0.00214758	0.0384201	-
	BT_Q_ZJU_Singletons80314	7.08	3.02	-1.2292	1.09e-05	0.000524383	gi|156543798|ref|XP_001606443.1|/1.14323e-15/PREDICTED: similar to TATA box binding protein (TBP)-associated factor, putative [Nasonia vitripennis]
	BT_Q_ZJU_Singletons161546	43.72	18.67	-1.22757	4.01e-28	1.84e-25	-
	BT_Q_ZJU_Singletons10112	12.55	5.36	-1.22738	4.11e-09	4.24e-07	-
	BT_Q_ZJU_Singletons53415	6.66	2.85	-1.22456	2.1e-05	0.000929061	-
	BT_Q_ZJU_Singletons28059	3.03	1.3	-1.22081	0.00425718	0.0624453	gi|198425916|ref|XP_002122170.1|/3.71791e-11/PREDICTED: similar to Stomatin-like protein 2 (SLP-2) (EPB72-like 2) [Ciona intestinalis]
	BT_Q_ZJU_Singletons2951	5.64	2.42	-1.22069	9.16e-05	0.00321781	gi|194899023|ref|XP_001979062.1|/3.01983e-16/GG13325 [Drosophila erecta]
	BT_Q_ZJU_Singletons712	2.61	1.12	-1.22055	0.00850438	0.0995707	-
	BT_Q_ZJU_Singletons1683	2.61	1.12	-1.22055	0.00850438	0.0995398	-
	BT_Q_ZJU_Singletons134104	2.61	1.12	-1.22055	0.00850438	0.0995089	-
	BT_Q_ZJU_Singletons161833	2.61	1.12	-1.22055	0.00850438	0.099478	-
	BT_Q_ZJU_Singletons12053	8.85	3.8	-1.21968	9.73e-07	6.15e-05	-
	BT_Q_ZJU_Singletons18422	4.21	1.81	-1.21783	0.000791132	0.0181922	-
	BT_Q_ZJU_Singletons150444	10.03	4.32	-1.21522	1.96e-07	1.49e-05	-
	BT_Q_ZJU_Singletons165834	3.62	1.56	-1.21444	0.00182637	0.0339459	-
	BT_Q_ZJU_Singletons35129	3.2	1.38	-1.2134	0.003611	0.0557193	gi|156546355|ref|XP_001606664.1|/1.72203e-98/PREDICTED: similar to cak1 [Nasonia vitripennis]
	BT_Q_ZJU_Singletons158597	3.79	1.64	-1.2085	0.00155237	0.0305389	gi|307202414|gb|EFN81834.1|/2.00739e-36/Importin subunit beta-1 [Harpegnathos saltator]
	BT_Q_ZJU_Singletons140434	8.59	3.72	-1.20736	1.6e-06	9.56e-05	-
	BT_Q_ZJU_Singletons158159	4.38	1.9	-1.20493	0.000673492	0.016065	-
	BT_Q_ZJU_Singletons43145	13.73	5.96	-1.20395	1.42e-09	1.59e-07	gi|242017138|ref|XP_002429049.1|/2.75676e-06/Heme oxygenase, putative [Pediculus humanus corporis]
	BT_Q_ZJU_Singletons144842	13.73	5.96	-1.20395	1.42e-09	1.59e-07	-
	BT_Q_ZJU_Singletons4995	20.89	9.07	-1.20364	7.87e-14	2.28e-11	-
	BT_Q_ZJU_Singletons18248	7.16	3.11	-1.20305	1.31e-05	0.000611894	-
	BT_Q_ZJU_Singletons57080	7.16	3.11	-1.20305	1.31e-05	0.00061114	-
	BT_Q_ZJU_Singletons23346	9.94	4.32	-1.20221	2.75e-07	2.05e-05	-
	BT_Q_ZJU_Singletons109482	4.97	2.16	-1.20221	0.000294258	0.0083124	-
	BT_Q_ZJU_Singletons151246	2.78	1.21	-1.20008	0.00718932	0.0876572	-
	BT_Q_ZJU_Singletons163118	2.78	1.21	-1.20008	0.00718932	0.0876288	-
	BT_Q_ZJU_Singletons136167	16.26	7.09	-1.19747	5.15e-11	7.01e-09	-
	BT_Q_ZJU_Singletons76206	3.37	1.47	-1.19693	0.00306152	0.0503735	-
	BT_Q_ZJU_Singletons22506	3.96	1.73	-1.19473	0.00131891	0.0267125	-
	BT_Q_ZJU_Singletons5529	4.13	1.81	-1.19015	0.00112018	0.0238937	-
	BT_Q_ZJU_Singletons66420	26.2	11.49	-1.18919	1.12e-16	4.06e-14	-
	BT_Q_ZJU_Singletons9263	5.31	2.33	-1.18838	0.000213546	0.00641693	-
	BT_Q_ZJU_Singletons116332	12.38	5.44	-1.18633	1.35e-08	1.29e-06	-
	BT_Q_ZJU_Singletons134611	8.85	3.89	-1.18591	1.64e-06	9.8e-05	-
	BT_Q_ZJU_Singletons15951	10.03	4.41	-1.18547	3.29e-07	2.41e-05	-
	BT_Q_ZJU_Singletons33910	18.28	8.04	-1.185	4.95e-12	8.37e-10	-
	BT_Q_ZJU_Singletons24575	5.48	2.42	-1.17917	0.000181837	0.00562084	-
	BT_Q_ZJU_Singletons39262	3.71	1.64	-1.17772	0.00219862	0.039129	-
	BT_Q_ZJU_Singletons11122	3.71	1.64	-1.17772	0.00219862	0.0391105	-
	BT_Q_ZJU_Singletons6449	6.99	3.11	-1.16838	2.58e-05	0.00110269	-
	BT_Q_ZJU_Singletons152372	5.05	2.25	-1.16636	0.000352528	0.0096899	-
	BT_Q_ZJU_Singletons121418	8.34	3.72	-1.16474	4.36e-06	0.000235452	-
	BT_Q_ZJU_Singletons28682	8.34	3.72	-1.16474	4.36e-06	0.000235116	-
	BT_Q_ZJU_Singletons107324	3.29	1.47	-1.16227	0.00433738	0.0634243	-
	BT_Q_ZJU_Singletons165750	3.29	1.47	-1.16227	0.00433738	0.0633997	-
	BT_Q_ZJU_Singletons25616	26.87	12.01	-1.16176	1.65e-16	5.92e-14	-
	BT_Q_ZJU_Singletons114973	10.62	4.75	-1.16078	2.45e-07	1.84e-05	-
	BT_Q_ZJU_Singletons88573	19.12	8.56	-1.1594	3.78e-12	6.59e-10	-
	BT_Q_ZJU_Singletons129655	4.04	1.81	-1.15837	0.0015778	0.0309583	-
	BT_Q_ZJU_Singletons165283	4.04	1.81	-1.15837	0.0015778	0.0309422	-
	BT_Q_ZJU_Singletons1027	4.04	1.81	-1.15837	0.0015778	0.0309261	gi|307176612|gb|EFN66080.1|/1.07255e-31/Syntaxin-12 [Camponotus floridanus]
	BT_Q_ZJU_Singletons153677	36.14	16.25	-1.15316	1.88e-21	7.99e-19	-
	BT_Q_ZJU_Singletons51595	19.97	8.99	-1.15144	1.74e-12	3.39e-10	-
	BT_Q_ZJU_Singletons278	7.67	3.46	-1.14845	1.36e-05	0.000628377	gi|307211201|gb|EFN87401.1|/3.85273e-53/U4/U6 small nuclear ribonucleoprotein Prp31 [Harpegnathos saltator]
	BT_Q_ZJU_Singletons12145	4.21	1.9	-1.14782	0.00133641	0.0269657	gi|291226236|ref|XP_002733100.1|/2.37102e-113/PREDICTED: RETRotransposon-like family member (retr-1)-like, partial [Saccoglossus kowalevskii]
	BT_Q_ZJU_Singletons163979	22.75	10.28	-1.14603	6.5e-14	1.95e-11	-
	BT_Q_ZJU_Singletons135621	9.52	4.32	-1.13993	1.44e-06	8.66e-05	-
	BT_Q_ZJU_Singletons146044	11.04	5.01	-1.13986	2.11e-07	1.59e-05	-
	BT_Q_ZJU_Singletons167261	4.38	1.99	-1.13816	0.00113191	0.023834	gi|307211275|gb|EFN87461.1|/1.84489e-60/WD repeat-containing protein 74 [Harpegnathos saltator]
	BT_Q_ZJU_Singletons117441	8.76	3.98	-1.13816	3.76e-06	0.000204727	-
	BT_Q_ZJU_Singletons77014	4.38	1.99	-1.13816	0.00113191	0.0238207	-
	BT_Q_ZJU_Singletons13141	10.45	4.75	-1.1375	4.69e-07	3.28e-05	-
	BT_Q_ZJU_Singletons121081	5.31	2.42	-1.1337	0.000355286	0.0097444	-
	BT_Q_ZJU_Singletons33200	14.41	6.57	-1.13311	3.41e-09	3.55e-07	-
	BT_Q_ZJU_Singletons110438	6.07	2.77	-1.13181	0.000132774	0.00436164	-
	BT_Q_ZJU_Singletons106471	3.79	1.73	-1.13143	0.00261588	0.0443172	-
	BT_Q_ZJU_Singletons33305	15.5	7.09	-1.12841	9.64e-10	1.11e-07	-
	BT_Q_ZJU_Singletons4631	16.6	7.6	-1.12711	2.73e-10	3.38e-08	gi|242020921|ref|XP_002430899.1|/8.94024e-17/mitochondrial 28S ribosomal protein S27, putative [Pediculus humanus corporis]
	BT_Q_ZJU_Singletons7749	5.48	2.51	-1.12649	0.000301436	0.00847707	-
	BT_Q_ZJU_Singletons47336	7.16	3.28	-1.12626	3.61e-05	0.001479	-
	BT_Q_ZJU_Singletons7327	15.25	7	-1.12338	1.55e-09	1.71e-07	-
	BT_Q_ZJU_Singletons84556	4.13	1.9	-1.12014	0.001868	0.0346342	-
	BT_Q_ZJU_Singletons124293	4.89	2.25	-1.11991	0.000687754	0.0163741	-
	BT_Q_ZJU_Singletons138159	5.81	2.68	-1.11631	0.000216978	0.00650969	-
	BT_Q_ZJU_Singletons115537	14.41	6.65	-1.11564	5.5e-09	5.58e-07	-
	BT_Q_ZJU_Singletons52394	4.3	1.99	-1.11157	0.00157882	0.0309301	-
	BT_Q_ZJU_Singletons54162	3.54	1.64	-1.11005	0.00433374	0.0633957	-
	BT_Q_ZJU_Singletons118591	6.15	2.85	-1.10962	0.000156188	0.00492902	-
	BT_Q_ZJU_Singletons145927	10.62	4.93	-1.10712	6.47e-07	4.36e-05	-
	BT_Q_ZJU_Singletons113832	9.86	4.58	-1.10624	1.69e-06	0.00010079	-
	BT_Q_ZJU_Singletons6458	5.56	2.59	-1.10213	0.000354154	0.0097275	gi|193610695|ref|XP_001951107.1|/1.29342e-26/PREDICTED: esterase FE4-like isoform 1 [Acyrthosiphon pisum]
	BT_Q_ZJU_Singletons60229	5.56	2.59	-1.10213	0.000354154	0.00972042	-
	BT_Q_ZJU_Singletons160297	3.88	1.81	-1.10007	0.00307954	0.0505377	-
	BT_Q_ZJU_Singletons6933	4.63	2.16	-1.09998	0.00112829	0.023771	-
	BT_Q_ZJU_Singletons117531	4.8	2.25	-1.09311	0.000954026	0.0209419	-
	BT_Q_ZJU_Singletons166186	8.85	4.15	-1.09257	7.13e-06	0.00035969	gi|307207459|gb|EFN85170.1|/2.88614e-84/ABC transporter[Harpegnathos saltator]
	BT_Q_ZJU_Singletons140418	6.82	3.2	-1.0917	8.1e-05	0.00289943	-
	BT_Q_ZJU_Singletons26082	8.09	3.8	-1.09014	1.88e-05	0.000841856	gi|161343861|tpg|DAA06111.1|/3.46685e-35/TPA: TPA_inf: cathepsin B [Myzus persicae]
	BT_Q_ZJU_Singletons146308	4.04	1.9	-1.08836	0.00259704	0.0440772	-
	BT_Q_ZJU_Singletons101259	3.12	1.47	-1.08573	0.00853752	0.0993725	-
	BT_Q_ZJU_Singletons29964	9.35	4.41	-1.08419	4.39e-06	0.000235926	-
	BT_Q_ZJU_Singletons1882	6.23	2.94	-1.08342	0.000182588	0.00563945	gi|307182189|gb|EFN69524.1|/7.81091e-92/Transcriptional repressor scratch 2 [Camponotus floridanus]
	BT_Q_ZJU_Singletons147841	7.5	3.54	-1.08314	4.2e-05	0.00165828	gi|242007921|ref|XP_002424764.1|/9.43601e-23/zinc finger protein CCCH domain-containing protein, putative [Pediculus humanus corporis]
	BT_Q_ZJU_Singletons156214	7.33	3.46	-1.08304	4.95e-05	0.00190596	-
	BT_Q_ZJU_Singletons86348	5.48	2.59	-1.08122	0.000488396	0.012538	-
	BT_Q_ZJU_Singletons78358	10.78	5.1	-1.07979	8.79e-07	5.62e-05	-
	BT_Q_ZJU_Singletons1638	11.12	5.27	-1.07728	6.37e-07	4.3e-05	-
	BT_Q_ZJU_Singletons152800	4.55	2.16	-1.07484	0.00156016	0.0306281	-
	BT_Q_ZJU_Singletons18738	23.25	11.06	-1.07188	6.69e-13	1.45e-10	-
	BT_Q_ZJU_Singletons17612	3.62	1.73	-1.06522	0.00507024	0.0698097	-
	BT_Q_ZJU_Singletons19593	12.64	6.05	-1.06299	1.49e-07	1.17e-05	gi|307188142|gb|EFN72974.1|/0/Protein ariadne-2 [Camponotus floridanus]
	BT_Q_ZJU_Singletons9500	5.39	2.59	-1.05733	0.000670658	0.0160481	-
	BT_Q_ZJU_Singletons2892	4.3	2.07	-1.05471	0.00254712	0.043347	-
	BT_Q_ZJU_Singletons28540	11.29	5.44	-1.05337	8.52e-07	5.48e-05	-
	BT_Q_ZJU_Singletons21792	7.16	3.46	-1.04919	9.25e-05	0.00324565	-
	BT_Q_ZJU_Singletons29395	6.07	2.94	-1.04588	0.00034269	0.00945393	-
	BT_Q_ZJU_Singletons11692	4.8	2.33	-1.0427	0.00152602	0.0301147	gi|307175814|gb|EFN65629.1|/3.92408e-34/Coproporphyrinogen III oxidase [Camponotus floridanus]
	BT_Q_ZJU_Singletons12933	16.01	7.78	-1.04113	5.93e-09	5.96e-07	gi|270016432|gb|EFA12878.1|/5.02257e-24/hypothetical protein TcasGA2_TC011556 [Tribolium castaneum]
	BT_Q_ZJU_Singletons137257	3.37	1.64	-1.03905	0.00833426	0.0980966	-
	BT_Q_ZJU_Singletons21917	3.37	1.64	-1.03905	0.00833426	0.098066	gi|242015624|ref|XP_002428453.1|/9.68309e-15/WD-repeat protein YNL035C, putative [Pediculus humanus corporis]
	BT_Q_ZJU_Singletons27417	11.54	5.62	-1.038	8.33e-07	5.37e-05	-
	BT_Q_ZJU_Singletons30226	3.71	1.81	-1.03543	0.00587442	0.078309	gi|307168415|gb|EFN61575.1|/1.89278e-135/WD repeat-containing protein 75 [Camponotus floridanus]
	BT_Q_ZJU_Singletons442	5.14	2.51	-1.03408	0.0010863	0.0233561	-
	BT_Q_ZJU_Singletons151017	3.54	1.73	-1.03298	0.0069949	0.0885504	gi|307183123|gb|EFN70040.1|/1.98791e-28/Apoptosis inhibitor 5 [Camponotus floridanus]
	BT_Q_ZJU_Singletons4763	126.54	61.87	-1.03228	1.48e-59	8.31e-57	-
	BT_Q_ZJU_Singletons122659	15.67	7.69	-1.02695	1.27e-08	1.22e-06	-
	BT_Q_ZJU_Singletons35513	7.58	3.72	-1.0269	7.65e-05	0.00276448	gi|307200015|gb|EFN80361.1|/6.08232e-39/Transcriptional adapter 3-like [Harpegnathos saltator]
	BT_Q_ZJU_Singletons33645	16.01	7.86	-1.02637	9.16e-09	8.98e-07	gi|223976197|gb|ACI25370.2|/1.77481e-29/CYP4CD1 [Liposcelis bostrychophila]
	BT_Q_ZJU_Singletons23832	4.21	2.07	-1.02419	0.0034911	0.0542019	-
	BT_Q_ZJU_Singletons151415	12.64	6.22	-1.02301	3.6e-07	2.59e-05	-
	BT_Q_ZJU_Singletons32858	6.49	3.2	-1.02015	0.000281974	0.00801946	-
	BT_Q_ZJU_Singletons3489	4.38	2.16	-1.0199	0.00293804	0.0485536	-
	BT_Q_ZJU_Singletons23424	4.72	2.33	-1.01846	0.00208364	0.0375434	-
	BT_Q_ZJU_Singletons17604	4.72	2.33	-1.01846	0.00208364	0.0375254	-
	BT_Q_ZJU_Singletons164867	4.72	2.33	-1.01846	0.00208364	0.0375075	-
	BT_Q_ZJU_Singletons79966	25.02	12.36	-1.0174	8.96e-13	1.89e-10	-
	BT_Q_ZJU_Singletons31695	14.49	7.17	-1.01501	6.04e-08	5.15e-06	-
	BT_Q_ZJU_Singletons18232	14.66	7.26	-1.01384	5.13e-08	4.43e-06	gi|270011954|gb|EFA08402.1|/1.65279e-97/hypothetical protein TcasGA2_TC006049 [Tribolium castaneum]
	BT_Q_ZJU_Singletons12248	47.09	23.42	-1.00768	2.22e-22	9.5e-20	-
	BT_Q_ZJU_Singletons13159	5.56	2.77	-1.0052	0.00088839	0.0197308	gi|307201288|gb|EFN81136.1|/2.61593e-162/Poly(A) polymerase gamma [Harpegnathos saltator]
	BT_Q_ZJU_Singletons15790	12.47	6.22	-1.00347	6.5e-07	4.37e-05	-
	BT_Q_ZJU_Singletons130099	25.27	12.62	-1.00171	1.33e-12	2.69e-10	-
	BT_Q_ZJU_Singletons143461	3.62	1.81	-1	0.00804034	0.0951419	-
	*TPM (72 hpi), number of transcripts per million tags of at 72 hours post infection. If the TPM value of one gene is “0.01”, it means we did not detect its transcript in the sample.
	**FC72, fold change (log2 ratio) of gene expression, where ratio = TPM (72 hpi) / TPM (control)
	***FDR, false discovery rate
