# Supplementary material for: Analysis of Whitefly Transcriptional Responses to Beauveria bassiana Infection Reveals New Insights into Insect-Fungus Interactions
Source: PLoS One. 2013 Jul 5;8(7):e68185. doi: 10.1371/journal.pone.0068185 (PMC3702578; doi:10.1371/journal.pone.0068185)
Supplement: Table S4 — Results of Gene Ontology enrichment analysis. (XLS) [file pone.0068185.s005.xls]

## Sheet: Sheet1
level	id	term	function	3_seq_num	all	graph score	seq detail	f2c	f3c	3c2
2	GO:0005623	cell	cellular_component	219		63.27	3c2_BT_Q_ZJU_Singletons23299, 3c2_BT_Q_ZJU_Singletons143878, f3c_BT_Q_ZJU_Singletons150494, f3c_BT_Q_ZJU_Singletons35129, f3c_BT_Q_ZJU_Singletons80314, f2c_BT_Q_ZJU_Singletons159446, f3c_BT_Q_ZJU_Singletons159446, f3c_BT_Q_ZJU_Singletons16323, f3c_BT_Q_ZJU_Singletons27726, f3c_BT_Q_ZJU_Singletons33232, f3c_BT_Q_ZJU_Singletons6140, 3c2_BT_Q_ZJU_Singletons29688, f2c_BT_Q_ZJU_Singletons102161, f2c_B…	45	117	57
7	GO:0031981	nuclear lumen	cellular_component	23		13.3	f3c_BT_Q_ZJU_Singletons150494, f3c_BT_Q_ZJU_Singletons35129, f3c_BT_Q_ZJU_Singletons80314, f2c_BT_Q_ZJU_Singletons161535, f2c_BT_Q_ZJU_Singletons16732, 3c2_BT_Q_ZJU_Singletons34687, f2c_BT_Q_ZJU_Singletons35399, 3c2_BT_Q_ZJU_Singletons35399, f2c_BT_Q_ZJU_Singletons34130, f3c_BT_Q_ZJU_Singletons278, 3c2_BT_Q_ZJU_Singletons9328, f2c_BT_Q_ZJU_Singletons31093, f2c_BT_Q_ZJU_Singletons32455, f2c_BT_Q_Z…	7	10	6
6	GO:0044454	nuclear chromosome part	cellular_component	1		0.22	f2c_BT_Q_ZJU_Singletons161535	1	0	0
6	GO:0005774	vacuolar membrane	cellular_component	1		1	f3c_BT_Q_ZJU_Singletons34642	0	1	0
7	GO:0000781	chromosome, telomeric region	cellular_component	1		1	f3c_BT_Q_ZJU_Cluster2450	0	1	0
7	GO:0000785	chromatin	cellular_component	2		1.22	f2c_BT_Q_ZJU_Singletons161535, f3c_BT_Q_ZJU_Singletons31730	1	1	0
7	GO:0005911	cell-cell junction	cellular_component	2		1.2	f2c_BT_Q_ZJU_Singletons16732, f3c_BT_Q_ZJU_Singletons24740	1	1	0
null	GO:0071944	cell periphery	cellular_component	4		0.55	f2c_BT_Q_ZJU_Singletons16732, f3c_BT_Q_ZJU_Singletons24740, f3c_BT_Q_ZJU_Singletons31684, 3c2_BT_Q_ZJU_Singletons25255	1	2	1
2	GO:0032991	macromolecular complex	cellular_component	57		28.51	3c2_BT_Q_ZJU_Singletons23299, 3c2_BT_Q_ZJU_Singletons143878, f3c_BT_Q_ZJU_Singletons150494, f3c_BT_Q_ZJU_Singletons35129, f3c_BT_Q_ZJU_Singletons80314, f3c_BT_Q_ZJU_Singletons16323, f3c_BT_Q_ZJU_Singletons34627, f3c_BT_Q_ZJU_Singletons4970, 3c2_BT_Q_ZJU_Singletons9328, f2c_BT_Q_ZJU_Singletons35399, 3c2_BT_Q_ZJU_Singletons35399, f3c_BT_Q_ZJU_Cluster2450, f2c_BT_Q_ZJU_Singletons34130, f3c_BT_Q_ZJU_…	9	33	15
5	GO:0043005	neuron projection	cellular_component	3		3	f2c_BT_Q_ZJU_Singletons33965, f3c_BT_Q_ZJU_Singletons10162, 3c2_BT_Q_ZJU_Singletons10162	1	1	1
6	GO:0005654	nucleoplasm	cellular_component	12		4.37	f3c_BT_Q_ZJU_Singletons150494, f3c_BT_Q_ZJU_Singletons35129, f3c_BT_Q_ZJU_Singletons80314, f2c_BT_Q_ZJU_Singletons16732, 3c2_BT_Q_ZJU_Singletons34687, f2c_BT_Q_ZJU_Singletons35399, 3c2_BT_Q_ZJU_Singletons35399, f2c_BT_Q_ZJU_Singletons34130, f3c_BT_Q_ZJU_Singletons278, 3c2_BT_Q_ZJU_Singletons9328, f3c_BT_Q_ZJU_Singletons35513, 3c2_BT_Q_ZJU_Singletons35500	3	5	4
8	GO:0005700	polytene chromosome	cellular_component	1		1	f3c_BT_Q_ZJU_Singletons163584	0	1	0
3	GO:0044422	organelle part	cellular_component	63		20.81	3c2_BT_Q_ZJU_Singletons23299, f3c_BT_Q_ZJU_Singletons150494, f3c_BT_Q_ZJU_Singletons35129, f3c_BT_Q_ZJU_Singletons80314, f3c_BT_Q_ZJU_Singletons16323, f3c_BT_Q_ZJU_Singletons33232, f3c_BT_Q_ZJU_Singletons6140, 3c2_BT_Q_ZJU_Singletons29688, f2c_BT_Q_ZJU_Singletons161535, f2c_BT_Q_ZJU_Singletons16732, 3c2_BT_Q_ZJU_Singletons34687, f2c_BT_Q_ZJU_Singletons1266, f3c_BT_Q_ZJU_Singletons35651, 3c2_BT_Q_…	13	32	18
8	GO:0044291	cell-cell contact zone	cellular_component	1		1	f2c_BT_Q_ZJU_Singletons16732	1	0	0
7	GO:0008328	ionotropic glutamate receptor complex	cellular_component	1		1	3c2_BT_Q_ZJU_Singletons25255	0	0	1
4	GO:0000139	Golgi membrane	cellular_component	1		1	f3c_BT_Q_ZJU_Singletons141497	0	1	0
7	GO:0005790	smooth endoplasmic reticulum	cellular_component	1		1	f2c_BT_Q_ZJU_Singletons27203	1	0	0
7	GO:0005884	actin filament	cellular_component	1		1	f3c_BT_Q_ZJU_Singletons33232	0	1	0
4	GO:0016020	membrane	cellular_component	59		32.56	3c2_BT_Q_ZJU_Singletons143878, 3c2_BT_Q_ZJU_Singletons16089, 3c2_BT_Q_ZJU_Singletons29688, 3c2_BT_Q_ZJU_Singletons35488, f2c_BT_Q_ZJU_Singletons16732, f3c_BT_Q_ZJU_Singletons141497, f3c_BT_Q_ZJU_Singletons100143, 3c2_BT_Q_ZJU_Singletons100143, f2c_BT_Q_ZJU_Singletons31876, f2c_BT_Q_ZJU_Singletons1631, f2c_BT_Q_ZJU_Singletons27192, f2c_BT_Q_ZJU_Singletons52458, f2c_BT_Q_ZJU_Singletons88268, f3c_BT…	8	31	20
7	GO:0005815	microtubule organizing center	cellular_component	2		1.6	3c2_BT_Q_ZJU_Singletons20858, f3c_BT_Q_ZJU_Singletons34642	0	1	1
6	GO:0034399	nuclear periphery	cellular_component	1		1	f2c_BT_Q_ZJU_Singletons34130	1	0	0
7	GO:0016023	cytoplasmic membrane-bounded vesicle	cellular_component	4		2.68	f3c_BT_Q_ZJU_Singletons33232, f3c_BT_Q_ZJU_Singletons10632, f3c_BT_Q_ZJU_Singletons21477, f3c_BT_Q_ZJU_Singletons166450	0	4	0
6	GO:0005793	endoplasmic reticulum-Golgi intermediate compartment	cellular_component	1		1	f2c_BT_Q_ZJU_Singletons32891	1	0	0
6	GO:0005637	nuclear inner membrane	cellular_component	2		1.2	f3c_BT_Q_ZJU_Singletons100143, 3c2_BT_Q_ZJU_Singletons100143	0	1	1
6	GO:0005840	ribosome	cellular_component	1		0.22	f3c_BT_Q_ZJU_Singletons16323	0	1	0
8	GO:0016461	unconventional myosin complex	cellular_component	1		1	f3c_BT_Q_ZJU_Singletons4970	0	1	0
6	GO:0043231	intracellular membrane-bounded organelle	cellular_component	118		76.26	3c2_BT_Q_ZJU_Singletons23299, f3c_BT_Q_ZJU_Singletons150494, f3c_BT_Q_ZJU_Singletons35129, f3c_BT_Q_ZJU_Singletons80314, f2c_BT_Q_ZJU_Singletons159446, f3c_BT_Q_ZJU_Singletons159446, f3c_BT_Q_ZJU_Singletons33232, f3c_BT_Q_ZJU_Singletons6140, 3c2_BT_Q_ZJU_Singletons29688, f2c_BT_Q_ZJU_Singletons102161, f2c_BT_Q_ZJU_Singletons1266, f2c_BT_Q_ZJU_Singletons30167, f3c_BT_Q_ZJU_Singletons102161, f3c_BT…	26	62	30
8	GO:0000123	histone acetyltransferase complex	cellular_component	3		1.8	f2c_BT_Q_ZJU_Singletons34130, f3c_BT_Q_ZJU_Singletons35513, 3c2_BT_Q_ZJU_Singletons35500	1	1	1
7	GO:0070161	anchoring junction	cellular_component	1		0.36	f2c_BT_Q_ZJU_Singletons16732	1	0	0
7	GO:0005773	vacuole	cellular_component	4		1.92	f2c_BT_Q_ZJU_Singletons159446, f3c_BT_Q_ZJU_Singletons159446, f3c_BT_Q_ZJU_Singletons34642, f3c_BT_Q_ZJU_Singletons24741	1	3	0
7	GO:0016585	chromatin remodeling complex	cellular_component	4		3.4	f2c_BT_Q_ZJU_Singletons35399, 3c2_BT_Q_ZJU_Singletons35399, 3c2_BT_Q_ZJU_Singletons166592, 3c2_BT_Q_ZJU_Singletons23299	1	0	3
6	GO:0005759	mitochondrial matrix	cellular_component	2		2	f2c_BT_Q_ZJU_Singletons12061, f3c_BT_Q_ZJU_Singletons21699	1	1	0
6	GO:0044430	cytoskeletal part	cellular_component	9		5.64	f3c_BT_Q_ZJU_Singletons4970, f3c_BT_Q_ZJU_Singletons33232, f3c_BT_Q_ZJU_Singletons7528, f3c_BT_Q_ZJU_Singletons18499, 3c2_BT_Q_ZJU_Singletons166145, f2c_BT_Q_ZJU_Singletons35206, 3c2_BT_Q_ZJU_Singletons35206, 3c2_BT_Q_ZJU_Singletons20858, f3c_BT_Q_ZJU_Singletons34642	1	5	3
6	GO:0070013	intracellular organelle lumen	cellular_component	25		9.18	f3c_BT_Q_ZJU_Singletons150494, f3c_BT_Q_ZJU_Singletons35129, f3c_BT_Q_ZJU_Singletons80314, f2c_BT_Q_ZJU_Singletons161535, f2c_BT_Q_ZJU_Singletons16732, 3c2_BT_Q_ZJU_Singletons34687, f2c_BT_Q_ZJU_Singletons35399, 3c2_BT_Q_ZJU_Singletons35399, f2c_BT_Q_ZJU_Singletons34130, f2c_BT_Q_ZJU_Singletons12061, f3c_BT_Q_ZJU_Singletons21699, f3c_BT_Q_ZJU_Singletons278, 3c2_BT_Q_ZJU_Singletons9328, f2c_BT_Q_Z…	8	11	6
7	GO:0043296	apical junction complex	cellular_component	1		1	f3c_BT_Q_ZJU_Singletons24740	0	1	0
3	GO:0031982	vesicle	cellular_component	5		1.56	f3c_BT_Q_ZJU_Singletons27726, f3c_BT_Q_ZJU_Singletons33232, f3c_BT_Q_ZJU_Singletons10632, f3c_BT_Q_ZJU_Singletons21477, f3c_BT_Q_ZJU_Singletons166450	0	5	0
6	GO:0000314	organellar small ribosomal subunit	cellular_component	1		1	f3c_BT_Q_ZJU_Singletons16323	0	1	0
6	GO:0030055	cell-substrate junction	cellular_component	1		0.6	f2c_BT_Q_ZJU_Singletons16732	1	0	0
5	GO:0005626	insoluble fraction	cellular_component	9		7.72	f2c_BT_Q_ZJU_Singletons27203, f3c_BT_Q_ZJU_Singletons100143, f3c_BT_Q_ZJU_Singletons10805, f3c_BT_Q_ZJU_Singletons34627, f3c_BT_Q_ZJU_Singletons35129, 3c2_BT_Q_ZJU_Singletons100143, 3c2_BT_Q_ZJU_Singletons10805, f3c_BT_Q_ZJU_Singletons36285, 3c2_BT_Q_ZJU_Singletons32509	1	5	3
6	GO:0031965	nuclear membrane	cellular_component	2		0.72	f3c_BT_Q_ZJU_Singletons100143, 3c2_BT_Q_ZJU_Singletons100143	0	1	1
6	GO:0044431	Golgi apparatus part	cellular_component	4		3.6	f3c_BT_Q_ZJU_Singletons34642, 3c2_BT_Q_ZJU_Singletons16089, 3c2_BT_Q_ZJU_Singletons33370, f3c_BT_Q_ZJU_Singletons141497	0	2	2
6	GO:0005624	membrane fraction	cellular_component	2		1.2	f3c_BT_Q_ZJU_Singletons36285, 3c2_BT_Q_ZJU_Singletons32509	0	1	1
8	GO:0015629	actin cytoskeleton	cellular_component	5		3.96	f3c_BT_Q_ZJU_Singletons4970, f3c_BT_Q_ZJU_Singletons28984, 3c2_BT_Q_ZJU_Singletons28984, 3c2_BT_Q_ZJU_Singletons94864, f3c_BT_Q_ZJU_Singletons33232	0	3	2
7	GO:0042579	microbody	cellular_component	1		0.6	f2c_BT_Q_ZJU_Singletons1266	1	0	0
8	GO:0030135	coated vesicle	cellular_component	3		1.8	f3c_BT_Q_ZJU_Singletons10632, f3c_BT_Q_ZJU_Singletons21477, f3c_BT_Q_ZJU_Singletons33232	0	3	0
3	GO:0043228	non-membrane-bounded organelle	cellular_component	28		7.79	f3c_BT_Q_ZJU_Singletons16323, f2c_BT_Q_ZJU_Singletons161535, f3c_BT_Q_ZJU_Singletons34086, f3c_BT_Q_ZJU_Singletons4970, f3c_BT_Q_ZJU_Singletons163584, f3c_BT_Q_ZJU_Singletons31730, f3c_BT_Q_ZJU_Cluster2450, f3c_BT_Q_ZJU_Singletons6140, f3c_BT_Q_ZJU_Singletons16779, f3c_BT_Q_ZJU_Singletons21477, f3c_BT_Q_ZJU_Singletons28984, 3c2_BT_Q_ZJU_Singletons28984, 3c2_BT_Q_ZJU_Singletons94864, f3c_BT_Q_ZJU_…	3	17	8
6	GO:0044427	chromosomal part	cellular_component	7		4.13	f2c_BT_Q_ZJU_Singletons161535, f3c_BT_Q_ZJU_Singletons34086, f3c_BT_Q_ZJU_Singletons31730, f3c_BT_Q_ZJU_Cluster2450, f3c_BT_Q_ZJU_Singletons163584, f3c_BT_Q_ZJU_Singletons6140, f3c_BT_Q_ZJU_Singletons33016	1	6	0
4	GO:0000267	cell fraction	cellular_component	10		5.63	f2c_BT_Q_ZJU_Singletons27203, f3c_BT_Q_ZJU_Singletons100143, f3c_BT_Q_ZJU_Singletons10805, f3c_BT_Q_ZJU_Singletons34627, f3c_BT_Q_ZJU_Singletons35129, 3c2_BT_Q_ZJU_Singletons100143, 3c2_BT_Q_ZJU_Singletons10805, f3c_BT_Q_ZJU_Singletons36285, 3c2_BT_Q_ZJU_Singletons32509, f3c_BT_Q_ZJU_Singletons6140	1	6	3
8	GO:0015630	microtubule cytoskeleton	cellular_component	10		6.68	f3c_BT_Q_ZJU_Singletons16779, f3c_BT_Q_ZJU_Singletons21477, f3c_BT_Q_ZJU_Singletons7528, f3c_BT_Q_ZJU_Singletons18499, 3c2_BT_Q_ZJU_Singletons166145, f2c_BT_Q_ZJU_Singletons35206, f3c_BT_Q_ZJU_Singletons4970, 3c2_BT_Q_ZJU_Singletons35206, 3c2_BT_Q_ZJU_Singletons20858, f3c_BT_Q_ZJU_Singletons34642	1	6	3
6	GO:0031226	intrinsic to plasma membrane	cellular_component	2		0.96	f3c_BT_Q_ZJU_Singletons31684, 3c2_BT_Q_ZJU_Singletons25255	0	1	1
8	GO:0070603	SWI/SNF-type complex	cellular_component	1		1	3c2_BT_Q_ZJU_Singletons23299	0	0	1
4	GO:0044297	cell body	cellular_component	2		2	f3c_BT_Q_ZJU_Singletons10162, 3c2_BT_Q_ZJU_Singletons10162	0	1	1
4	GO:0031975	envelope	cellular_component	6		1.6	f3c_BT_Q_ZJU_Singletons33232, f3c_BT_Q_ZJU_Singletons6140, 3c2_BT_Q_ZJU_Singletons29688, f3c_BT_Q_ZJU_Singletons100143, 3c2_BT_Q_ZJU_Singletons100143, f3c_BT_Q_ZJU_Singletons35940	0	4	2
6	GO:0016323	basolateral plasma membrane	cellular_component	1		0.36	f2c_BT_Q_ZJU_Singletons16732	1	0	0
4	GO:0031988	membrane-bounded vesicle	cellular_component	4		1.61	f3c_BT_Q_ZJU_Singletons33232, f3c_BT_Q_ZJU_Singletons10632, f3c_BT_Q_ZJU_Singletons21477, f3c_BT_Q_ZJU_Singletons166450	0	4	0
4	GO:0043233	organelle lumen	cellular_component	25		5.51	f3c_BT_Q_ZJU_Singletons150494, f3c_BT_Q_ZJU_Singletons35129, f3c_BT_Q_ZJU_Singletons80314, f2c_BT_Q_ZJU_Singletons161535, f2c_BT_Q_ZJU_Singletons16732, 3c2_BT_Q_ZJU_Singletons34687, f2c_BT_Q_ZJU_Singletons35399, 3c2_BT_Q_ZJU_Singletons35399, f2c_BT_Q_ZJU_Singletons34130, f2c_BT_Q_ZJU_Singletons12061, f3c_BT_Q_ZJU_Singletons21699, f3c_BT_Q_ZJU_Singletons278, 3c2_BT_Q_ZJU_Singletons9328, f2c_BT_Q_Z…	8	11	6
5	GO:0016469	proton-transporting two-sector ATPase complex	cellular_component	1		0.6	3c2_BT_Q_ZJU_Singletons143878	0	0	1
3	GO:0044464	cell part	cellular_component	219		105.45	3c2_BT_Q_ZJU_Singletons23299, 3c2_BT_Q_ZJU_Singletons143878, f3c_BT_Q_ZJU_Singletons150494, f3c_BT_Q_ZJU_Singletons35129, f3c_BT_Q_ZJU_Singletons80314, f2c_BT_Q_ZJU_Singletons159446, f3c_BT_Q_ZJU_Singletons159446, f3c_BT_Q_ZJU_Singletons16323, f3c_BT_Q_ZJU_Singletons27726, f3c_BT_Q_ZJU_Singletons33232, f3c_BT_Q_ZJU_Singletons6140, 3c2_BT_Q_ZJU_Singletons29688, f2c_BT_Q_ZJU_Singletons102161, f2c_B…	45	117	57
6	GO:0030532	small nuclear ribonucleoprotein complex	cellular_component	1		1	f3c_BT_Q_ZJU_Singletons144317	0	1	0
8	GO:0005764	lysosome	cellular_component	1		1	f3c_BT_Q_ZJU_Singletons24741	0	1	0
6	GO:0031301	integral to organelle membrane	cellular_component	1		1	f3c_BT_Q_ZJU_Singletons35940	0	1	0
6	GO:0016021	integral to membrane	cellular_component	4		2.56	f3c_BT_Q_ZJU_Singletons31684, f3c_BT_Q_ZJU_Singletons35940, 3c2_BT_Q_ZJU_Singletons25255, f3c_BT_Q_ZJU_Singletons167074	0	3	1
7	GO:0005678	chromatin assembly complex	cellular_component	1		1	3c2_BT_Q_ZJU_Singletons23299	0	0	1
3	GO:0043227	membrane-bounded organelle	cellular_component	119		50.76	3c2_BT_Q_ZJU_Singletons23299, f3c_BT_Q_ZJU_Singletons150494, f3c_BT_Q_ZJU_Singletons35129, f3c_BT_Q_ZJU_Singletons80314, f2c_BT_Q_ZJU_Singletons159446, f3c_BT_Q_ZJU_Singletons159446, f3c_BT_Q_ZJU_Singletons33232, f3c_BT_Q_ZJU_Singletons6140, 3c2_BT_Q_ZJU_Singletons29688, f2c_BT_Q_ZJU_Singletons102161, f2c_BT_Q_ZJU_Singletons1266, f2c_BT_Q_ZJU_Singletons30167, f3c_BT_Q_ZJU_Singletons102161, f3c_BT…	26	63	30
7	GO:0000323	lytic vacuole	cellular_component	3		2.6	f2c_BT_Q_ZJU_Singletons159446, f3c_BT_Q_ZJU_Singletons159446, f3c_BT_Q_ZJU_Singletons24741	1	2	0
4	GO:0008287	protein serine/threonine phosphatase complex	cellular_component	1		1	3c2_BT_Q_ZJU_Singletons9328	0	0	1
6	GO:0031225	anchored to membrane	cellular_component	1		1	f2c_BT_Q_ZJU_Singletons31876	1	0	0
7	GO:0005794	Golgi apparatus	cellular_component	4		2.16	f3c_BT_Q_ZJU_Singletons34642, 3c2_BT_Q_ZJU_Singletons16089, 3c2_BT_Q_ZJU_Singletons33370, f3c_BT_Q_ZJU_Singletons141497	0	2	2
2	GO:0005576	extracellular region	cellular_component	4		2.56	f2c_BT_Q_ZJU_Singletons19088, f3c_BT_Q_ZJU_Singletons167247, f3c_BT_Q_ZJU_Singletons162105, f3c_BT_Q_ZJU_Singletons27726	1	3	0
4	GO:0044424	intracellular part	cellular_component	161		77.5	3c2_BT_Q_ZJU_Singletons23299, f3c_BT_Q_ZJU_Singletons150494, f3c_BT_Q_ZJU_Singletons35129, f3c_BT_Q_ZJU_Singletons80314, f2c_BT_Q_ZJU_Singletons159446, f3c_BT_Q_ZJU_Singletons159446, f3c_BT_Q_ZJU_Singletons16323, f3c_BT_Q_ZJU_Singletons27726, f3c_BT_Q_ZJU_Singletons33232, f3c_BT_Q_ZJU_Singletons6140, 3c2_BT_Q_ZJU_Singletons29688, f2c_BT_Q_ZJU_Singletons102161, f2c_BT_Q_ZJU_Singletons1266, f2c_BT_…	33	85	43
5	GO:0005737	cytoplasm	cellular_component	56		25.41	f2c_BT_Q_ZJU_Singletons159446, f3c_BT_Q_ZJU_Singletons159446, f3c_BT_Q_ZJU_Singletons16323, f3c_BT_Q_ZJU_Singletons27726, f2c_BT_Q_ZJU_Singletons14324, f2c_BT_Q_ZJU_Singletons1631, f2c_BT_Q_ZJU_Singletons16732, f2c_BT_Q_ZJU_Singletons18080, f2c_BT_Q_ZJU_Singletons35206, f2c_BT_Q_ZJU_Singletons36282, f3c_BT_Q_ZJU_Cluster1928, f3c_BT_Q_ZJU_Singletons10153, f3c_BT_Q_ZJU_Singletons10805, f3c_BT_Q_ZJU…	13	29	14
7	GO:0005777	peroxisome	cellular_component	1		1	f2c_BT_Q_ZJU_Singletons1266	1	0	0
7	GO:0005874	microtubule	cellular_component	1		0.6	f3c_BT_Q_ZJU_Singletons7528	0	1	0
9	GO:0070461	SAGA-type complex	cellular_component	2		2	f3c_BT_Q_ZJU_Singletons35513, 3c2_BT_Q_ZJU_Singletons35500	0	1	1
5	GO:0000151	ubiquitin ligase complex	cellular_component	1		1	f3c_BT_Q_ZJU_Singletons34627	0	1	0
6	GO:0005681	spliceosomal complex	cellular_component	8		8	f2c_BT_Q_ZJU_Singletons35033, f2c_BT_Q_ZJU_Singletons81554, f3c_BT_Q_ZJU_Singletons144317, f3c_BT_Q_ZJU_Singletons147841, f3c_BT_Q_ZJU_Singletons164004, f3c_BT_Q_ZJU_Singletons33345, f3c_BT_Q_ZJU_Singletons5420, f3c_BT_Q_ZJU_Singletons81554	2	6	0
4	GO:0031252	cell leading edge	cellular_component	2		1.6	f3c_BT_Q_ZJU_Singletons33232, f2c_BT_Q_ZJU_Singletons16732	1	1	0
8	GO:0005667	transcription factor complex	cellular_component	3		3	f3c_BT_Q_ZJU_Singletons150494, f3c_BT_Q_ZJU_Singletons35129, f3c_BT_Q_ZJU_Singletons80314	0	3	0
5	GO:0044453	nuclear membrane part	cellular_component	2		1.2	f3c_BT_Q_ZJU_Singletons100143, 3c2_BT_Q_ZJU_Singletons100143	0	1	1
9	GO:0043189	H4/H2A histone acetyltransferase complex	cellular_component	1		1	f2c_BT_Q_ZJU_Singletons34130	1	0	0
8	GO:0035097	histone methyltransferase complex	cellular_component	2		2	f3c_BT_Q_ZJU_Singletons278, 3c2_BT_Q_ZJU_Singletons9328	0	1	1
7	GO:0005819	spindle	cellular_component	4		3.6	f3c_BT_Q_ZJU_Singletons7528, f2c_BT_Q_ZJU_Singletons35206, f3c_BT_Q_ZJU_Singletons4970, 3c2_BT_Q_ZJU_Singletons35206	1	2	1
8	GO:0001739	sex chromatin	cellular_component	1		1	f2c_BT_Q_ZJU_Singletons161535	1	0	0
4	GO:0001726	ruffle	cellular_component	1		1	f3c_BT_Q_ZJU_Singletons33232	0	1	0
8	GO:0005924	cell-substrate adherens junction	cellular_component	1		1	f2c_BT_Q_ZJU_Singletons16732	1	0	0
8	GO:0030139	endocytic vesicle	cellular_component	1		1	f3c_BT_Q_ZJU_Singletons33232	0	1	0
5	GO:0031224	intrinsic to membrane	cellular_component	34		29.86	f3c_BT_Q_ZJU_Singletons100143, 3c2_BT_Q_ZJU_Singletons100143, f2c_BT_Q_ZJU_Singletons31876, f2c_BT_Q_ZJU_Singletons1631, f2c_BT_Q_ZJU_Singletons27192, f2c_BT_Q_ZJU_Singletons52458, f2c_BT_Q_ZJU_Singletons88268, f3c_BT_Q_ZJU_Cluster2248, f3c_BT_Q_ZJU_Singletons10632, f3c_BT_Q_ZJU_Singletons135716, f3c_BT_Q_ZJU_Singletons143886, f3c_BT_Q_ZJU_Singletons154714, f3c_BT_Q_ZJU_Singletons162651, f3c_BT_Q…	5	18	11
7	GO:0000775	chromosome, centromeric region	cellular_component	2		2	f3c_BT_Q_ZJU_Singletons163584, f3c_BT_Q_ZJU_Singletons6140	0	2	0
5	GO:0005635	nuclear envelope	cellular_component	5		3.43	f3c_BT_Q_ZJU_Singletons33232, f3c_BT_Q_ZJU_Singletons6140, 3c2_BT_Q_ZJU_Singletons29688, f3c_BT_Q_ZJU_Singletons100143, 3c2_BT_Q_ZJU_Singletons100143	0	3	2
7	GO:0005694	chromosome	cellular_component	9		5.96	f2c_BT_Q_ZJU_Singletons161535, f3c_BT_Q_ZJU_Singletons34086, f3c_BT_Q_ZJU_Singletons163584, f3c_BT_Q_ZJU_Singletons31730, f3c_BT_Q_ZJU_Cluster2450, f3c_BT_Q_ZJU_Singletons6140, f3c_BT_Q_ZJU_Singletons33016, 3c2_BT_Q_ZJU_Singletons166592, 3c2_BT_Q_ZJU_Singletons23299	1	6	2
4	GO:0005622	intracellular	cellular_component	161		46.5	3c2_BT_Q_ZJU_Singletons23299, f3c_BT_Q_ZJU_Singletons150494, f3c_BT_Q_ZJU_Singletons35129, f3c_BT_Q_ZJU_Singletons80314, f2c_BT_Q_ZJU_Singletons159446, f3c_BT_Q_ZJU_Singletons159446, f3c_BT_Q_ZJU_Singletons16323, f3c_BT_Q_ZJU_Singletons27726, f3c_BT_Q_ZJU_Singletons33232, f3c_BT_Q_ZJU_Singletons6140, 3c2_BT_Q_ZJU_Singletons29688, f2c_BT_Q_ZJU_Singletons102161, f2c_BT_Q_ZJU_Singletons1266, f2c_BT_…	33	85	43
9	GO:0005720	nuclear heterochromatin	cellular_component	1		0.6	f2c_BT_Q_ZJU_Singletons161535	1	0	0
6	GO:0044428	nuclear part	cellular_component	37		21.49	3c2_BT_Q_ZJU_Singletons23299, f3c_BT_Q_ZJU_Singletons150494, f3c_BT_Q_ZJU_Singletons35129, f3c_BT_Q_ZJU_Singletons80314, f3c_BT_Q_ZJU_Singletons33232, f3c_BT_Q_ZJU_Singletons6140, 3c2_BT_Q_ZJU_Singletons29688, f2c_BT_Q_ZJU_Singletons161535, f2c_BT_Q_ZJU_Singletons16732, 3c2_BT_Q_ZJU_Singletons34687, f2c_BT_Q_ZJU_Singletons35399, 3c2_BT_Q_ZJU_Singletons35399, f3c_BT_Q_ZJU_Singletons100143, 3c2_BT_…	9	18	10
4	GO:0044425	membrane part	cellular_component	40		22.14	3c2_BT_Q_ZJU_Singletons143878, 3c2_BT_Q_ZJU_Singletons16089, 3c2_BT_Q_ZJU_Singletons29688, 3c2_BT_Q_ZJU_Singletons35488, f2c_BT_Q_ZJU_Singletons16732, f3c_BT_Q_ZJU_Singletons100143, 3c2_BT_Q_ZJU_Singletons100143, f2c_BT_Q_ZJU_Singletons31876, f2c_BT_Q_ZJU_Singletons1631, f2c_BT_Q_ZJU_Singletons27192, f2c_BT_Q_ZJU_Singletons52458, f2c_BT_Q_ZJU_Singletons88268, f3c_BT_Q_ZJU_Cluster2248, f3c_BT_Q_ZJ…	6	19	15
7	GO:0005813	centrosome	cellular_component	1		1	f3c_BT_Q_ZJU_Singletons34642	0	1	0
6	GO:0031410	cytoplasmic vesicle	cellular_component	5		2.61	f3c_BT_Q_ZJU_Singletons27726, f3c_BT_Q_ZJU_Singletons33232, f3c_BT_Q_ZJU_Singletons10632, f3c_BT_Q_ZJU_Singletons21477, f3c_BT_Q_ZJU_Singletons166450	0	5	0
3	GO:0043234	protein complex	cellular_component	39		29.24	3c2_BT_Q_ZJU_Singletons23299, 3c2_BT_Q_ZJU_Singletons143878, f3c_BT_Q_ZJU_Singletons150494, f3c_BT_Q_ZJU_Singletons35129, f3c_BT_Q_ZJU_Singletons80314, f3c_BT_Q_ZJU_Singletons34627, f3c_BT_Q_ZJU_Singletons4970, 3c2_BT_Q_ZJU_Singletons9328, f2c_BT_Q_ZJU_Singletons35399, 3c2_BT_Q_ZJU_Singletons35399, f3c_BT_Q_ZJU_Cluster2450, f2c_BT_Q_ZJU_Singletons34130, 3c2_BT_Q_ZJU_Singletons166592, f3c_BT_Q_ZJU…	6	21	12
7	GO:0000109	nucleotide-excision repair complex	cellular_component	1		1	f3c_BT_Q_ZJU_Cluster2450	0	1	0
4	GO:0031090	organelle membrane	cellular_component	12		9.59	f3c_BT_Q_ZJU_Singletons141497, f3c_BT_Q_ZJU_Singletons100143, 3c2_BT_Q_ZJU_Singletons100143, f3c_BT_Q_ZJU_Singletons34642, f2c_BT_Q_ZJU_Singletons32891, f3c_BT_Q_ZJU_Cluster2248, f3c_BT_Q_ZJU_Singletons30046, 3c2_BT_Q_ZJU_Singletons124602, 3c2_BT_Q_ZJU_Singletons16089, 3c2_BT_Q_ZJU_Singletons29688, 3c2_BT_Q_ZJU_Singletons32509, f3c_BT_Q_ZJU_Singletons35940	1	6	5
7	GO:0005856	cytoskeleton	cellular_component	15		7.38	f3c_BT_Q_ZJU_Singletons4970, f3c_BT_Q_ZJU_Singletons16779, f3c_BT_Q_ZJU_Singletons21477, f3c_BT_Q_ZJU_Singletons28984, 3c2_BT_Q_ZJU_Singletons28984, 3c2_BT_Q_ZJU_Singletons94864, f3c_BT_Q_ZJU_Singletons33232, f3c_BT_Q_ZJU_Singletons7528, f3c_BT_Q_ZJU_Singletons18499, 3c2_BT_Q_ZJU_Singletons166145, f3c_BT_Q_ZJU_Singletons155386, f2c_BT_Q_ZJU_Singletons35206, 3c2_BT_Q_ZJU_Singletons35206, 3c2_BT_Q_…	1	9	5
8	GO:0000793	condensed chromosome	cellular_component	1		1	f3c_BT_Q_ZJU_Singletons163584	0	1	0
3	GO:0032993	protein-DNA complex	cellular_component	2		2	f3c_BT_Q_ZJU_Singletons34245, 3c2_BT_Q_ZJU_Singletons34245	0	1	1
8	GO:0000792	heterochromatin	cellular_component	1		0.36	f2c_BT_Q_ZJU_Singletons161535	1	0	0
5	GO:0034708	methyltransferase complex	cellular_component	2		1.2	f3c_BT_Q_ZJU_Singletons278, 3c2_BT_Q_ZJU_Singletons9328	0	1	1
4	GO:0043235	receptor complex	cellular_component	1		0.6	3c2_BT_Q_ZJU_Singletons25255	0	0	1
6	GO:0033176	proton-transporting V-type ATPase complex	cellular_component	1		1	3c2_BT_Q_ZJU_Singletons143878	0	0	1
8	GO:0000118	histone deacetylase complex	cellular_component	2		2	f2c_BT_Q_ZJU_Singletons35399, 3c2_BT_Q_ZJU_Singletons35399	1	0	1
7	GO:0000228	nuclear chromosome	cellular_component	1		0.13	f2c_BT_Q_ZJU_Singletons161535	1	0	0
7	GO:0005768	endosome	cellular_component	1		1	f3c_BT_Q_ZJU_Singletons31416	0	1	0
2	GO:0031974	membrane-enclosed lumen	cellular_component	25		3.3	f3c_BT_Q_ZJU_Singletons150494, f3c_BT_Q_ZJU_Singletons35129, f3c_BT_Q_ZJU_Singletons80314, f2c_BT_Q_ZJU_Singletons161535, f2c_BT_Q_ZJU_Singletons16732, 3c2_BT_Q_ZJU_Singletons34687, f2c_BT_Q_ZJU_Singletons35399, 3c2_BT_Q_ZJU_Singletons35399, f2c_BT_Q_ZJU_Singletons34130, f2c_BT_Q_ZJU_Singletons12061, f3c_BT_Q_ZJU_Singletons21699, f3c_BT_Q_ZJU_Singletons278, 3c2_BT_Q_ZJU_Singletons9328, f2c_BT_Q_Z…	8	11	6
7	GO:0005875	microtubule associated complex	cellular_component	3		2.6	f3c_BT_Q_ZJU_Singletons18499, f3c_BT_Q_ZJU_Singletons7528, 3c2_BT_Q_ZJU_Singletons166145	0	2	1
5	GO:0019866	organelle inner membrane	cellular_component	3		1.72	f3c_BT_Q_ZJU_Singletons100143, 3c2_BT_Q_ZJU_Singletons100143, f3c_BT_Q_ZJU_Singletons35940	0	2	1
4	GO:0042995	cell projection	cellular_component	7		5.4	f3c_BT_Q_ZJU_Singletons33232, f2c_BT_Q_ZJU_Singletons33965, f3c_BT_Q_ZJU_Singletons10162, 3c2_BT_Q_ZJU_Singletons10162, f2c_BT_Q_ZJU_Singletons27203, f3c_BT_Q_ZJU_Singletons4970, 3c2_BT_Q_ZJU_Singletons20858	2	3	2
4	GO:0044446	intracellular organelle part	cellular_component	58		27.2	3c2_BT_Q_ZJU_Singletons23299, f3c_BT_Q_ZJU_Singletons150494, f3c_BT_Q_ZJU_Singletons35129, f3c_BT_Q_ZJU_Singletons80314, f3c_BT_Q_ZJU_Singletons16323, f3c_BT_Q_ZJU_Singletons33232, f3c_BT_Q_ZJU_Singletons6140, 3c2_BT_Q_ZJU_Singletons29688, f2c_BT_Q_ZJU_Singletons161535, f2c_BT_Q_ZJU_Singletons16732, 3c2_BT_Q_ZJU_Singletons34687, f2c_BT_Q_ZJU_Singletons1266, f3c_BT_Q_ZJU_Singletons35651, 3c2_BT_Q_…	12	30	16
5	GO:0043229	intracellular organelle	cellular_component	131		63.23	3c2_BT_Q_ZJU_Singletons23299, f3c_BT_Q_ZJU_Singletons150494, f3c_BT_Q_ZJU_Singletons35129, f3c_BT_Q_ZJU_Singletons80314, f2c_BT_Q_ZJU_Singletons159446, f3c_BT_Q_ZJU_Singletons159446, f3c_BT_Q_ZJU_Singletons16323, f3c_BT_Q_ZJU_Singletons27726, f3c_BT_Q_ZJU_Singletons33232, f3c_BT_Q_ZJU_Singletons6140, 3c2_BT_Q_ZJU_Singletons29688, f2c_BT_Q_ZJU_Singletons102161, f2c_BT_Q_ZJU_Singletons1266, f2c_BT_…	27	70	34
6	GO:0030054	cell junction	cellular_component	2		0.94	f2c_BT_Q_ZJU_Singletons16732, f3c_BT_Q_ZJU_Singletons24740	1	1	0
8	GO:0000790	nuclear chromatin	cellular_component	1		0.36	f2c_BT_Q_ZJU_Singletons161535	1	0	0
6	GO:0016327	apicolateral plasma membrane	cellular_component	1		0.6	f3c_BT_Q_ZJU_Singletons24740	0	1	0
8	GO:0005912	adherens junction	cellular_component	1		0.6	f2c_BT_Q_ZJU_Singletons16732	1	0	0
7	GO:0000808	origin recognition complex	cellular_component	1		1	f3c_BT_Q_ZJU_Singletons33016	0	1	0
1	GO:0005575	cellular_component	cellular_component	230		65.05	3c2_BT_Q_ZJU_Singletons23299, 3c2_BT_Q_ZJU_Singletons143878, f3c_BT_Q_ZJU_Singletons150494, f3c_BT_Q_ZJU_Singletons35129, f3c_BT_Q_ZJU_Singletons80314, f2c_BT_Q_ZJU_Singletons159446, f3c_BT_Q_ZJU_Singletons159446, f3c_BT_Q_ZJU_Singletons16323, f3c_BT_Q_ZJU_Singletons27726, f3c_BT_Q_ZJU_Singletons33232, f3c_BT_Q_ZJU_Singletons6140, 3c2_BT_Q_ZJU_Singletons29688, f2c_BT_Q_ZJU_Singletons102161, f2c_B…	49	122	59
6	GO:0044437	vacuolar part	cellular_component	1		0.6	f3c_BT_Q_ZJU_Singletons34642	0	1	0
4	GO:0012505	endomembrane system	cellular_component	8		4.66	f3c_BT_Q_ZJU_Singletons33232, f3c_BT_Q_ZJU_Singletons6140, 3c2_BT_Q_ZJU_Singletons29688, f3c_BT_Q_ZJU_Singletons141497, f3c_BT_Q_ZJU_Singletons100143, 3c2_BT_Q_ZJU_Singletons100143, f2c_BT_Q_ZJU_Singletons32891, 3c2_BT_Q_ZJU_Singletons16089	1	4	3
6	GO:0043232	intracellular non-membrane-bounded organelle	cellular_component	28		12.99	f3c_BT_Q_ZJU_Singletons16323, f2c_BT_Q_ZJU_Singletons161535, f3c_BT_Q_ZJU_Singletons34086, f3c_BT_Q_ZJU_Singletons4970, f3c_BT_Q_ZJU_Singletons163584, f3c_BT_Q_ZJU_Singletons31730, f3c_BT_Q_ZJU_Cluster2450, f3c_BT_Q_ZJU_Singletons6140, f3c_BT_Q_ZJU_Singletons16779, f3c_BT_Q_ZJU_Singletons21477, f3c_BT_Q_ZJU_Singletons28984, 3c2_BT_Q_ZJU_Singletons28984, 3c2_BT_Q_ZJU_Singletons94864, f3c_BT_Q_ZJU_…	3	17	8
6	GO:0005876	spindle microtubule	cellular_component	1		1	f3c_BT_Q_ZJU_Singletons7528	0	1	0
7	GO:0042598	vesicular fraction	cellular_component	2		2	f3c_BT_Q_ZJU_Singletons36285, 3c2_BT_Q_ZJU_Singletons32509	0	1	1
7	GO:0005783	endoplasmic reticulum	cellular_component	3		2.6	f2c_BT_Q_ZJU_Singletons27203, f3c_BT_Q_ZJU_Singletons22166, f3c_BT_Q_ZJU_Singletons36285	1	2	0
3	GO:0044421	extracellular region part	cellular_component	3		2.6	f2c_BT_Q_ZJU_Singletons19088, f3c_BT_Q_ZJU_Singletons167247, f3c_BT_Q_ZJU_Singletons162105	1	2	0
null	GO:0044391	ribosomal subunit	cellular_component	1		0.36	f3c_BT_Q_ZJU_Singletons16323	0	1	0
6	GO:0044451	nucleoplasm part	cellular_component	12		7.28	f3c_BT_Q_ZJU_Singletons150494, f3c_BT_Q_ZJU_Singletons35129, f3c_BT_Q_ZJU_Singletons80314, f2c_BT_Q_ZJU_Singletons16732, 3c2_BT_Q_ZJU_Singletons34687, f2c_BT_Q_ZJU_Singletons35399, 3c2_BT_Q_ZJU_Singletons35399, f2c_BT_Q_ZJU_Singletons34130, f3c_BT_Q_ZJU_Singletons278, 3c2_BT_Q_ZJU_Singletons9328, f3c_BT_Q_ZJU_Singletons35513, 3c2_BT_Q_ZJU_Singletons35500	3	5	4
9	GO:0030136	clathrin-coated vesicle	cellular_component	3		3	f3c_BT_Q_ZJU_Singletons10632, f3c_BT_Q_ZJU_Singletons21477, f3c_BT_Q_ZJU_Singletons33232	0	3	0
5	GO:0044459	plasma membrane part	cellular_component	4		1.54	f2c_BT_Q_ZJU_Singletons16732, f3c_BT_Q_ZJU_Singletons24740, f3c_BT_Q_ZJU_Singletons31684, 3c2_BT_Q_ZJU_Singletons25255	1	2	1
4	GO:0031967	organelle envelope	cellular_component	6		2.66	f3c_BT_Q_ZJU_Singletons33232, f3c_BT_Q_ZJU_Singletons6140, 3c2_BT_Q_ZJU_Singletons29688, f3c_BT_Q_ZJU_Singletons100143, 3c2_BT_Q_ZJU_Singletons100143, f3c_BT_Q_ZJU_Singletons35940	0	4	2
7	GO:0000313	organellar ribosome	cellular_component	1		0.6	f3c_BT_Q_ZJU_Singletons16323	0	1	0
4	GO:0031300	intrinsic to organelle membrane	cellular_component	3		1.8	f3c_BT_Q_ZJU_Singletons100143, 3c2_BT_Q_ZJU_Singletons100143, f3c_BT_Q_ZJU_Singletons35940	0	2	1
5	GO:0005886	plasma membrane	cellular_component	4		0.92	f2c_BT_Q_ZJU_Singletons16732, f3c_BT_Q_ZJU_Singletons24740, f3c_BT_Q_ZJU_Singletons31684, 3c2_BT_Q_ZJU_Singletons25255	1	2	1
7	GO:0005887	integral to plasma membrane	cellular_component	2		1.6	f3c_BT_Q_ZJU_Singletons31684, 3c2_BT_Q_ZJU_Singletons25255	0	1	1
8	GO:0031010	ISWI complex	cellular_component	1		1	3c2_BT_Q_ZJU_Singletons23299	0	0	1
6	GO:0044429	mitochondrial part	cellular_component	4		3.2	f2c_BT_Q_ZJU_Singletons1776, 3c2_BT_Q_ZJU_Singletons1776, f2c_BT_Q_ZJU_Singletons12061, f3c_BT_Q_ZJU_Singletons21699	2	1	1
8	GO:0005871	kinesin complex	cellular_component	1		1	3c2_BT_Q_ZJU_Singletons166145	0	0	1
5	GO:0044444	cytoplasmic part	cellular_component	56		42.35	f2c_BT_Q_ZJU_Singletons159446, f3c_BT_Q_ZJU_Singletons159446, f3c_BT_Q_ZJU_Singletons16323, f3c_BT_Q_ZJU_Singletons27726, f2c_BT_Q_ZJU_Singletons14324, f2c_BT_Q_ZJU_Singletons1631, f2c_BT_Q_ZJU_Singletons16732, f2c_BT_Q_ZJU_Singletons18080, f2c_BT_Q_ZJU_Singletons35206, f2c_BT_Q_ZJU_Singletons36282, f3c_BT_Q_ZJU_Cluster1928, f3c_BT_Q_ZJU_Singletons10153, f3c_BT_Q_ZJU_Singletons10805, f3c_BT_Q_ZJU…	13	29	14
7	GO:0005634	nucleus	cellular_component	42		17.89	3c2_BT_Q_ZJU_Singletons23299, f3c_BT_Q_ZJU_Singletons150494, f3c_BT_Q_ZJU_Singletons35129, f3c_BT_Q_ZJU_Singletons80314, f3c_BT_Q_ZJU_Singletons33232, f3c_BT_Q_ZJU_Singletons6140, 3c2_BT_Q_ZJU_Singletons29688, f2c_BT_Q_ZJU_Singletons102161, f2c_BT_Q_ZJU_Singletons1266, f2c_BT_Q_ZJU_Singletons30167, f3c_BT_Q_ZJU_Singletons102161, f3c_BT_Q_ZJU_Singletons35651, f2c_BT_Q_ZJU_Singletons161535, f2c_BT_…	12	20	10
5	GO:0030529	ribonucleoprotein complex	cellular_component	13		9.62	f3c_BT_Q_ZJU_Singletons16323, f3c_BT_Q_ZJU_Singletons144317, f3c_BT_Q_ZJU_Singletons27266, f3c_BT_Q_ZJU_Singletons278, f3c_BT_Q_ZJU_Singletons9013, 3c2_BT_Q_ZJU_Singletons897, f2c_BT_Q_ZJU_Singletons35033, f2c_BT_Q_ZJU_Singletons81554, f3c_BT_Q_ZJU_Singletons147841, f3c_BT_Q_ZJU_Singletons164004, f3c_BT_Q_ZJU_Singletons33345, f3c_BT_Q_ZJU_Singletons5420, f3c_BT_Q_ZJU_Singletons81554	2	10	1
8	GO:0000803	sex chromosome	cellular_component	1		0.6	f2c_BT_Q_ZJU_Singletons161535	1	0	0
7	GO:0015935	small ribosomal subunit	cellular_component	1		0.6	f3c_BT_Q_ZJU_Singletons16323	0	1	0
7	GO:0016459	myosin complex	cellular_component	1		0.6	f3c_BT_Q_ZJU_Singletons4970	0	1	0
2	GO:0043226	organelle	cellular_component	132		40.63	3c2_BT_Q_ZJU_Singletons23299, f3c_BT_Q_ZJU_Singletons150494, f3c_BT_Q_ZJU_Singletons35129, f3c_BT_Q_ZJU_Singletons80314, f2c_BT_Q_ZJU_Singletons159446, f3c_BT_Q_ZJU_Singletons159446, f3c_BT_Q_ZJU_Singletons16323, f3c_BT_Q_ZJU_Singletons27726, f3c_BT_Q_ZJU_Singletons33232, f3c_BT_Q_ZJU_Singletons6140, 3c2_BT_Q_ZJU_Singletons29688, f2c_BT_Q_ZJU_Singletons102161, f2c_BT_Q_ZJU_Singletons1266, f2c_BT_…	27	71	34
7	GO:0031229	intrinsic to nuclear inner membrane	cellular_component	2		2	f3c_BT_Q_ZJU_Singletons100143, 3c2_BT_Q_ZJU_Singletons100143	0	1	1
4	GO:0031012	extracellular matrix	cellular_component	1		1	f3c_BT_Q_ZJU_Singletons162105	0	1	0
7	GO:0005739	mitochondrion	cellular_component	6		3.92	f2c_BT_Q_ZJU_Singletons1776, 3c2_BT_Q_ZJU_Singletons1776, f2c_BT_Q_ZJU_Singletons12061, f3c_BT_Q_ZJU_Singletons21699, f2c_BT_Q_ZJU_Singletons131327, f3c_BT_Q_ZJU_Singletons131327	3	2	1
5	GO:0051093	negative regulation of developmental process	biological_process	2		0.72	f3c_BT_Q_ZJU_Singletons167074, f3c_BT_Q_ZJU_Singletons34642	0	2	0
7	GO:0007067	mitosis	biological_process	7		6.16	f3c_BT_Q_ZJU_Singletons7528, f3c_BT_Q_ZJU_Singletons163584, f3c_BT_Q_ZJU_Singletons20993, f2c_BT_Q_ZJU_Singletons35206, f3c_BT_Q_ZJU_Singletons13520, f3c_BT_Q_ZJU_Singletons6140, 3c2_BT_Q_ZJU_Singletons35206	1	5	1
3	GO:0006955	immune response	biological_process	1		0.22	f2c_BT_Q_ZJU_Singletons20021	1	0	0
6	GO:0050801	ion homeostasis	biological_process	6		2.5	f2c_BT_Q_ZJU_Singletons16732, f3c_BT_Q_ZJU_Singletons34627, f2c_BT_Q_ZJU_Singletons88268, f3c_BT_Q_ZJU_Singletons88268, f2c_BT_Q_ZJU_Singletons36282, 3c2_BT_Q_ZJU_Singletons36282	3	2	1
6	GO:0019752	carboxylic acid metabolic process	biological_process	14		5.82	3c2_BT_Q_ZJU_Singletons21485, f3c_BT_Q_ZJU_Singletons27757, f2c_BT_Q_ZJU_Singletons36282, 3c2_BT_Q_ZJU_Singletons36282, f2c_BT_Q_ZJU_Singletons1776, 3c2_BT_Q_ZJU_Singletons1776, f2c_BT_Q_ZJU_Singletons1631, f3c_BT_Q_ZJU_Cluster2248, f3c_BT_Q_ZJU_Singletons11503, f3c_BT_Q_ZJU_Singletons1631, 3c2_BT_Q_ZJU_Singletons11503, f2c_BT_Q_ZJU_Singletons131327, f3c_BT_Q_ZJU_Singletons131327, f3c_BT_Q_ZJU_Si…	4	6	4
7	GO:0007351	tripartite regional subdivision	biological_process	2		0.26	f3c_BT_Q_ZJU_Singletons10162, 3c2_BT_Q_ZJU_Singletons10162	0	1	1
2	GO:0044085	cellular component biogenesis	biological_process	5		2.18	f3c_BT_Q_ZJU_Singletons10162, 3c2_BT_Q_ZJU_Singletons10162, 3c2_BT_Q_ZJU_Singletons8165, f3c_BT_Q_ZJU_Singletons5420, f2c_BT_Q_ZJU_Singletons12061	1	2	2
5	GO:0045185	maintenance of protein location	biological_process	1		0.22	3c2_BT_Q_ZJU_Singletons33370	0	0	1
4	GO:0010324	membrane invagination	biological_process	5		2.28	f3c_BT_Q_ZJU_Singletons137394, 3c2_BT_Q_ZJU_Singletons140142, f2c_BT_Q_ZJU_Singletons16732, f3c_BT_Q_ZJU_Singletons167247, 3c2_BT_Q_ZJU_Singletons36302	1	2	2
7	GO:0050804	regulation of synaptic transmission	biological_process	1		1	f2c_BT_Q_ZJU_Singletons16732	1	0	0
3	GO:0007017	microtubule-based process	biological_process	12		8.41	f2c_BT_Q_ZJU_Singletons36282, f3c_BT_Q_ZJU_Singletons18499, f3c_BT_Q_ZJU_Singletons4970, 3c2_BT_Q_ZJU_Singletons166145, 3c2_BT_Q_ZJU_Singletons36282, f3c_BT_Q_ZJU_Singletons10162, f3c_BT_Q_ZJU_Singletons34642, f3c_BT_Q_ZJU_Singletons7528, 3c2_BT_Q_ZJU_Singletons10162, f2c_BT_Q_ZJU_Singletons161535, f3c_BT_Q_ZJU_Singletons166990, f3c_BT_Q_ZJU_Singletons20993	2	7	3
8	GO:0035088	establishment or maintenance of apical/basal cell polarity	biological_process	1		1	f3c_BT_Q_ZJU_Singletons103357	0	1	0
8	GO:0006400	tRNA modification	biological_process	1		0.6	f3c_BT_Q_ZJU_Cluster1928	0	1	0
5	GO:0060249	anatomical structure homeostasis	biological_process	3		1.56	f3c_BT_Q_ZJU_Singletons103357, f3c_BT_Q_ZJU_Singletons24740, f3c_BT_Q_ZJU_Cluster2450	0	3	0
5	GO:0006915	apoptotic process	biological_process	7		5.58	f3c_BT_Q_ZJU_Singletons34627, f2c_BT_Q_ZJU_Singletons16732, f2c_BT_Q_ZJU_Singletons36282, f2c_BT_Q_ZJU_Singletons6948, f3c_BT_Q_ZJU_Singletons10632, 3c2_BT_Q_ZJU_Singletons36282, f3c_BT_Q_ZJU_Singletons34086	3	3	1
4	GO:0009653	anatomical structure morphogenesis	biological_process	23		11.5	3c2_BT_Q_ZJU_Singletons20858, f3c_BT_Q_ZJU_Singletons167074, f2c_BT_Q_ZJU_Singletons1882, f2c_BT_Q_ZJU_Singletons30308, f3c_BT_Q_ZJU_Singletons18499, f3c_BT_Q_ZJU_Singletons1882, f3c_BT_Q_ZJU_Singletons30308, 3c2_BT_Q_ZJU_Singletons23299, f2c_BT_Q_ZJU_Singletons6948, f3c_BT_Q_ZJU_Singletons165857, f3c_BT_Q_ZJU_Singletons31416, 3c2_BT_Q_ZJU_Singletons165251, f3c_BT_Q_ZJU_Singletons24740, f2c_BT_Q_…	5	10	8
7	GO:0016441	posttranscriptional gene silencing	biological_process	2		1.2	f3c_BT_Q_ZJU_Singletons10162, 3c2_BT_Q_ZJU_Singletons10162	0	1	1
4	GO:0044092	negative regulation of molecular function	biological_process	1		0.22	f3c_BT_Q_ZJU_Singletons167247	0	1	0
6	GO:0006195	purine nucleotide catabolic process	biological_process	5		1.8	f3c_BT_Q_ZJU_Singletons154714, f3c_BT_Q_ZJU_Singletons162651, f3c_BT_Q_ZJU_Singletons29529, f3c_BT_Q_ZJU_Singletons35129, f3c_BT_Q_ZJU_Singletons21477	0	5	0
4	GO:0007618	mating	biological_process	2		2	f2c_BT_Q_ZJU_Singletons30620, f3c_BT_Q_ZJU_Singletons30620	1	1	0
7	GO:0055081	anion homeostasis	biological_process	1		0.36	f2c_BT_Q_ZJU_Singletons16732	1	0	0
4	GO:0040008	regulation of growth	biological_process	4		2.8	f3c_BT_Q_ZJU_Singletons137394, f3c_BT_Q_ZJU_Singletons15109, f3c_BT_Q_ZJU_Singletons103357, f2c_BT_Q_ZJU_Singletons16732	1	3	0
6	GO:0006281	DNA repair	biological_process	8		6.92	f3c_BT_Q_ZJU_Singletons35129, f3c_BT_Q_ZJU_Singletons34086, f2c_BT_Q_ZJU_Singletons161535, f3c_BT_Q_ZJU_Cluster2290, f3c_BT_Q_ZJU_Singletons141436, f3c_BT_Q_ZJU_Singletons35651, 3c2_BT_Q_ZJU_Singletons156438, f3c_BT_Q_ZJU_Cluster2450	1	6	1
6	GO:0010605	negative regulation of macromolecule metabolic process	biological_process	5		1.48	f3c_BT_Q_ZJU_Singletons10162, 3c2_BT_Q_ZJU_Singletons10162, f2c_BT_Q_ZJU_Singletons115639, f3c_BT_Q_ZJU_Singletons29252, 3c2_BT_Q_ZJU_Singletons32816	1	2	2
7	GO:0015698	inorganic anion transport	biological_process	4		3.2	f3c_BT_Q_ZJU_Singletons162684, 3c2_BT_Q_ZJU_Singletons162684, f3c_BT_Q_ZJU_Singletons6522, 3c2_BT_Q_ZJU_Singletons6522	0	2	2
7	GO:0030001	metal ion transport	biological_process	4		2.96	f3c_BT_Q_ZJU_Singletons135716, f3c_BT_Q_ZJU_Singletons31684, f3c_BT_Q_ZJU_Singletons18323, f3c_BT_Q_ZJU_Singletons34627	0	4	0
6	GO:0007600	sensory perception	biological_process	7		4.06	f2c_BT_Q_ZJU_Singletons1776, 3c2_BT_Q_ZJU_Singletons1776, 3c2_BT_Q_ZJU_Singletons34094, f2c_BT_Q_ZJU_Singletons30620, f3c_BT_Q_ZJU_Singletons30620, f2c_BT_Q_ZJU_Singletons27203, f3c_BT_Q_ZJU_Singletons4970	3	2	2
6	GO:0051223	regulation of protein transport	biological_process	3		0.39	f3c_BT_Q_ZJU_Singletons4970, f3c_BT_Q_ZJU_Singletons152010, 3c2_BT_Q_ZJU_Singletons152010	0	2	1
6	GO:0000272	polysaccharide catabolic process	biological_process	1		0.36	3c2_BT_Q_ZJU_Singletons9328	0	0	1
6	GO:0001894	tissue homeostasis	biological_process	2		1.6	f3c_BT_Q_ZJU_Singletons103357, f3c_BT_Q_ZJU_Singletons24740	0	2	0
4	GO:0023051	regulation of signaling	biological_process	6		2.29	f3c_BT_Q_ZJU_Singletons31730, f2c_BT_Q_ZJU_Singletons6948, 3c2_BT_Q_ZJU_Singletons140142, f2c_BT_Q_ZJU_Singletons27203, f3c_BT_Q_ZJU_Singletons4970, f2c_BT_Q_ZJU_Singletons16732	3	2	1
5	GO:0007552	metamorphosis	biological_process	2		0.72	3c2_BT_Q_ZJU_Singletons32816, 3c2_BT_Q_ZJU_Singletons36302	0	0	2
5	GO:0051051	negative regulation of transport	biological_process	2		0.43	f3c_BT_Q_ZJU_Singletons152010, 3c2_BT_Q_ZJU_Singletons152010	0	1	1
5	GO:0000819	sister chromatid segregation	biological_process	3		2.2	f3c_BT_Q_ZJU_Singletons163584, f3c_BT_Q_ZJU_Singletons20993, f3c_BT_Q_ZJU_Singletons7528	0	3	0
5	GO:0015980	energy derivation by oxidation of organic compounds	biological_process	1		0.43	3c2_BT_Q_ZJU_Singletons9328	0	0	1
8	GO:0007314	oocyte anterior/posterior axis specification	biological_process	2		1.2	f3c_BT_Q_ZJU_Singletons10162, 3c2_BT_Q_ZJU_Singletons10162	0	1	1
6	GO:0031644	regulation of neurological system process	biological_process	1		0.36	f2c_BT_Q_ZJU_Singletons16732	1	0	0
8	GO:0030071	regulation of mitotic metaphase/anaphase transition	biological_process	1		1	f3c_BT_Q_ZJU_Singletons20993	0	1	0
5	GO:0080090	regulation of primary metabolic process	biological_process	19		3.21	f3c_BT_Q_ZJU_Singletons21477, f3c_BT_Q_ZJU_Singletons29252, f3c_BT_Q_ZJU_Singletons31730, f3c_BT_Q_ZJU_Singletons13520, f3c_BT_Q_ZJU_Singletons33232, f3c_BT_Q_ZJU_Singletons35129, 3c2_BT_Q_ZJU_Singletons166592, f2c_BT_Q_ZJU_Singletons30308, f2c_BT_Q_ZJU_Singletons32455, f2c_BT_Q_ZJU_Singletons34130, f3c_BT_Q_ZJU_Singletons30308, f3c_BT_Q_ZJU_Singletons32774, 3c2_BT_Q_ZJU_Singletons36302, 3c2_BT_Q…	4	9	6
6	GO:0008038	neuron recognition	biological_process	1		0.6	f3c_BT_Q_ZJU_Singletons129373	0	1	0
5	GO:0035272	exocrine system development	biological_process	1		1	f3c_BT_Q_ZJU_Singletons129373	0	1	0
6	GO:0042373	vitamin K metabolic process	biological_process	1		0.6	f3c_BT_Q_ZJU_Singletons143886	0	1	0
6	GO:0007034	vacuolar transport	biological_process	1		0.6	f3c_BT_Q_ZJU_Singletons34642	0	1	0
6	GO:0007127	meiosis I	biological_process	1		1	f3c_BT_Q_ZJU_Cluster2450	0	1	0
7	GO:0034765	regulation of ion transmembrane transport	biological_process	1		0.6	f3c_BT_Q_ZJU_Singletons4970	0	1	0
5	GO:0009451	RNA modification	biological_process	2		1.36	3c2_BT_Q_ZJU_Singletons8165, f3c_BT_Q_ZJU_Cluster1928	0	1	1
6	GO:0051493	regulation of cytoskeleton organization	biological_process	1		0.36	3c2_BT_Q_ZJU_Singletons94864	0	0	1
3	GO:0008219	cell death	biological_process	11		3.78	f3c_BT_Q_ZJU_Singletons16914, f3c_BT_Q_ZJU_Singletons103357, f3c_BT_Q_ZJU_Singletons7760, f3c_BT_Q_ZJU_Singletons15884, f3c_BT_Q_ZJU_Singletons34627, f2c_BT_Q_ZJU_Singletons16732, f2c_BT_Q_ZJU_Singletons36282, f2c_BT_Q_ZJU_Singletons6948, f3c_BT_Q_ZJU_Singletons10632, 3c2_BT_Q_ZJU_Singletons36282, f3c_BT_Q_ZJU_Singletons34086	3	7	1
5	GO:0030163	protein catabolic process	biological_process	6		1.3	f2c_BT_Q_ZJU_Singletons12061, f2c_BT_Q_ZJU_Singletons161535, f3c_BT_Q_ZJU_Singletons17922, f3c_BT_Q_ZJU_Singletons34627, 3c2_BT_Q_ZJU_Singletons23352, 3c2_BT_Q_ZJU_Singletons35500	2	2	2
5	GO:0007015	actin filament organization	biological_process	2		1.2	f3c_BT_Q_ZJU_Singletons28984, 3c2_BT_Q_ZJU_Singletons28984	0	1	1
5	GO:0009887	organ morphogenesis	biological_process	10		6.35	3c2_BT_Q_ZJU_Singletons20858, f3c_BT_Q_ZJU_Singletons167074, f2c_BT_Q_ZJU_Singletons6948, f3c_BT_Q_ZJU_Singletons165857, f3c_BT_Q_ZJU_Singletons31416, 3c2_BT_Q_ZJU_Singletons165251, 3c2_BT_Q_ZJU_Singletons32816, 3c2_BT_Q_ZJU_Singletons36302, f3c_BT_Q_ZJU_Singletons28984, 3c2_BT_Q_ZJU_Singletons28984	1	4	5
5	GO:0006325	chromatin organization	biological_process	9		3.79	f3c_BT_Q_ZJU_Singletons31730, 3c2_BT_Q_ZJU_Singletons23299, 3c2_BT_Q_ZJU_Singletons166592, f2c_BT_Q_ZJU_Singletons161535, f2c_BT_Q_ZJU_Singletons34130, 3c2_BT_Q_ZJU_Singletons35500, f2c_BT_Q_ZJU_Singletons167390, f3c_BT_Q_ZJU_Singletons20993, f3c_BT_Q_ZJU_Singletons13520	3	3	3
5	GO:0034762	regulation of transmembrane transport	biological_process	3		1.01	f3c_BT_Q_ZJU_Singletons4970, f3c_BT_Q_ZJU_Singletons152010, 3c2_BT_Q_ZJU_Singletons152010	0	2	1
7	GO:0051131	chaperone-mediated protein complex assembly	biological_process	1		1	f2c_BT_Q_ZJU_Singletons12061	1	0	0
6	GO:0001568	blood vessel development	biological_process	1		0.36	f3c_BT_Q_ZJU_Singletons27726	0	1	0
4	GO:0019226	transmission of nerve impulse	biological_process	6		2.16	f3c_BT_Q_ZJU_Singletons10632, f3c_BT_Q_ZJU_Singletons21477, 3c2_BT_Q_ZJU_Singletons140142, f2c_BT_Q_ZJU_Singletons88268, f3c_BT_Q_ZJU_Singletons88268, f2c_BT_Q_ZJU_Singletons16732	2	3	1
null	GO:0071840	cellular component organization or biogenesis	biological_process	50		6.46	f3c_BT_Q_ZJU_Singletons34642, f2c_BT_Q_ZJU_Singletons16732, f2c_BT_Q_ZJU_Singletons1882, f2c_BT_Q_ZJU_Singletons30308, f3c_BT_Q_ZJU_Singletons18499, f3c_BT_Q_ZJU_Singletons1882, f3c_BT_Q_ZJU_Singletons30308, 3c2_BT_Q_ZJU_Singletons23299, f3c_BT_Q_ZJU_Singletons10162, 3c2_BT_Q_ZJU_Singletons10162, 3c2_BT_Q_ZJU_Singletons8165, f3c_BT_Q_ZJU_Singletons137394, 3c2_BT_Q_ZJU_Singletons140142, 3c2_BT_Q_Z…	11	24	15
6	GO:0042551	neuron maturation	biological_process	1		1	f3c_BT_Q_ZJU_Singletons163584	0	1	0
4	GO:0051235	maintenance of location	biological_process	1		0.13	3c2_BT_Q_ZJU_Singletons33370	0	0	1
6	GO:0010556	regulation of macromolecule biosynthetic process	biological_process	15		4.08	f3c_BT_Q_ZJU_Singletons29252, f3c_BT_Q_ZJU_Singletons13520, f3c_BT_Q_ZJU_Singletons33232, f3c_BT_Q_ZJU_Singletons35129, 3c2_BT_Q_ZJU_Singletons166592, f2c_BT_Q_ZJU_Singletons30308, f2c_BT_Q_ZJU_Singletons32455, f2c_BT_Q_ZJU_Singletons34130, f3c_BT_Q_ZJU_Singletons30308, f3c_BT_Q_ZJU_Singletons31730, f3c_BT_Q_ZJU_Singletons32774, 3c2_BT_Q_ZJU_Singletons36302, 3c2_BT_Q_ZJU_Singletons32816, f3c_BT_Q…	3	8	4
3	GO:0016044	cellular membrane organization	biological_process	5		1.37	f3c_BT_Q_ZJU_Singletons137394, 3c2_BT_Q_ZJU_Singletons140142, f2c_BT_Q_ZJU_Singletons16732, f3c_BT_Q_ZJU_Singletons167247, 3c2_BT_Q_ZJU_Singletons36302	1	2	2
2	GO:0000003	reproduction	biological_process	24		5.33	3c2_BT_Q_ZJU_Singletons124602, f3c_BT_Q_ZJU_Singletons10162, 3c2_BT_Q_ZJU_Singletons10162, f3c_BT_Q_ZJU_Singletons6721, 3c2_BT_Q_ZJU_Singletons6721, f3c_BT_Q_ZJU_Singletons28984, 3c2_BT_Q_ZJU_Singletons28984, f2c_BT_Q_ZJU_Singletons30620, f3c_BT_Q_ZJU_Singletons30620, f2c_BT_Q_ZJU_Singletons161535, f3c_BT_Q_ZJU_Singletons166990, f3c_BT_Q_ZJU_Cluster2450, f3c_BT_Q_ZJU_Singletons1027, f3c_BT_Q_ZJU_…	4	13	7
6	GO:0030002	cellular anion homeostasis	biological_process	1		0.6	f2c_BT_Q_ZJU_Singletons16732	1	0	0
7	GO:0032387	negative regulation of intracellular transport	biological_process	2		0.43	f3c_BT_Q_ZJU_Singletons152010, 3c2_BT_Q_ZJU_Singletons152010	0	1	1
8	GO:0009206	purine ribonucleoside triphosphate biosynthetic process	biological_process	1		1	f3c_BT_Q_ZJU_Singletons162651	0	1	0
3	GO:0009628	response to abiotic stimulus	biological_process	9		4.36	3c2_BT_Q_ZJU_Singletons34094, f3c_BT_Q_ZJU_Singletons166990, f3c_BT_Q_ZJU_Singletons34086, f2c_BT_Q_ZJU_Singletons161535, f3c_BT_Q_ZJU_Cluster2450, f2c_BT_Q_ZJU_Singletons30620, f3c_BT_Q_ZJU_Singletons30620, f2c_BT_Q_ZJU_Singletons27203, f3c_BT_Q_ZJU_Singletons4970	3	5	1
5	GO:0048729	tissue morphogenesis	biological_process	5		3.03	3c2_BT_Q_ZJU_Singletons20858, f2c_BT_Q_ZJU_Singletons6948, f3c_BT_Q_ZJU_Singletons24740, f2c_BT_Q_ZJU_Singletons36282, 3c2_BT_Q_ZJU_Singletons36282	2	1	2
8	GO:0009143	nucleoside triphosphate catabolic process	biological_process	5		1.57	f3c_BT_Q_ZJU_Singletons154714, f3c_BT_Q_ZJU_Singletons162651, f3c_BT_Q_ZJU_Singletons29529, f3c_BT_Q_ZJU_Singletons35129, f3c_BT_Q_ZJU_Singletons21477	0	5	0
4	GO:0009886	post-embryonic morphogenesis	biological_process	2		0.43	3c2_BT_Q_ZJU_Singletons32816, 3c2_BT_Q_ZJU_Singletons36302	0	0	2
7	GO:0071156	regulation of cell cycle arrest	biological_process	4		0.52	f3c_BT_Q_ZJU_Singletons146860, f3c_BT_Q_ZJU_Singletons166990, f3c_BT_Q_ZJU_Singletons67699, 3c2_BT_Q_ZJU_Singletons67699	0	3	1
4	GO:0019222	regulation of metabolic process	biological_process	24		4.09	f3c_BT_Q_ZJU_Singletons21477, f3c_BT_Q_ZJU_Singletons10162, 3c2_BT_Q_ZJU_Singletons10162, f2c_BT_Q_ZJU_Singletons115639, f3c_BT_Q_ZJU_Singletons29252, f3c_BT_Q_ZJU_Singletons31730, f3c_BT_Q_ZJU_Singletons13520, f3c_BT_Q_ZJU_Singletons33232, f3c_BT_Q_ZJU_Singletons35129, 3c2_BT_Q_ZJU_Singletons166592, f2c_BT_Q_ZJU_Singletons30308, f2c_BT_Q_ZJU_Singletons32455, f2c_BT_Q_ZJU_Singletons34130, f3c_BT_…	5	12	7
7	GO:0009584	detection of visible light	biological_process	2		0.72	f2c_BT_Q_ZJU_Singletons27203, f3c_BT_Q_ZJU_Singletons4970	1	1	0
null	GO:0072503	cellular divalent inorganic cation homeostasis	biological_process	1		0.6	f3c_BT_Q_ZJU_Singletons34627	0	1	0
6	GO:0000578	embryonic axis specification	biological_process	3		1.26	f3c_BT_Q_ZJU_Singletons10162, 3c2_BT_Q_ZJU_Singletons10162, 3c2_BT_Q_ZJU_Singletons13852	0	1	2
4	GO:0006066	alcohol metabolic process	biological_process	4		0.98	f3c_BT_Q_ZJU_Singletons89073, 3c2_BT_Q_ZJU_Singletons89073, f3c_BT_Q_ZJU_Singletons30429, 3c2_BT_Q_ZJU_Singletons30429	0	2	2
6	GO:0046942	carboxylic acid transport	biological_process	3		1.56	f3c_BT_Q_ZJU_Singletons24741, f3c_BT_Q_ZJU_Singletons162684, 3c2_BT_Q_ZJU_Singletons162684	0	2	1
null	GO:0071842	cellular component organization at cellular level	biological_process	42		12.89	f3c_BT_Q_ZJU_Singletons34642, f2c_BT_Q_ZJU_Singletons16732, f2c_BT_Q_ZJU_Singletons1882, f2c_BT_Q_ZJU_Singletons30308, f3c_BT_Q_ZJU_Singletons18499, f3c_BT_Q_ZJU_Singletons1882, f3c_BT_Q_ZJU_Singletons30308, 3c2_BT_Q_ZJU_Singletons23299, f3c_BT_Q_ZJU_Singletons10162, 3c2_BT_Q_ZJU_Singletons10162, f3c_BT_Q_ZJU_Singletons103357, f3c_BT_Q_ZJU_Singletons31730, f3c_BT_Q_ZJU_Cluster2450, 3c2_BT_Q_ZJU_S…	10	21	11
8	GO:0019941	modification-dependent protein catabolic process	biological_process	6		6	f2c_BT_Q_ZJU_Singletons12061, f2c_BT_Q_ZJU_Singletons161535, f3c_BT_Q_ZJU_Singletons17922, f3c_BT_Q_ZJU_Singletons34627, 3c2_BT_Q_ZJU_Singletons23352, 3c2_BT_Q_ZJU_Singletons35500	2	2	2
3	GO:0009056	catabolic process	biological_process	22		3.55	f3c_BT_Q_ZJU_Singletons154714, f3c_BT_Q_ZJU_Singletons162651, f3c_BT_Q_ZJU_Singletons29529, f3c_BT_Q_ZJU_Singletons35129, f3c_BT_Q_ZJU_Singletons34086, 3c2_BT_Q_ZJU_Singletons9328, f3c_BT_Q_ZJU_Singletons21477, f3c_BT_Q_ZJU_Singletons36285, f3c_BT_Q_ZJU_Singletons125706, f3c_BT_Q_ZJU_Singletons6454, f3c_BT_Q_ZJU_Singletons10162, 3c2_BT_Q_ZJU_Singletons10162, f3c_BT_Q_ZJU_Singletons36136, f3c_BT_Q…	2	15	5
7	GO:0010466	negative regulation of peptidase activity	biological_process	1		1	f3c_BT_Q_ZJU_Singletons167247	0	1	0
6	GO:0010883	regulation of lipid storage	biological_process	1		0.6	f3c_BT_Q_ZJU_Singletons12229	0	1	0
6	GO:0032386	regulation of intracellular transport	biological_process	3		0.39	f3c_BT_Q_ZJU_Singletons4970, f3c_BT_Q_ZJU_Singletons152010, 3c2_BT_Q_ZJU_Singletons152010	0	2	1
null	GO:0072521	purine-containing compound metabolic process	biological_process	7		1.5	f3c_BT_Q_ZJU_Singletons154714, f3c_BT_Q_ZJU_Singletons162651, f3c_BT_Q_ZJU_Singletons29529, f3c_BT_Q_ZJU_Singletons35129, f3c_BT_Q_ZJU_Singletons21477, f2c_BT_Q_ZJU_Cluster505, f3c_BT_Q_ZJU_Cluster505	1	6	0
4	GO:0009308	amine metabolic process	biological_process	7		1.21	3c2_BT_Q_ZJU_Singletons21485, f3c_BT_Q_ZJU_Singletons27757, f2c_BT_Q_ZJU_Singletons1776, 3c2_BT_Q_ZJU_Singletons1776, f2c_BT_Q_ZJU_Singletons131327, f3c_BT_Q_ZJU_Singletons131327, f3c_BT_Q_ZJU_Singletons28977	2	3	2
8	GO:0019228	regulation of action potential in neuron	biological_process	2		1.2	f2c_BT_Q_ZJU_Singletons88268, f3c_BT_Q_ZJU_Singletons88268	1	1	0
3	GO:0030030	cell projection organization	biological_process	10		3.38	f2c_BT_Q_ZJU_Singletons1882, f2c_BT_Q_ZJU_Singletons30308, f3c_BT_Q_ZJU_Singletons18499, f3c_BT_Q_ZJU_Singletons1882, f3c_BT_Q_ZJU_Singletons30308, 3c2_BT_Q_ZJU_Singletons23299, f2c_BT_Q_ZJU_Singletons16732, f3c_BT_Q_ZJU_Singletons28984, f3c_BT_Q_ZJU_Singletons31416, 3c2_BT_Q_ZJU_Singletons28984	3	5	2
5	GO:0009743	response to carbohydrate stimulus	biological_process	1		0.36	f2c_BT_Q_ZJU_Singletons16732	1	0	0
3	GO:0008037	cell recognition	biological_process	1		0.36	f3c_BT_Q_ZJU_Singletons129373	0	1	0
4	GO:0006082	organic acid metabolic process	biological_process	14		2.1	3c2_BT_Q_ZJU_Singletons21485, f3c_BT_Q_ZJU_Singletons27757, f2c_BT_Q_ZJU_Singletons36282, 3c2_BT_Q_ZJU_Singletons36282, f2c_BT_Q_ZJU_Singletons1776, 3c2_BT_Q_ZJU_Singletons1776, f2c_BT_Q_ZJU_Singletons1631, f3c_BT_Q_ZJU_Cluster2248, f3c_BT_Q_ZJU_Singletons11503, f3c_BT_Q_ZJU_Singletons1631, 3c2_BT_Q_ZJU_Singletons11503, f2c_BT_Q_ZJU_Singletons131327, f3c_BT_Q_ZJU_Singletons131327, f3c_BT_Q_ZJU_Si…	4	6	4
3	GO:0022414	reproductive process	biological_process	24		8.88	3c2_BT_Q_ZJU_Singletons124602, f3c_BT_Q_ZJU_Singletons10162, 3c2_BT_Q_ZJU_Singletons10162, f3c_BT_Q_ZJU_Singletons6721, 3c2_BT_Q_ZJU_Singletons6721, f3c_BT_Q_ZJU_Singletons28984, 3c2_BT_Q_ZJU_Singletons28984, f2c_BT_Q_ZJU_Singletons30620, f3c_BT_Q_ZJU_Singletons30620, f2c_BT_Q_ZJU_Singletons161535, f3c_BT_Q_ZJU_Singletons166990, f3c_BT_Q_ZJU_Cluster2450, f3c_BT_Q_ZJU_Singletons1027, f3c_BT_Q_ZJU_…	4	13	7
9	GO:0002097	tRNA wobble base modification	biological_process	1		1	f3c_BT_Q_ZJU_Cluster1928	0	1	0
7	GO:0043039	tRNA aminoacylation	biological_process	4		2.8	f3c_BT_Q_ZJU_Singletons27757, f2c_BT_Q_ZJU_Singletons131327, f3c_BT_Q_ZJU_Singletons131327, f3c_BT_Q_ZJU_Singletons28977	1	3	0
9	GO:0006184	GTP catabolic process	biological_process	1		0.6	f3c_BT_Q_ZJU_Singletons21477	0	1	0
5	GO:0032970	regulation of actin filament-based process	biological_process	1		0.36	3c2_BT_Q_ZJU_Singletons94864	0	0	1
3	GO:0019953	sexual reproduction	biological_process	11		2.62	f3c_BT_Q_ZJU_Singletons10162, 3c2_BT_Q_ZJU_Singletons10162, f3c_BT_Q_ZJU_Singletons6721, 3c2_BT_Q_ZJU_Singletons6721, f3c_BT_Q_ZJU_Singletons28984, 3c2_BT_Q_ZJU_Singletons28984, f3c_BT_Q_ZJU_Singletons150494, f3c_BT_Q_ZJU_Singletons5420, f2c_BT_Q_ZJU_Singletons165782, f3c_BT_Q_ZJU_Singletons20993, 3c2_BT_Q_ZJU_Singletons123630	1	6	4
9	GO:0006357	regulation of transcription from RNA polymerase II promoter	biological_process	5		4.6	f3c_BT_Q_ZJU_Singletons29252, f3c_BT_Q_ZJU_Singletons13520, f3c_BT_Q_ZJU_Singletons33232, f3c_BT_Q_ZJU_Singletons35129, 3c2_BT_Q_ZJU_Singletons166592	0	4	1
5	GO:0031023	microtubule organizing center organization	biological_process	3		1.8	f2c_BT_Q_ZJU_Singletons161535, f3c_BT_Q_ZJU_Singletons166990, f3c_BT_Q_ZJU_Singletons20993	1	2	0
4	GO:0035295	tube development	biological_process	1		0.36	3c2_BT_Q_ZJU_Singletons20858	0	0	1
3	GO:0007610	behavior	biological_process	12		6.56	3c2_BT_Q_ZJU_Singletons32816, f3c_BT_Q_ZJU_Singletons129373, f3c_BT_Q_ZJU_Singletons10162, 3c2_BT_Q_ZJU_Singletons10162, f2c_BT_Q_ZJU_Singletons36282, 3c2_BT_Q_ZJU_Singletons36282, f2c_BT_Q_ZJU_Singletons30620, f3c_BT_Q_ZJU_Singletons30620, f2c_BT_Q_ZJU_Singletons1631, f3c_BT_Q_ZJU_Singletons1631, f2c_BT_Q_ZJU_Singletons88268, f3c_BT_Q_ZJU_Singletons88268	4	5	3
4	GO:0048285	organelle fission	biological_process	7		2.22	f3c_BT_Q_ZJU_Singletons7528, f3c_BT_Q_ZJU_Singletons163584, f3c_BT_Q_ZJU_Singletons20993, f2c_BT_Q_ZJU_Singletons35206, f3c_BT_Q_ZJU_Singletons13520, f3c_BT_Q_ZJU_Singletons6140, 3c2_BT_Q_ZJU_Singletons35206	1	5	1
7	GO:0048477	oogenesis	biological_process	6		1.55	f3c_BT_Q_ZJU_Singletons10162, 3c2_BT_Q_ZJU_Singletons10162, f3c_BT_Q_ZJU_Singletons6721, 3c2_BT_Q_ZJU_Singletons6721, f3c_BT_Q_ZJU_Singletons28984, 3c2_BT_Q_ZJU_Singletons28984	0	3	3
6	GO:0009952	anterior/posterior pattern specification	biological_process	2		0.16	f3c_BT_Q_ZJU_Singletons10162, 3c2_BT_Q_ZJU_Singletons10162	0	1	1
5	GO:0048584	positive regulation of response to stimulus	biological_process	1		0.22	f2c_BT_Q_ZJU_Singletons6948	1	0	0
4	GO:0009314	response to radiation	biological_process	5		1.69	3c2_BT_Q_ZJU_Singletons34094, f2c_BT_Q_ZJU_Singletons161535, f3c_BT_Q_ZJU_Cluster2450, f2c_BT_Q_ZJU_Singletons27203, f3c_BT_Q_ZJU_Singletons4970	2	2	1
5	GO:0035150	regulation of tube size	biological_process	2		1.36	f3c_BT_Q_ZJU_Singletons24740, f2c_BT_Q_ZJU_Singletons16732	1	1	0
6	GO:0050880	regulation of blood vessel size	biological_process	1		0.6	f2c_BT_Q_ZJU_Singletons16732	1	0	0
6	GO:0001944	vasculature development	biological_process	2		1.22	f3c_BT_Q_ZJU_Singletons27726, f2c_BT_Q_ZJU_Singletons16732	1	1	0
null	GO:0071841	cellular component organization or biogenesis at cellular level	biological_process	43		8	f3c_BT_Q_ZJU_Singletons34642, f2c_BT_Q_ZJU_Singletons16732, f2c_BT_Q_ZJU_Singletons1882, f2c_BT_Q_ZJU_Singletons30308, f3c_BT_Q_ZJU_Singletons18499, f3c_BT_Q_ZJU_Singletons1882, f3c_BT_Q_ZJU_Singletons30308, 3c2_BT_Q_ZJU_Singletons23299, f3c_BT_Q_ZJU_Singletons10162, 3c2_BT_Q_ZJU_Singletons10162, 3c2_BT_Q_ZJU_Singletons8165, f3c_BT_Q_ZJU_Singletons103357, f3c_BT_Q_ZJU_Singletons31730, f3c_BT_Q_ZJ…	10	21	12
4	GO:0042180	cellular ketone metabolic process	biological_process	15		2.46	3c2_BT_Q_ZJU_Singletons21485, f3c_BT_Q_ZJU_Singletons27757, f2c_BT_Q_ZJU_Singletons36282, 3c2_BT_Q_ZJU_Singletons36282, f2c_BT_Q_ZJU_Singletons1776, 3c2_BT_Q_ZJU_Singletons1776, f2c_BT_Q_ZJU_Singletons1631, f3c_BT_Q_ZJU_Cluster2248, f3c_BT_Q_ZJU_Singletons11503, f3c_BT_Q_ZJU_Singletons1631, 3c2_BT_Q_ZJU_Singletons11503, f3c_BT_Q_ZJU_Singletons143886, f2c_BT_Q_ZJU_Singletons131327, f3c_BT_Q_ZJU_Si…	4	7	4
6	GO:0031163	metallo-sulfur cluster assembly	biological_process	2		2	f3c_BT_Q_ZJU_Singletons5809, 3c2_BT_Q_ZJU_Singletons5809	0	1	1
4	GO:0006979	response to oxidative stress	biological_process	1		1	f2c_BT_Q_ZJU_Singletons12061	1	0	0
4	GO:0019730	antimicrobial humoral response	biological_process	1		0.6	f2c_BT_Q_ZJU_Singletons20021	1	0	0
6	GO:0031175	neuron projection development	biological_process	10		5.04	f2c_BT_Q_ZJU_Singletons1882, f2c_BT_Q_ZJU_Singletons30308, f3c_BT_Q_ZJU_Singletons18499, f3c_BT_Q_ZJU_Singletons1882, f3c_BT_Q_ZJU_Singletons30308, 3c2_BT_Q_ZJU_Singletons23299, f2c_BT_Q_ZJU_Singletons16732, f3c_BT_Q_ZJU_Singletons28984, f3c_BT_Q_ZJU_Singletons31416, 3c2_BT_Q_ZJU_Singletons28984	3	5	2
5	GO:0006461	protein complex assembly	biological_process	1		0.96	f2c_BT_Q_ZJU_Singletons12061	1	0	0
5	GO:0060255	regulation of macromolecule metabolic process	biological_process	20		4.26	f3c_BT_Q_ZJU_Singletons10162, 3c2_BT_Q_ZJU_Singletons10162, f2c_BT_Q_ZJU_Singletons115639, f3c_BT_Q_ZJU_Singletons29252, f3c_BT_Q_ZJU_Singletons31730, f3c_BT_Q_ZJU_Singletons13520, f3c_BT_Q_ZJU_Singletons33232, f3c_BT_Q_ZJU_Singletons35129, 3c2_BT_Q_ZJU_Singletons166592, f2c_BT_Q_ZJU_Singletons30308, f2c_BT_Q_ZJU_Singletons32455, f2c_BT_Q_ZJU_Singletons34130, f3c_BT_Q_ZJU_Singletons30308, f3c_BT_…	5	9	6
5	GO:0033043	regulation of organelle organization	biological_process	3		0.56	f3c_BT_Q_ZJU_Singletons31730, f3c_BT_Q_ZJU_Singletons20993, 3c2_BT_Q_ZJU_Singletons94864	0	2	1
2	GO:0032501	multicellular organismal process	biological_process	67		21.27	f2c_BT_Q_ZJU_Singletons1776, 3c2_BT_Q_ZJU_Singletons1776, 3c2_BT_Q_ZJU_Singletons34094, 3c2_BT_Q_ZJU_Singletons20858, 3c2_BT_Q_ZJU_Singletons165251, f3c_BT_Q_ZJU_Singletons165857, f3c_BT_Q_ZJU_Singletons167074, f2c_BT_Q_ZJU_Singletons1882, f2c_BT_Q_ZJU_Singletons30308, f3c_BT_Q_ZJU_Singletons18499, f3c_BT_Q_ZJU_Singletons1882, f3c_BT_Q_ZJU_Singletons30308, 3c2_BT_Q_ZJU_Singletons23299, 3c2_BT_Q_Z…	14	34	19
4	GO:0044248	cellular catabolic process	biological_process	16		3.08	f3c_BT_Q_ZJU_Singletons154714, f3c_BT_Q_ZJU_Singletons162651, f3c_BT_Q_ZJU_Singletons29529, f3c_BT_Q_ZJU_Singletons35129, f3c_BT_Q_ZJU_Singletons34086, f3c_BT_Q_ZJU_Singletons21477, f3c_BT_Q_ZJU_Singletons10162, 3c2_BT_Q_ZJU_Singletons10162, f3c_BT_Q_ZJU_Singletons36136, f3c_BT_Q_ZJU_Singletons150494, f2c_BT_Q_ZJU_Singletons12061, f2c_BT_Q_ZJU_Singletons161535, f3c_BT_Q_ZJU_Singletons17922, f3c_B…	2	11	3
null	GO:0061245	establishment or maintenance of bipolar cell polarity	biological_process	1		0.6	f3c_BT_Q_ZJU_Singletons103357	0	1	0
7	GO:0050906	detection of stimulus involved in sensory perception	biological_process	2		0.43	f2c_BT_Q_ZJU_Singletons27203, f3c_BT_Q_ZJU_Singletons4970	1	1	0
6	GO:0034637	cellular carbohydrate biosynthetic process	biological_process	1		0.22	3c2_BT_Q_ZJU_Singletons9328	0	0	1
8	GO:0006874	cellular calcium ion homeostasis	biological_process	1		1	f3c_BT_Q_ZJU_Singletons34627	0	1	0
3	GO:0071684	organism emergence from protective structure	biological_process	1		0.6	3c2_BT_Q_ZJU_Singletons36302	0	0	1
5	GO:0042698	ovulation cycle	biological_process	1		0.6	3c2_BT_Q_ZJU_Singletons124602	0	0	1
6	GO:0042770	signal transduction in response to DNA damage	biological_process	1		1	f3c_BT_Q_ZJU_Singletons33232	0	1	0
6	GO:0051325	interphase	biological_process	2		1.42	f3c_BT_Q_ZJU_Singletons35129, f2c_BT_Q_ZJU_Singletons149732	1	1	0
8	GO:0016567	protein ubiquitination	biological_process	4		2.63	f2c_BT_Q_ZJU_Singletons161535, 3c2_BT_Q_ZJU_Singletons35500, f2c_BT_Q_ZJU_Singletons35206, 3c2_BT_Q_ZJU_Singletons35206	2	0	2
3	GO:0006950	response to stress	biological_process	25		11.59	f3c_BT_Q_ZJU_Singletons33232, f3c_BT_Q_ZJU_Singletons35129, f3c_BT_Q_ZJU_Singletons34086, f2c_BT_Q_ZJU_Singletons161535, f3c_BT_Q_ZJU_Cluster2290, f3c_BT_Q_ZJU_Singletons141436, f3c_BT_Q_ZJU_Singletons35651, 3c2_BT_Q_ZJU_Singletons156438, f3c_BT_Q_ZJU_Singletons146860, f3c_BT_Q_ZJU_Singletons166990, f3c_BT_Q_ZJU_Singletons67699, 3c2_BT_Q_ZJU_Singletons67699, f3c_BT_Q_ZJU_Cluster2450, f3c_BT_Q_ZJU…	4	17	4
4	GO:0050793	regulation of developmental process	biological_process	5		1.46	f3c_BT_Q_ZJU_Singletons165857, f3c_BT_Q_ZJU_Singletons167074, f3c_BT_Q_ZJU_Singletons166990, f3c_BT_Q_ZJU_Singletons34980, f3c_BT_Q_ZJU_Singletons34642	0	5	0
6	GO:0043543	protein acylation	biological_process	1		0.13	f2c_BT_Q_ZJU_Singletons34130	1	0	0
3	GO:0030534	adult behavior	biological_process	2		2	f2c_BT_Q_ZJU_Singletons88268, f3c_BT_Q_ZJU_Singletons88268	1	1	0
8	GO:0035437	maintenance of protein localization in endoplasmic reticulum	biological_process	1		1	3c2_BT_Q_ZJU_Singletons33370	0	0	1
5	GO:0032880	regulation of protein localization	biological_process	3		0.14	f3c_BT_Q_ZJU_Singletons4970, f3c_BT_Q_ZJU_Singletons152010, 3c2_BT_Q_ZJU_Singletons152010	0	2	1
5	GO:0031344	regulation of cell projection organization	biological_process	1		0.6	f2c_BT_Q_ZJU_Singletons16732	1	0	0
7	GO:0007409	axonogenesis	biological_process	4		4	f2c_BT_Q_ZJU_Singletons16732, f3c_BT_Q_ZJU_Singletons28984, f3c_BT_Q_ZJU_Singletons31416, 3c2_BT_Q_ZJU_Singletons28984	1	2	1
6	GO:0060562	epithelial tube morphogenesis	biological_process	1		0.6	3c2_BT_Q_ZJU_Singletons20858	0	0	1
5	GO:0032200	telomere organization	biological_process	1		0.6	f3c_BT_Q_ZJU_Cluster2450	0	1	0
6	GO:0021782	glial cell development	biological_process	2		2	f3c_BT_Q_ZJU_Singletons10805, 3c2_BT_Q_ZJU_Singletons10805	0	1	1
8	GO:0006475	internal protein amino acid acetylation	biological_process	1		0.36	f2c_BT_Q_ZJU_Singletons34130	1	0	0
5	GO:0009792	embryo development ending in birth or egg hatching	biological_process	4		2.8	f2c_BT_Q_ZJU_Singletons161535, f3c_BT_Q_ZJU_Singletons28984, 3c2_BT_Q_ZJU_Singletons28984, f3c_BT_Q_ZJU_Singletons166990	1	2	1
7	GO:0001736	establishment of planar polarity	biological_process	1		1	f2c_BT_Q_ZJU_Singletons6948	1	0	0
7	GO:0007041	lysosomal transport	biological_process	1		1	f3c_BT_Q_ZJU_Singletons34642	0	1	0
5	GO:0006163	purine nucleotide metabolic process	biological_process	7		2.5	f3c_BT_Q_ZJU_Singletons154714, f3c_BT_Q_ZJU_Singletons162651, f3c_BT_Q_ZJU_Singletons29529, f3c_BT_Q_ZJU_Singletons35129, f3c_BT_Q_ZJU_Singletons21477, f2c_BT_Q_ZJU_Cluster505, f3c_BT_Q_ZJU_Cluster505	1	6	0
9	GO:0045664	regulation of neuron differentiation	biological_process	1		0.6	f3c_BT_Q_ZJU_Singletons167074	0	1	0
3	GO:0021700	developmental maturation	biological_process	5		0.95	f3c_BT_Q_ZJU_Singletons10162, 3c2_BT_Q_ZJU_Singletons10162, f3c_BT_Q_ZJU_Singletons6721, 3c2_BT_Q_ZJU_Singletons6721, f3c_BT_Q_ZJU_Singletons163584	0	3	2
8	GO:0000209	protein polyubiquitination	biological_process	1		1	f2c_BT_Q_ZJU_Singletons161535	1	0	0
7	GO:0006875	cellular metal ion homeostasis	biological_process	1		0.6	f3c_BT_Q_ZJU_Singletons34627	0	1	0
3	GO:0006928	cellular component movement	biological_process	4		1.71	f2c_BT_Q_ZJU_Singletons16732, f3c_BT_Q_ZJU_Singletons28652, 3c2_BT_Q_ZJU_Singletons123630, 3c2_BT_Q_ZJU_Singletons36302	1	1	2
4	GO:0005976	polysaccharide metabolic process	biological_process	1		0.35	3c2_BT_Q_ZJU_Singletons9328	0	0	1
6	GO:0051297	centrosome organization	biological_process	3		3	f2c_BT_Q_ZJU_Singletons161535, f3c_BT_Q_ZJU_Singletons166990, f3c_BT_Q_ZJU_Singletons20993	1	2	0
4	GO:0090066	regulation of anatomical structure size	biological_process	3		1.18	f3c_BT_Q_ZJU_Singletons24740, f2c_BT_Q_ZJU_Singletons16732, 3c2_BT_Q_ZJU_Singletons94864	1	1	1
5	GO:0043086	negative regulation of catalytic activity	biological_process	1		0.36	f3c_BT_Q_ZJU_Singletons167247	0	1	0
6	GO:0015772	oligosaccharide transport	biological_process	1		0.6	3c2_BT_Q_ZJU_Singletons35488	0	0	1
7	GO:0034763	negative regulation of transmembrane transport	biological_process	2		0.72	f3c_BT_Q_ZJU_Singletons152010, 3c2_BT_Q_ZJU_Singletons152010	0	1	1
6	GO:0000271	polysaccharide biosynthetic process	biological_process	1		0.22	3c2_BT_Q_ZJU_Singletons9328	0	0	1
8	GO:0031123	RNA 3'-end processing	biological_process	2		1.2	f2c_BT_Q_ZJU_Singletons13159, f3c_BT_Q_ZJU_Singletons13159	1	1	0
5	GO:0006778	porphyrin-containing compound metabolic process	biological_process	1		0.6	f3c_BT_Q_ZJU_Singletons11692	0	1	0
3	GO:0007623	circadian rhythm	biological_process	1		1	3c2_BT_Q_ZJU_Singletons23299	0	0	1
5	GO:0051049	regulation of transport	biological_process	5		1.81	f3c_BT_Q_ZJU_Singletons33232, f2c_BT_Q_ZJU_Singletons16732, f3c_BT_Q_ZJU_Singletons4970, f3c_BT_Q_ZJU_Singletons152010, 3c2_BT_Q_ZJU_Singletons152010	1	3	1
5	GO:0044265	cellular macromolecule catabolic process	biological_process	10		3.08	f3c_BT_Q_ZJU_Singletons34086, f3c_BT_Q_ZJU_Singletons10162, 3c2_BT_Q_ZJU_Singletons10162, f3c_BT_Q_ZJU_Singletons150494, f2c_BT_Q_ZJU_Singletons12061, f2c_BT_Q_ZJU_Singletons161535, f3c_BT_Q_ZJU_Singletons17922, f3c_BT_Q_ZJU_Singletons34627, 3c2_BT_Q_ZJU_Singletons23352, 3c2_BT_Q_ZJU_Singletons35500	2	5	3
6	GO:0030003	cellular cation homeostasis	biological_process	1		0.36	f3c_BT_Q_ZJU_Singletons34627	0	1	0
5	GO:0048522	positive regulation of cellular process	biological_process	9		3.41	f2c_BT_Q_ZJU_Singletons16732, f3c_BT_Q_ZJU_Singletons16914, f3c_BT_Q_ZJU_Singletons31730, f2c_BT_Q_ZJU_Singletons6948, f3c_BT_Q_ZJU_Singletons35129, f3c_BT_Q_ZJU_Singletons4970, f3c_BT_Q_ZJU_Singletons34627, f3c_BT_Q_ZJU_Singletons34086, f3c_BT_Q_ZJU_Singletons165857	2	7	0
9	GO:0042990	regulation of transcription factor import into nucleus	biological_process	3		1.8	f3c_BT_Q_ZJU_Singletons4970, f3c_BT_Q_ZJU_Singletons152010, 3c2_BT_Q_ZJU_Singletons152010	0	2	1
6	GO:0051783	regulation of nuclear division	biological_process	1		0.36	f3c_BT_Q_ZJU_Singletons20993	0	1	0
8	GO:0009199	ribonucleoside triphosphate metabolic process	biological_process	5		1.93	f3c_BT_Q_ZJU_Singletons154714, f3c_BT_Q_ZJU_Singletons162651, f3c_BT_Q_ZJU_Singletons29529, f3c_BT_Q_ZJU_Singletons35129, f3c_BT_Q_ZJU_Singletons21477	0	5	0
7	GO:0010669	epithelial structure maintenance	biological_process	1		1	f3c_BT_Q_ZJU_Singletons24740	0	1	0
6	GO:0032990	cell part morphogenesis	biological_process	10		3.02	f2c_BT_Q_ZJU_Singletons1882, f2c_BT_Q_ZJU_Singletons30308, f3c_BT_Q_ZJU_Singletons18499, f3c_BT_Q_ZJU_Singletons1882, f3c_BT_Q_ZJU_Singletons30308, 3c2_BT_Q_ZJU_Singletons23299, f2c_BT_Q_ZJU_Singletons16732, f3c_BT_Q_ZJU_Singletons28984, f3c_BT_Q_ZJU_Singletons31416, 3c2_BT_Q_ZJU_Singletons28984	3	5	2
8	GO:0018394	peptidyl-lysine acetylation	biological_process	1		0.36	f2c_BT_Q_ZJU_Singletons34130	1	0	0
6	GO:0003143	embryonic heart tube morphogenesis	biological_process	1		1	3c2_BT_Q_ZJU_Singletons20858	0	0	1
5	GO:0008015	blood circulation	biological_process	1		0.36	f2c_BT_Q_ZJU_Singletons16732	1	0	0
5	GO:0048513	organ development	biological_process	23		14.83	3c2_BT_Q_ZJU_Singletons20858, f3c_BT_Q_ZJU_Singletons167074, f2c_BT_Q_ZJU_Singletons6948, f3c_BT_Q_ZJU_Singletons165857, f3c_BT_Q_ZJU_Singletons31416, 3c2_BT_Q_ZJU_Singletons165251, f3c_BT_Q_ZJU_Singletons34642, 3c2_BT_Q_ZJU_Singletons32816, 3c2_BT_Q_ZJU_Singletons36302, f3c_BT_Q_ZJU_Singletons32071, f3c_BT_Q_ZJU_Singletons7760, 3c2_BT_Q_ZJU_Singletons8165, f2c_BT_Q_ZJU_Singletons36282, f3c_BT_Q_…	3	12	8
3	GO:0030029	actin filament-based process	biological_process	4		1.65	3c2_BT_Q_ZJU_Singletons94864, f3c_BT_Q_ZJU_Singletons28984, 3c2_BT_Q_ZJU_Singletons28984, f3c_BT_Q_ZJU_Singletons33232	0	2	2
7	GO:0043408	regulation of MAPK cascade	biological_process	1		0.6	f2c_BT_Q_ZJU_Singletons6948	1	0	0
6	GO:0046486	glycerolipid metabolic process	biological_process	1		0.36	3c2_BT_Q_ZJU_Singletons9328	0	0	1
8	GO:0005978	glycogen biosynthetic process	biological_process	1		1	3c2_BT_Q_ZJU_Singletons9328	0	0	1
5	GO:0001503	ossification	biological_process	1		1	f3c_BT_Q_ZJU_Singletons165857	0	1	0
3	GO:0007154	cell communication	biological_process	25		10.23	f3c_BT_Q_ZJU_Singletons33232, f2c_BT_Q_ZJU_Singletons16732, f3c_BT_Q_ZJU_Singletons10632, f3c_BT_Q_ZJU_Singletons4970, f3c_BT_Q_ZJU_Singletons100143, 3c2_BT_Q_ZJU_Singletons100143, 3c2_BT_Q_ZJU_Singletons23352, 3c2_BT_Q_ZJU_Singletons34094, f2c_BT_Q_ZJU_Singletons22386, f3c_BT_Q_ZJU_Singletons22386, f3c_BT_Q_ZJU_Singletons31677, f2c_BT_Q_ZJU_Singletons88268, f3c_BT_Q_ZJU_Singletons31416, f3c_BT_Q…	6	13	6
3	GO:0003008	system process	biological_process	18		3.49	f2c_BT_Q_ZJU_Singletons1776, 3c2_BT_Q_ZJU_Singletons1776, 3c2_BT_Q_ZJU_Singletons34094, f3c_BT_Q_ZJU_Singletons10162, 3c2_BT_Q_ZJU_Singletons10162, f2c_BT_Q_ZJU_Singletons36282, 3c2_BT_Q_ZJU_Singletons36282, f2c_BT_Q_ZJU_Singletons30620, f3c_BT_Q_ZJU_Singletons30620, f3c_BT_Q_ZJU_Singletons10632, f3c_BT_Q_ZJU_Singletons21477, 3c2_BT_Q_ZJU_Singletons140142, 3c2_BT_Q_ZJU_Singletons165251, f2c_BT_Q_…	6	6	6
5	GO:0051647	nucleus localization	biological_process	1		1	f2c_BT_Q_ZJU_Singletons16732	1	0	0
null	GO:2001141	regulation of RNA biosynthetic process	biological_process	13		6.07	f3c_BT_Q_ZJU_Singletons29252, f3c_BT_Q_ZJU_Singletons13520, f3c_BT_Q_ZJU_Singletons33232, f3c_BT_Q_ZJU_Singletons35129, 3c2_BT_Q_ZJU_Singletons166592, f2c_BT_Q_ZJU_Singletons30308, f2c_BT_Q_ZJU_Singletons32455, f2c_BT_Q_ZJU_Singletons34130, f3c_BT_Q_ZJU_Singletons30308, f3c_BT_Q_ZJU_Singletons31730, f3c_BT_Q_ZJU_Singletons32774, 3c2_BT_Q_ZJU_Singletons36302, 3c2_BT_Q_ZJU_Singletons32816	3	7	3
6	GO:0006779	porphyrin-containing compound biosynthetic process	biological_process	1		1	f3c_BT_Q_ZJU_Singletons11692	0	1	0
5	GO:0006662	glycerol ether metabolic process	biological_process	2		1.36	f3c_BT_Q_ZJU_Cluster2248, 3c2_BT_Q_ZJU_Singletons9328	0	1	1
7	GO:0006913	nucleocytoplasmic transport	biological_process	4		0.75	f2c_BT_Q_ZJU_Singletons6948, f3c_BT_Q_ZJU_Singletons4970, f3c_BT_Q_ZJU_Singletons152010, 3c2_BT_Q_ZJU_Singletons152010	1	2	1
3	GO:0006807	nitrogen compound metabolic process	biological_process	80		7.7	f3c_BT_Q_ZJU_Singletons154714, f3c_BT_Q_ZJU_Singletons162651, f3c_BT_Q_ZJU_Singletons29529, f3c_BT_Q_ZJU_Singletons35129, 3c2_BT_Q_ZJU_Singletons21485, f3c_BT_Q_ZJU_Singletons34086, f2c_BT_Q_ZJU_Singletons161535, f3c_BT_Q_ZJU_Cluster2290, f3c_BT_Q_ZJU_Singletons141436, f3c_BT_Q_ZJU_Singletons35651, 3c2_BT_Q_ZJU_Singletons156438, f3c_BT_Q_ZJU_Singletons27757, f3c_BT_Q_ZJU_Singletons11092, f3c_BT_Q…	15	46	19
6	GO:0010942	positive regulation of cell death	biological_process	3		0.71	f3c_BT_Q_ZJU_Singletons16914, f3c_BT_Q_ZJU_Singletons34627, f3c_BT_Q_ZJU_Singletons34086	0	3	0
5	GO:0035050	embryonic heart tube development	biological_process	1		0.6	3c2_BT_Q_ZJU_Singletons20858	0	0	1
5	GO:0006749	glutathione metabolic process	biological_process	1		1	3c2_BT_Q_ZJU_Singletons21485	0	0	1
6	GO:0033365	protein localization to organelle	biological_process	7		2.27	3c2_BT_Q_ZJU_Singletons33370, f2c_BT_Q_ZJU_Singletons1266, f2c_BT_Q_ZJU_Singletons6948, f3c_BT_Q_ZJU_Singletons4970, f3c_BT_Q_ZJU_Singletons152010, 3c2_BT_Q_ZJU_Singletons152010, f3c_BT_Q_ZJU_Singletons34642	2	3	2
3	GO:0007586	digestion	biological_process	1		1	f2c_BT_Q_ZJU_Singletons31876	1	0	0
4	GO:0018904	organic ether metabolic process	biological_process	2		0.82	f3c_BT_Q_ZJU_Cluster2248, 3c2_BT_Q_ZJU_Singletons9328	0	1	1
8	GO:0009141	nucleoside triphosphate metabolic process	biological_process	5		1.16	f3c_BT_Q_ZJU_Singletons154714, f3c_BT_Q_ZJU_Singletons162651, f3c_BT_Q_ZJU_Singletons29529, f3c_BT_Q_ZJU_Singletons35129, f3c_BT_Q_ZJU_Singletons21477	0	5	0
4	GO:0048518	positive regulation of biological process	biological_process	10		3.23	f3c_BT_Q_ZJU_Singletons12229, f3c_BT_Q_ZJU_Singletons165857, f2c_BT_Q_ZJU_Singletons16732, f3c_BT_Q_ZJU_Singletons16914, f3c_BT_Q_ZJU_Singletons31730, f2c_BT_Q_ZJU_Singletons6948, f3c_BT_Q_ZJU_Singletons35129, f3c_BT_Q_ZJU_Singletons4970, f3c_BT_Q_ZJU_Singletons34627, f3c_BT_Q_ZJU_Singletons34086	2	8	0
3	GO:0051716	cellular response to stimulus	biological_process	35		9.31	f3c_BT_Q_ZJU_Singletons33232, f3c_BT_Q_ZJU_Singletons35129, f3c_BT_Q_ZJU_Singletons34086, f2c_BT_Q_ZJU_Singletons161535, f3c_BT_Q_ZJU_Cluster2290, f3c_BT_Q_ZJU_Singletons141436, f3c_BT_Q_ZJU_Singletons35651, 3c2_BT_Q_ZJU_Singletons156438, f2c_BT_Q_ZJU_Singletons16732, f3c_BT_Q_ZJU_Singletons10632, f3c_BT_Q_ZJU_Singletons4970, f3c_BT_Q_ZJU_Singletons100143, 3c2_BT_Q_ZJU_Singletons100143, 3c2_BT_Q_…	6	21	8
6	GO:0007051	spindle organization	biological_process	1		1	f3c_BT_Q_ZJU_Singletons166990	0	1	0
2	GO:0043473	pigmentation	biological_process	1		0.13	3c2_BT_Q_ZJU_Singletons20858	0	0	1
5	GO:0008354	germ cell migration	biological_process	1		1	3c2_BT_Q_ZJU_Singletons123630	0	0	1
null	GO:0035637	multicellular organismal signaling	biological_process	6		1.3	f3c_BT_Q_ZJU_Singletons10632, f3c_BT_Q_ZJU_Singletons21477, 3c2_BT_Q_ZJU_Singletons140142, f2c_BT_Q_ZJU_Singletons88268, f3c_BT_Q_ZJU_Singletons88268, f2c_BT_Q_ZJU_Singletons16732	2	3	1
8	GO:0006641	triglyceride metabolic process	biological_process	1		1	3c2_BT_Q_ZJU_Singletons9328	0	0	1
6	GO:0009233	menaquinone metabolic process	biological_process	1		1	f3c_BT_Q_ZJU_Singletons143886	0	1	0
5	GO:0007050	cell cycle arrest	biological_process	4		0.31	f3c_BT_Q_ZJU_Singletons146860, f3c_BT_Q_ZJU_Singletons166990, f3c_BT_Q_ZJU_Singletons67699, 3c2_BT_Q_ZJU_Singletons67699	0	3	1
7	GO:0022898	regulation of transmembrane transporter activity	biological_process	1		0.6	f3c_BT_Q_ZJU_Singletons4970	0	1	0
3	GO:0065009	regulation of molecular function	biological_process	4		0.6	f3c_BT_Q_ZJU_Singletons167247, f3c_BT_Q_ZJU_Singletons4970, f2c_BT_Q_ZJU_Singletons35206, 3c2_BT_Q_ZJU_Singletons35206	1	2	1
6	GO:0001700	embryonic development via the syncytial blastoderm	biological_process	2		2	f3c_BT_Q_ZJU_Singletons28984, 3c2_BT_Q_ZJU_Singletons28984	0	1	1
4	GO:0006793	phosphorus metabolic process	biological_process	14		7.25	f2c_BT_Q_ZJU_Singletons16732, f2c_BT_Q_ZJU_Singletons33965, f3c_BT_Q_ZJU_Singletons165857, f2c_BT_Q_ZJU_Singletons7325, f3c_BT_Q_ZJU_Singletons10632, f3c_BT_Q_ZJU_Singletons151610, f3c_BT_Q_ZJU_Singletons31677, f3c_BT_Q_ZJU_Singletons32777, f3c_BT_Q_ZJU_Singletons35129, f3c_BT_Q_ZJU_Singletons89073, 3c2_BT_Q_ZJU_Singletons123630, 3c2_BT_Q_ZJU_Singletons151610, 3c2_BT_Q_ZJU_Singletons89073, 3c2_BT…	3	7	4
2	GO:0008283	cell proliferation	biological_process	6		4.08	f3c_BT_Q_ZJU_Singletons34642, f2c_BT_Q_ZJU_Singletons16732, f2c_BT_Q_ZJU_Singletons161535, f3c_BT_Q_ZJU_Singletons103357, f3c_BT_Q_ZJU_Singletons34627, f3c_BT_Q_ZJU_Singletons27726	2	4	0
6	GO:0006112	energy reserve metabolic process	biological_process	1		0.72	3c2_BT_Q_ZJU_Singletons9328	0	0	1
6	GO:0031324	negative regulation of cellular metabolic process	biological_process	4		0.98	f3c_BT_Q_ZJU_Singletons29252, 3c2_BT_Q_ZJU_Singletons32816, f3c_BT_Q_ZJU_Singletons10162, 3c2_BT_Q_ZJU_Singletons10162	0	2	2
3	GO:0033059	cellular pigmentation	biological_process	1		0.22	3c2_BT_Q_ZJU_Singletons20858	0	0	1
3	GO:0043170	macromolecule metabolic process	biological_process	133		48.62	f3c_BT_Q_ZJU_Singletons35129, f3c_BT_Q_ZJU_Singletons34086, f2c_BT_Q_ZJU_Singletons161535, f3c_BT_Q_ZJU_Cluster2290, f3c_BT_Q_ZJU_Singletons141436, f3c_BT_Q_ZJU_Singletons35651, 3c2_BT_Q_ZJU_Singletons156438, f3c_BT_Q_ZJU_Singletons27757, 3c2_BT_Q_ZJU_Singletons9328, f3c_BT_Q_ZJU_Singletons11092, f3c_BT_Q_ZJU_Singletons21699, f3c_BT_Q_ZJU_Singletons34245, 3c2_BT_Q_ZJU_Singletons11092, 3c2_BT_Q_ZJ…	28	69	36
8	GO:0009250	glucan biosynthetic process	biological_process	1		0.6	3c2_BT_Q_ZJU_Singletons9328	0	0	1
6	GO:0051259	protein oligomerization	biological_process	1		1	f2c_BT_Q_ZJU_Singletons12061	1	0	0
7	GO:0032924	activin receptor signaling pathway	biological_process	3		3	f3c_BT_Q_ZJU_Singletons100143, f3c_BT_Q_ZJU_Singletons165857, 3c2_BT_Q_ZJU_Singletons100143	0	2	1
7	GO:0055092	sterol homeostasis	biological_process	2		2	f3c_BT_Q_ZJU_Singletons151610, 3c2_BT_Q_ZJU_Singletons151610	0	1	1
6	GO:0007350	blastoderm segmentation	biological_process	2		0.16	f3c_BT_Q_ZJU_Singletons10162, 3c2_BT_Q_ZJU_Singletons10162	0	1	1
4	GO:0006790	sulfur compound metabolic process	biological_process	1		0.6	3c2_BT_Q_ZJU_Singletons21485	0	0	1
6	GO:0006897	endocytosis	biological_process	5		3.8	f3c_BT_Q_ZJU_Singletons137394, 3c2_BT_Q_ZJU_Singletons140142, f2c_BT_Q_ZJU_Singletons16732, f3c_BT_Q_ZJU_Singletons167247, 3c2_BT_Q_ZJU_Singletons36302	1	2	2
6	GO:0031329	regulation of cellular catabolic process	biological_process	1		0.22	f3c_BT_Q_ZJU_Singletons21477	0	1	0
7	GO:0045807	positive regulation of endocytosis	biological_process	1		1	f2c_BT_Q_ZJU_Singletons16732	1	0	0
7	GO:0007603	phototransduction, visible light	biological_process	2		1.2	f2c_BT_Q_ZJU_Singletons27203, f3c_BT_Q_ZJU_Singletons4970	1	1	0
7	GO:0006413	translational initiation	biological_process	2		2	f3c_BT_Q_ZJU_Singletons10805, 3c2_BT_Q_ZJU_Singletons10805	0	1	1
8	GO:0046039	GTP metabolic process	biological_process	1		0.36	f3c_BT_Q_ZJU_Singletons21477	0	1	0
8	GO:0031124	mRNA 3'-end processing	biological_process	2		2	f2c_BT_Q_ZJU_Singletons13159, f3c_BT_Q_ZJU_Singletons13159	1	1	0
4	GO:0065003	macromolecular complex assembly	biological_process	2		0.79	f3c_BT_Q_ZJU_Singletons5420, f2c_BT_Q_ZJU_Singletons12061	1	1	0
7	GO:0031047	gene silencing by RNA	biological_process	2		1.2	f3c_BT_Q_ZJU_Singletons10162, 3c2_BT_Q_ZJU_Singletons10162	0	1	1
7	GO:0000077	DNA damage checkpoint	biological_process	4		2.4	f3c_BT_Q_ZJU_Singletons146860, f3c_BT_Q_ZJU_Singletons166990, f3c_BT_Q_ZJU_Singletons67699, 3c2_BT_Q_ZJU_Singletons67699	0	3	1
7	GO:0009154	purine ribonucleotide catabolic process	biological_process	5		2.62	f3c_BT_Q_ZJU_Singletons154714, f3c_BT_Q_ZJU_Singletons162651, f3c_BT_Q_ZJU_Singletons29529, f3c_BT_Q_ZJU_Singletons35129, f3c_BT_Q_ZJU_Singletons21477	0	5	0
null	GO:0035556	intracellular signal transduction	biological_process	5		1.81	f3c_BT_Q_ZJU_Singletons33232, f2c_BT_Q_ZJU_Singletons16732, f3c_BT_Q_ZJU_Singletons10632, 3c2_BT_Q_ZJU_Singletons140142, f2c_BT_Q_ZJU_Singletons6948	2	2	1
null	GO:0071844	cellular component assembly at cellular level	biological_process	4		1.63	f3c_BT_Q_ZJU_Singletons10162, 3c2_BT_Q_ZJU_Singletons10162, f3c_BT_Q_ZJU_Singletons5420, f2c_BT_Q_ZJU_Singletons12061	1	2	1
6	GO:0051172	negative regulation of nitrogen compound metabolic process	biological_process	2		0.26	f3c_BT_Q_ZJU_Singletons29252, 3c2_BT_Q_ZJU_Singletons32816	0	1	1
5	GO:0048707	instar larval or pupal morphogenesis	biological_process	2		0.72	3c2_BT_Q_ZJU_Singletons32816, 3c2_BT_Q_ZJU_Singletons36302	0	0	2
3	GO:0007275	multicellular organismal development	biological_process	50		21.91	3c2_BT_Q_ZJU_Singletons20858, 3c2_BT_Q_ZJU_Singletons165251, f3c_BT_Q_ZJU_Singletons165857, f3c_BT_Q_ZJU_Singletons167074, f2c_BT_Q_ZJU_Singletons1882, f2c_BT_Q_ZJU_Singletons30308, f3c_BT_Q_ZJU_Singletons18499, f3c_BT_Q_ZJU_Singletons1882, f3c_BT_Q_ZJU_Singletons30308, 3c2_BT_Q_ZJU_Singletons23299, f2c_BT_Q_ZJU_Singletons6948, f3c_BT_Q_ZJU_Singletons31416, f3c_BT_Q_ZJU_Singletons31677, 3c2_BT_Q_…	8	26	16
6	GO:0009251	glucan catabolic process	biological_process	1		0.6	3c2_BT_Q_ZJU_Singletons9328	0	0	1
8	GO:0018205	peptidyl-lysine modification	biological_process	1		0.22	f2c_BT_Q_ZJU_Singletons34130	1	0	0
null	GO:0072507	divalent inorganic cation homeostasis	biological_process	1		0.36	f3c_BT_Q_ZJU_Singletons34627	0	1	0
8	GO:0043065	positive regulation of apoptotic process	biological_process	2		0.96	f3c_BT_Q_ZJU_Singletons34627, f3c_BT_Q_ZJU_Singletons34086	0	2	0
10	GO:0033124	regulation of GTP catabolic process	biological_process	1		1	f3c_BT_Q_ZJU_Singletons21477	0	1	0
4	GO:0016337	cell-cell adhesion	biological_process	1		1	f3c_BT_Q_ZJU_Singletons24740	0	1	0
3	GO:0051234	establishment of localization	biological_process	53		21.29	f3c_BT_Q_ZJU_Singletons34642, f2c_BT_Q_ZJU_Singletons33781, f3c_BT_Q_ZJU_Singletons141497, f3c_BT_Q_ZJU_Singletons154714, f3c_BT_Q_ZJU_Singletons135716, f3c_BT_Q_ZJU_Singletons31684, f2c_BT_Q_ZJU_Singletons36282, f3c_BT_Q_ZJU_Singletons33232, 3c2_BT_Q_ZJU_Singletons36112, 3c2_BT_Q_ZJU_Singletons36282, f3c_BT_Q_ZJU_Singletons16779, f3c_BT_Q_ZJU_Singletons17428, f3c_BT_Q_ZJU_Singletons22166, 3c2_BT…	9	30	14
4	GO:0034641	cellular nitrogen compound metabolic process	biological_process	80		12.21	f3c_BT_Q_ZJU_Singletons154714, f3c_BT_Q_ZJU_Singletons162651, f3c_BT_Q_ZJU_Singletons29529, f3c_BT_Q_ZJU_Singletons35129, 3c2_BT_Q_ZJU_Singletons21485, f3c_BT_Q_ZJU_Singletons34086, f2c_BT_Q_ZJU_Singletons161535, f3c_BT_Q_ZJU_Cluster2290, f3c_BT_Q_ZJU_Singletons141436, f3c_BT_Q_ZJU_Singletons35651, 3c2_BT_Q_ZJU_Singletons156438, f3c_BT_Q_ZJU_Singletons27757, f3c_BT_Q_ZJU_Singletons11092, f3c_BT_Q…	15	46	19
3	GO:0044237	cellular metabolic process	biological_process	150		37.79	f3c_BT_Q_ZJU_Singletons154714, f3c_BT_Q_ZJU_Singletons162651, f3c_BT_Q_ZJU_Singletons29529, f3c_BT_Q_ZJU_Singletons35129, 3c2_BT_Q_ZJU_Singletons21485, f2c_BT_Q_ZJU_Singletons14324, 3c2_BT_Q_ZJU_Singletons11880, 3c2_BT_Q_ZJU_Singletons14324, f3c_BT_Q_ZJU_Singletons34086, f2c_BT_Q_ZJU_Singletons161535, f3c_BT_Q_ZJU_Cluster2290, f3c_BT_Q_ZJU_Singletons141436, f3c_BT_Q_ZJU_Singletons35651, 3c2_BT_Q_…	33	77	40
6	GO:0000075	cell cycle checkpoint	biological_process	4		0.86	f3c_BT_Q_ZJU_Singletons146860, f3c_BT_Q_ZJU_Singletons166990, f3c_BT_Q_ZJU_Singletons67699, 3c2_BT_Q_ZJU_Singletons67699	0	3	1
5	GO:0001525	angiogenesis	biological_process	1		1	f3c_BT_Q_ZJU_Singletons27726	0	1	0
6	GO:0033044	regulation of chromosome organization	biological_process	1		0.22	f3c_BT_Q_ZJU_Singletons31730	0	1	0
6	GO:0009165	nucleotide biosynthetic process	biological_process	4		2.02	f3c_BT_Q_ZJU_Singletons162651, f3c_BT_Q_ZJU_Singletons32777, f2c_BT_Q_ZJU_Cluster505, f3c_BT_Q_ZJU_Cluster505	1	3	0
5	GO:0007219	Notch signaling pathway	biological_process	1		0.6	f3c_BT_Q_ZJU_Singletons31730	0	1	0
3	GO:0033036	macromolecule localization	biological_process	20		5.77	3c2_BT_Q_ZJU_Singletons13852, f3c_BT_Q_ZJU_Singletons12229, f3c_BT_Q_ZJU_Singletons16779, f3c_BT_Q_ZJU_Singletons17428, f3c_BT_Q_ZJU_Singletons22166, f3c_BT_Q_ZJU_Singletons33232, 3c2_BT_Q_ZJU_Singletons140142, 3c2_BT_Q_ZJU_Singletons157728, 3c2_BT_Q_ZJU_Singletons17428, 3c2_BT_Q_ZJU_Singletons33370, 3c2_BT_Q_ZJU_Singletons36112, f2c_BT_Q_ZJU_Singletons30167, f2c_BT_Q_ZJU_Singletons1266, f3c_BT_Q…	3	9	8
5	GO:0023056	positive regulation of signaling	biological_process	1		0.22	f2c_BT_Q_ZJU_Singletons6948	1	0	0
4	GO:0030036	actin cytoskeleton organization	biological_process	3		1.08	3c2_BT_Q_ZJU_Singletons94864, f3c_BT_Q_ZJU_Singletons28984, 3c2_BT_Q_ZJU_Singletons28984	0	1	2
5	GO:0007281	germ cell development	biological_process	5		1.59	f3c_BT_Q_ZJU_Singletons10162, 3c2_BT_Q_ZJU_Singletons10162, f3c_BT_Q_ZJU_Singletons6721, 3c2_BT_Q_ZJU_Singletons6721, f3c_BT_Q_ZJU_Singletons5420	0	3	2
5	GO:0034654	nucleobase-containing compound biosynthetic process	biological_process	4		1.21	f3c_BT_Q_ZJU_Singletons162651, f3c_BT_Q_ZJU_Singletons32777, f2c_BT_Q_ZJU_Cluster505, f3c_BT_Q_ZJU_Cluster505	1	3	0
9	GO:0055074	calcium ion homeostasis	biological_process	1		0.6	f3c_BT_Q_ZJU_Singletons34627	0	1	0
7	GO:0032269	negative regulation of cellular protein metabolic process	biological_process	2		1.2	f3c_BT_Q_ZJU_Singletons10162, 3c2_BT_Q_ZJU_Singletons10162	0	1	1
4	GO:0007389	pattern specification process	biological_process	8		5.17	f3c_BT_Q_ZJU_Singletons165857, f3c_BT_Q_ZJU_Singletons31677, 3c2_BT_Q_ZJU_Singletons36302, f3c_BT_Q_ZJU_Singletons10162, 3c2_BT_Q_ZJU_Singletons10162, f3c_BT_Q_ZJU_Singletons6721, 3c2_BT_Q_ZJU_Singletons6721, 3c2_BT_Q_ZJU_Singletons13852	0	4	4
6	GO:0006479	protein methylation	biological_process	2		0.94	f3c_BT_Q_ZJU_Singletons31730, f3c_BT_Q_ZJU_Singletons13520	0	2	0
6	GO:0000165	MAPK cascade	biological_process	3		2.36	f2c_BT_Q_ZJU_Singletons16732, f3c_BT_Q_ZJU_Singletons10632, f2c_BT_Q_ZJU_Singletons6948	2	1	0
5	GO:0022618	ribonucleoprotein complex assembly	biological_process	1		0.6	f3c_BT_Q_ZJU_Singletons5420	0	1	0
6	GO:0018193	peptidyl-amino acid modification	biological_process	2		0.26	f2c_BT_Q_ZJU_Singletons34130, f3c_BT_Q_ZJU_Singletons13520	1	1	0
1	GO:0008150	biological_process	biological_process	263		120.17	f2c_BT_Q_ZJU_Singletons14324, 3c2_BT_Q_ZJU_Singletons14324, 3c2_BT_Q_ZJU_Singletons13852, f2c_BT_Q_ZJU_Singletons1776, 3c2_BT_Q_ZJU_Singletons1776, 3c2_BT_Q_ZJU_Singletons34094, f2c_BT_Q_ZJU_Singletons167390, f2c_BT_Q_ZJU_Singletons34861, f3c_BT_Q_ZJU_Singletons10632, f3c_BT_Q_ZJU_Singletons34861, f3c_BT_Q_ZJU_Singletons5420, f3c_BT_Q_ZJU_Singletons34642, f2c_BT_Q_ZJU_Singletons33781, f3c_BT_Q_ZJ…	53	137	73
6	GO:0052547	regulation of peptidase activity	biological_process	1		0.6	f3c_BT_Q_ZJU_Singletons167247	0	1	0
6	GO:0007423	sensory organ development	biological_process	6		3.94	f3c_BT_Q_ZJU_Singletons167074, f3c_BT_Q_ZJU_Singletons32071, f3c_BT_Q_ZJU_Singletons7760, 3c2_BT_Q_ZJU_Singletons165251, f3c_BT_Q_ZJU_Singletons28984, 3c2_BT_Q_ZJU_Singletons28984	0	4	2
7	GO:0051905	establishment of pigment granule localization	biological_process	1		0.6	3c2_BT_Q_ZJU_Singletons20858	0	0	1
4	GO:0006730	one-carbon metabolic process	biological_process	2		0.2	f3c_BT_Q_ZJU_Singletons31730, f3c_BT_Q_ZJU_Singletons13520	0	2	0
6	GO:0007272	ensheathment of neurons	biological_process	2		2	f2c_BT_Q_ZJU_Singletons88268, f3c_BT_Q_ZJU_Singletons88268	1	1	0
5	GO:0032507	maintenance of protein location in cell	biological_process	1		0.36	3c2_BT_Q_ZJU_Singletons33370	0	0	1
4	GO:0048519	negative regulation of biological process	biological_process	18		4.21	f3c_BT_Q_ZJU_Singletons10162, 3c2_BT_Q_ZJU_Singletons10162, f2c_BT_Q_ZJU_Singletons115639, f3c_BT_Q_ZJU_Singletons29252, f3c_BT_Q_ZJU_Singletons146860, f3c_BT_Q_ZJU_Singletons166990, f3c_BT_Q_ZJU_Singletons67699, 3c2_BT_Q_ZJU_Singletons67699, f3c_BT_Q_ZJU_Singletons167074, f2c_BT_Q_ZJU_Singletons27203, f3c_BT_Q_ZJU_Singletons4970, 3c2_BT_Q_ZJU_Singletons32816, f2c_BT_Q_ZJU_Singletons16732, f3c_BT…	4	9	5
8	GO:0090316	positive regulation of intracellular protein transport	biological_process	1		0.36	f3c_BT_Q_ZJU_Singletons4970	0	1	0
6	GO:0007178	transmembrane receptor protein serine/threonine kinase signaling pathway	biological_process	4		5.2	f3c_BT_Q_ZJU_Singletons100143, 3c2_BT_Q_ZJU_Singletons100143, 3c2_BT_Q_ZJU_Singletons23352, f3c_BT_Q_ZJU_Singletons165857	0	2	2
5	GO:0043241	protein complex disassembly	biological_process	1		0.36	f3c_BT_Q_ZJU_Singletons27162	0	1	0
3	GO:0022406	membrane docking	biological_process	1		0.6	f3c_BT_Q_ZJU_Singletons165869	0	1	0
10	GO:0018393	internal peptidyl-lysine acetylation	biological_process	1		0.6	f2c_BT_Q_ZJU_Singletons34130	1	0	0
7	GO:0000070	mitotic sister chromatid segregation	biological_process	2		2	f3c_BT_Q_ZJU_Singletons163584, f3c_BT_Q_ZJU_Singletons20993	0	2	0
null	GO:0072358	cardiovascular system development	biological_process	3		0.95	3c2_BT_Q_ZJU_Singletons20858, f3c_BT_Q_ZJU_Singletons27726, f2c_BT_Q_ZJU_Singletons16732	1	1	1
6	GO:0034660	ncRNA metabolic process	biological_process	5		1.14	f3c_BT_Q_ZJU_Singletons27757, f3c_BT_Q_ZJU_Cluster1928, f2c_BT_Q_ZJU_Singletons131327, f3c_BT_Q_ZJU_Singletons131327, f3c_BT_Q_ZJU_Singletons28977	1	4	0
5	GO:0007163	establishment or maintenance of cell polarity	biological_process	1		0.36	f3c_BT_Q_ZJU_Singletons103357	0	1	0
8	GO:0051170	nuclear import	biological_process	4		1.16	f2c_BT_Q_ZJU_Singletons6948, f3c_BT_Q_ZJU_Singletons4970, f3c_BT_Q_ZJU_Singletons152010, 3c2_BT_Q_ZJU_Singletons152010	1	2	1
5	GO:0045595	regulation of cell differentiation	biological_process	3		1.08	f3c_BT_Q_ZJU_Singletons167074, f3c_BT_Q_ZJU_Singletons34980, f3c_BT_Q_ZJU_Singletons34642	0	3	0
8	GO:0046823	negative regulation of nucleocytoplasmic transport	biological_process	2		0.72	f3c_BT_Q_ZJU_Singletons152010, 3c2_BT_Q_ZJU_Singletons152010	0	1	1
8	GO:0006284	base-excision repair	biological_process	1		0.6	f3c_BT_Q_ZJU_Singletons34086	0	1	0
5	GO:0048599	oocyte development	biological_process	4		0.98	f3c_BT_Q_ZJU_Singletons10162, 3c2_BT_Q_ZJU_Singletons10162, f3c_BT_Q_ZJU_Singletons6721, 3c2_BT_Q_ZJU_Singletons6721	0	2	2
4	GO:0006725	cellular aromatic compound metabolic process	biological_process	2		0.72	f2c_BT_Q_ZJU_Singletons14324, 3c2_BT_Q_ZJU_Singletons14324	1	0	1
8	GO:0033121	regulation of purine nucleotide catabolic process	biological_process	1		0.6	f3c_BT_Q_ZJU_Singletons21477	0	1	0
6	GO:0051169	nuclear transport	biological_process	4		0.45	f2c_BT_Q_ZJU_Singletons6948, f3c_BT_Q_ZJU_Singletons4970, f3c_BT_Q_ZJU_Singletons152010, 3c2_BT_Q_ZJU_Singletons152010	1	2	1
5	GO:0015031	protein transport	biological_process	15		10.27	f3c_BT_Q_ZJU_Singletons16779, f3c_BT_Q_ZJU_Singletons17428, f3c_BT_Q_ZJU_Singletons22166, f3c_BT_Q_ZJU_Singletons33232, 3c2_BT_Q_ZJU_Singletons140142, 3c2_BT_Q_ZJU_Singletons157728, 3c2_BT_Q_ZJU_Singletons17428, 3c2_BT_Q_ZJU_Singletons33370, 3c2_BT_Q_ZJU_Singletons36112, f2c_BT_Q_ZJU_Singletons30167, f2c_BT_Q_ZJU_Singletons1266, f2c_BT_Q_ZJU_Singletons6948, f3c_BT_Q_ZJU_Singletons4970, f3c_BT_Q_Z…	3	6	6
6	GO:0032956	regulation of actin cytoskeleton organization	biological_process	1		0.6	3c2_BT_Q_ZJU_Singletons94864	0	0	1
6	GO:0009948	anterior/posterior axis specification	biological_process	2		0.26	f3c_BT_Q_ZJU_Singletons10162, 3c2_BT_Q_ZJU_Singletons10162	0	1	1
8	GO:0006399	tRNA metabolic process	biological_process	5		1.9	f3c_BT_Q_ZJU_Singletons27757, f3c_BT_Q_ZJU_Cluster1928, f2c_BT_Q_ZJU_Singletons131327, f3c_BT_Q_ZJU_Singletons131327, f3c_BT_Q_ZJU_Singletons28977	1	4	0
6	GO:0010647	positive regulation of cell communication	biological_process	1		0.22	f2c_BT_Q_ZJU_Singletons6948	1	0	0
4	GO:0044260	cellular macromolecule metabolic process	biological_process	110		39.87	f3c_BT_Q_ZJU_Singletons35129, f3c_BT_Q_ZJU_Singletons34086, f2c_BT_Q_ZJU_Singletons161535, f3c_BT_Q_ZJU_Cluster2290, f3c_BT_Q_ZJU_Singletons141436, f3c_BT_Q_ZJU_Singletons35651, 3c2_BT_Q_ZJU_Singletons156438, f3c_BT_Q_ZJU_Singletons27757, 3c2_BT_Q_ZJU_Singletons9328, f3c_BT_Q_ZJU_Singletons11092, f3c_BT_Q_ZJU_Singletons21699, f3c_BT_Q_ZJU_Singletons34245, 3c2_BT_Q_ZJU_Singletons11092, 3c2_BT_Q_ZJ…	26	57	27
7	GO:0035220	wing disc development	biological_process	2		1.2	3c2_BT_Q_ZJU_Singletons32816, 3c2_BT_Q_ZJU_Singletons36302	0	0	2
4	GO:0010033	response to organic substance	biological_process	3		2.43	f3c_BT_Q_ZJU_Singletons10805, 3c2_BT_Q_ZJU_Singletons10805, f2c_BT_Q_ZJU_Singletons16732	1	1	1
6	GO:0015992	proton transport	biological_process	1		0.6	3c2_BT_Q_ZJU_Singletons143878	0	0	1
3	GO:0048856	anatomical structure development	biological_process	44		21.11	3c2_BT_Q_ZJU_Singletons20858, 3c2_BT_Q_ZJU_Singletons165251, f3c_BT_Q_ZJU_Singletons167074, f2c_BT_Q_ZJU_Singletons1882, f2c_BT_Q_ZJU_Singletons30308, f3c_BT_Q_ZJU_Singletons18499, f3c_BT_Q_ZJU_Singletons1882, f3c_BT_Q_ZJU_Singletons30308, 3c2_BT_Q_ZJU_Singletons23299, f2c_BT_Q_ZJU_Singletons6948, f2c_BT_Q_ZJU_Singletons19088, f3c_BT_Q_ZJU_Singletons165857, f3c_BT_Q_ZJU_Singletons31416, f3c_BT_Q_…	7	23	14
3	GO:0032504	multicellular organism reproduction	biological_process	15		3.11	3c2_BT_Q_ZJU_Singletons124602, f3c_BT_Q_ZJU_Singletons10162, 3c2_BT_Q_ZJU_Singletons10162, f3c_BT_Q_ZJU_Singletons6721, 3c2_BT_Q_ZJU_Singletons6721, f3c_BT_Q_ZJU_Singletons28984, 3c2_BT_Q_ZJU_Singletons28984, f2c_BT_Q_ZJU_Singletons161535, f3c_BT_Q_ZJU_Singletons150494, f3c_BT_Q_ZJU_Singletons5420, f2c_BT_Q_ZJU_Singletons1631, f3c_BT_Q_ZJU_Singletons1631, f2c_BT_Q_ZJU_Singletons165782, f3c_BT_Q_Z…	3	7	5
5	GO:0051726	regulation of cell cycle	biological_process	11		5.1	3c2_BT_Q_ZJU_Singletons165850, 3c2_BT_Q_ZJU_Singletons35500, f3c_BT_Q_ZJU_Singletons146860, f3c_BT_Q_ZJU_Singletons166990, f3c_BT_Q_ZJU_Singletons67699, 3c2_BT_Q_ZJU_Singletons67699, f3c_BT_Q_ZJU_Singletons20993, f3c_BT_Q_ZJU_Singletons151610, f3c_BT_Q_ZJU_Singletons35129, 3c2_BT_Q_ZJU_Singletons151610, f2c_BT_Q_ZJU_Singletons149732	1	6	4
9	GO:0035247	peptidyl-arginine omega-N-methylation	biological_process	1		1	f3c_BT_Q_ZJU_Singletons13520	0	1	0
2	GO:0002376	immune system process	biological_process	2		0.96	f2c_BT_Q_ZJU_Singletons20021, f3c_BT_Q_ZJU_Singletons27726	1	1	0
5	GO:0090304	nucleic acid metabolic process	biological_process	64		16.52	f3c_BT_Q_ZJU_Singletons35129, f3c_BT_Q_ZJU_Singletons34086, f2c_BT_Q_ZJU_Singletons161535, f3c_BT_Q_ZJU_Cluster2290, f3c_BT_Q_ZJU_Singletons141436, f3c_BT_Q_ZJU_Singletons35651, 3c2_BT_Q_ZJU_Singletons156438, f3c_BT_Q_ZJU_Singletons27757, f3c_BT_Q_ZJU_Singletons11092, f3c_BT_Q_ZJU_Singletons21699, f3c_BT_Q_ZJU_Singletons34245, 3c2_BT_Q_ZJU_Singletons11092, 3c2_BT_Q_ZJU_Singletons34245, 3c2_BT_Q_Z…	12	37	15
6	GO:0010468	regulation of gene expression	biological_process	18		9.12	f3c_BT_Q_ZJU_Singletons10162, 3c2_BT_Q_ZJU_Singletons10162, f2c_BT_Q_ZJU_Singletons115639, f3c_BT_Q_ZJU_Singletons29252, f3c_BT_Q_ZJU_Singletons13520, f3c_BT_Q_ZJU_Singletons33232, f3c_BT_Q_ZJU_Singletons35129, 3c2_BT_Q_ZJU_Singletons166592, f2c_BT_Q_ZJU_Singletons30308, f2c_BT_Q_ZJU_Singletons32455, f2c_BT_Q_ZJU_Singletons34130, f3c_BT_Q_ZJU_Singletons30308, f3c_BT_Q_ZJU_Singletons31730, f3c_BT_…	4	9	5
4	GO:0019538	protein metabolic process	biological_process	66		28.67	f2c_BT_Q_ZJU_Singletons6948, f3c_BT_Q_ZJU_Singletons166990, f2c_BT_Q_ZJU_Singletons167390, f2c_BT_Q_ZJU_Singletons22386, f2c_BT_Q_ZJU_Singletons54675, f3c_BT_Q_ZJU_Singletons22386, f3c_BT_Q_ZJU_Singletons27162, f2c_BT_Q_ZJU_Singletons24987, f3c_BT_Q_ZJU_Singletons125706, f3c_BT_Q_ZJU_Singletons16279, f3c_BT_Q_ZJU_Singletons20993, f3c_BT_Q_ZJU_Singletons35638, f3c_BT_Q_ZJU_Singletons6454, 3c2_BT_Q…	17	31	18
4	GO:0010817	regulation of hormone levels	biological_process	4		2.72	f2c_BT_Q_ZJU_Singletons36282, 3c2_BT_Q_ZJU_Singletons36282, f2c_BT_Q_ZJU_Singletons1631, f3c_BT_Q_ZJU_Singletons1631	2	1	1
5	GO:0000280	nuclear division	biological_process	7		3.7	f3c_BT_Q_ZJU_Singletons7528, f3c_BT_Q_ZJU_Singletons163584, f3c_BT_Q_ZJU_Singletons20993, f2c_BT_Q_ZJU_Singletons35206, f3c_BT_Q_ZJU_Singletons13520, f3c_BT_Q_ZJU_Singletons6140, 3c2_BT_Q_ZJU_Singletons35206	1	5	1
5	GO:0034622	cellular macromolecular complex assembly	biological_process	2		0.72	f3c_BT_Q_ZJU_Singletons5420, f2c_BT_Q_ZJU_Singletons12061	1	1	0
5	GO:0030100	regulation of endocytosis	biological_process	1		0.6	f2c_BT_Q_ZJU_Singletons16732	1	0	0
5	GO:0007309	oocyte axis specification	biological_process	4		2.72	f3c_BT_Q_ZJU_Singletons10162, 3c2_BT_Q_ZJU_Singletons10162, f3c_BT_Q_ZJU_Singletons6721, 3c2_BT_Q_ZJU_Singletons6721	0	2	2
5	GO:0006732	coenzyme metabolic process	biological_process	3		3	f2c_BT_Q_ZJU_Singletons14324, 3c2_BT_Q_ZJU_Singletons11880, 3c2_BT_Q_ZJU_Singletons14324	1	0	2
null	GO:0071826	ribonucleoprotein complex subunit organization	biological_process	1		0.36	f3c_BT_Q_ZJU_Singletons5420	0	1	0
8	GO:0000398	nuclear mRNA splicing, via spliceosome	biological_process	5		4	f3c_BT_Q_ZJU_Singletons5420, f3c_BT_Q_ZJU_Singletons13520, f2c_BT_Q_ZJU_Singletons35033, f2c_BT_Q_ZJU_Singletons81554, f3c_BT_Q_ZJU_Singletons81554	2	3	0
4	GO:0051321	meiotic cell cycle	biological_process	3		0.79	f3c_BT_Q_ZJU_Singletons166990, f3c_BT_Q_ZJU_Cluster2450, f3c_BT_Q_ZJU_Singletons1027	0	3	0
4	GO:0010259	multicellular organismal aging	biological_process	1		1	f3c_BT_Q_ZJU_Singletons21699	0	1	0
4	GO:0006935	chemotaxis	biological_process	3		3	f3c_BT_Q_ZJU_Singletons12229, f3c_BT_Q_ZJU_Singletons129373, 3c2_BT_Q_ZJU_Singletons36302	0	2	1
9	GO:0051439	regulation of ubiquitin-protein ligase activity involved in mitotic cell cycle	biological_process	2		2	f2c_BT_Q_ZJU_Singletons35206, 3c2_BT_Q_ZJU_Singletons35206	1	0	1
5	GO:0022403	cell cycle phase	biological_process	16		6.02	f3c_BT_Q_ZJU_Singletons166990, f3c_BT_Q_ZJU_Singletons35129, f3c_BT_Q_ZJU_Cluster2450, f3c_BT_Q_ZJU_Singletons1027, f3c_BT_Q_ZJU_Singletons7528, f2c_BT_Q_ZJU_Singletons34130, 3c2_BT_Q_ZJU_Singletons13852, 3c2_BT_Q_ZJU_Singletons165850, 3c2_BT_Q_ZJU_Singletons23352, f3c_BT_Q_ZJU_Singletons163584, f3c_BT_Q_ZJU_Singletons20993, f2c_BT_Q_ZJU_Singletons149732, f2c_BT_Q_ZJU_Singletons35206, f3c_BT_Q_ZJ…	3	9	4
null	GO:0071822	protein complex subunit organization	biological_process	2		0.79	f2c_BT_Q_ZJU_Singletons12061, f3c_BT_Q_ZJU_Singletons27162	1	1	0
6	GO:0008284	positive regulation of cell proliferation	biological_process	1		1	f2c_BT_Q_ZJU_Singletons16732	1	0	0
5	GO:0051656	establishment of organelle localization	biological_process	1		0.22	3c2_BT_Q_ZJU_Singletons20858	0	0	1
6	GO:0005991	trehalose metabolic process	biological_process	1		1	f2c_BT_Q_ZJU_Singletons31876	1	0	0
5	GO:0042375	quinone cofactor metabolic process	biological_process	1		0.36	f3c_BT_Q_ZJU_Singletons143886	0	1	0
9	GO:0042992	negative regulation of transcription factor import into nucleus	biological_process	2		2	f3c_BT_Q_ZJU_Singletons152010, 3c2_BT_Q_ZJU_Singletons152010	0	1	1
3	GO:0022607	cellular component assembly	biological_process	4		1.2	f3c_BT_Q_ZJU_Singletons10162, 3c2_BT_Q_ZJU_Singletons10162, f3c_BT_Q_ZJU_Singletons5420, f2c_BT_Q_ZJU_Singletons12061	1	2	1
9	GO:0006917	induction of apoptosis	biological_process	2		1.6	f3c_BT_Q_ZJU_Singletons34627, f3c_BT_Q_ZJU_Singletons34086	0	2	0
6	GO:0007315	pole plasm assembly	biological_process	2		2	f3c_BT_Q_ZJU_Singletons10162, 3c2_BT_Q_ZJU_Singletons10162	0	1	1
6	GO:0006401	RNA catabolic process	biological_process	3		0.94	f3c_BT_Q_ZJU_Singletons10162, 3c2_BT_Q_ZJU_Singletons10162, f3c_BT_Q_ZJU_Singletons150494	0	2	1
4	GO:0006766	vitamin metabolic process	biological_process	3		2.22	f2c_BT_Q_ZJU_Singletons14324, 3c2_BT_Q_ZJU_Singletons14324, f3c_BT_Q_ZJU_Singletons143886	1	1	1
6	GO:0045596	negative regulation of cell differentiation	biological_process	2		1.2	f3c_BT_Q_ZJU_Singletons167074, f3c_BT_Q_ZJU_Singletons34642	0	2	0
7	GO:0045935	positive regulation of nucleobase-containing compound metabolic process	biological_process	1		1	f3c_BT_Q_ZJU_Singletons35129	0	1	0
6	GO:0048667	cell morphogenesis involved in neuron differentiation	biological_process	4		2.4	f2c_BT_Q_ZJU_Singletons16732, f3c_BT_Q_ZJU_Singletons28984, f3c_BT_Q_ZJU_Singletons31416, 3c2_BT_Q_ZJU_Singletons28984	1	2	1
6	GO:0051318	G1 phase	biological_process	1		1	f3c_BT_Q_ZJU_Singletons35129	0	1	0
7	GO:0015766	disaccharide transport	biological_process	1		1	3c2_BT_Q_ZJU_Singletons35488	0	0	1
null	GO:2000112	regulation of cellular macromolecule biosynthetic process	biological_process	15		6.79	f3c_BT_Q_ZJU_Singletons29252, f3c_BT_Q_ZJU_Singletons13520, f3c_BT_Q_ZJU_Singletons33232, f3c_BT_Q_ZJU_Singletons35129, 3c2_BT_Q_ZJU_Singletons166592, f2c_BT_Q_ZJU_Singletons30308, f2c_BT_Q_ZJU_Singletons32455, f2c_BT_Q_ZJU_Singletons34130, f3c_BT_Q_ZJU_Singletons30308, f3c_BT_Q_ZJU_Singletons31730, f3c_BT_Q_ZJU_Singletons32774, 3c2_BT_Q_ZJU_Singletons36302, 3c2_BT_Q_ZJU_Singletons32816, f3c_BT_Q…	3	8	4
null	GO:0072663	establishment of protein localization to peroxisome	biological_process	1		0.6	f2c_BT_Q_ZJU_Singletons1266	1	0	0
8	GO:0016573	histone acetylation	biological_process	1		1	f2c_BT_Q_ZJU_Singletons34130	1	0	0
2	GO:0008152	metabolic process	biological_process	190		59.45	f2c_BT_Q_ZJU_Singletons14324, 3c2_BT_Q_ZJU_Singletons14324, f3c_BT_Q_ZJU_Singletons154714, f3c_BT_Q_ZJU_Singletons162651, f3c_BT_Q_ZJU_Singletons29529, f3c_BT_Q_ZJU_Singletons35129, 3c2_BT_Q_ZJU_Singletons21485, 3c2_BT_Q_ZJU_Singletons11880, f3c_BT_Q_ZJU_Singletons34086, f2c_BT_Q_ZJU_Singletons161535, f3c_BT_Q_ZJU_Cluster2290, f3c_BT_Q_ZJU_Singletons141436, f3c_BT_Q_ZJU_Singletons35651, 3c2_BT_Q_…	40	98	52
7	GO:0009794	regulation of mitotic cell cycle, embryonic	biological_process	1		1	f3c_BT_Q_ZJU_Singletons166990	0	1	0
7	GO:0006353	transcription termination, DNA-dependent	biological_process	1		1	f3c_BT_Q_ZJU_Singletons35129	0	1	0
8	GO:0005980	glycogen catabolic process	biological_process	1		1	3c2_BT_Q_ZJU_Singletons9328	0	0	1
6	GO:0006753	nucleoside phosphate metabolic process	biological_process	9		1.47	f3c_BT_Q_ZJU_Singletons154714, f3c_BT_Q_ZJU_Singletons162651, f3c_BT_Q_ZJU_Singletons29529, f3c_BT_Q_ZJU_Singletons35129, f3c_BT_Q_ZJU_Singletons21477, f3c_BT_Q_ZJU_Singletons20975, f3c_BT_Q_ZJU_Singletons32777, f2c_BT_Q_ZJU_Cluster505, f3c_BT_Q_ZJU_Cluster505	1	8	0
7	GO:0007472	wing disc morphogenesis	biological_process	2		2	3c2_BT_Q_ZJU_Singletons32816, 3c2_BT_Q_ZJU_Singletons36302	0	0	2
6	GO:0033692	cellular polysaccharide biosynthetic process	biological_process	1		0.36	3c2_BT_Q_ZJU_Singletons9328	0	0	1
7	GO:0007090	regulation of S phase of mitotic cell cycle	biological_process	1		1	f2c_BT_Q_ZJU_Singletons149732	1	0	0
8	GO:0034470	ncRNA processing	biological_process	1		0.22	f3c_BT_Q_ZJU_Cluster1928	0	1	0
2	GO:0023052	signaling	biological_process	29		12.97	f3c_BT_Q_ZJU_Singletons33232, f2c_BT_Q_ZJU_Singletons16732, f3c_BT_Q_ZJU_Singletons10632, f3c_BT_Q_ZJU_Singletons4970, f3c_BT_Q_ZJU_Singletons100143, 3c2_BT_Q_ZJU_Singletons100143, 3c2_BT_Q_ZJU_Singletons23352, 3c2_BT_Q_ZJU_Singletons34094, f2c_BT_Q_ZJU_Singletons165789, f3c_BT_Q_ZJU_Singletons103357, f3c_BT_Q_ZJU_Singletons162105, f3c_BT_Q_ZJU_Singletons24741, f3c_BT_Q_ZJU_Singletons27726, f2c_B…	7	16	6
4	GO:0050790	regulation of catalytic activity	biological_process	3		0.65	f3c_BT_Q_ZJU_Singletons167247, f2c_BT_Q_ZJU_Singletons35206, 3c2_BT_Q_ZJU_Singletons35206	1	1	1
5	GO:0008202	steroid metabolic process	biological_process	2		2	f3c_BT_Q_ZJU_Singletons36285, 3c2_BT_Q_ZJU_Singletons16089	0	1	1
5	GO:0045995	regulation of embryonic development	biological_process	1		0.6	f3c_BT_Q_ZJU_Singletons166990	0	1	0
5	GO:0009583	detection of light stimulus	biological_process	3		1.03	3c2_BT_Q_ZJU_Singletons34094, f2c_BT_Q_ZJU_Singletons27203, f3c_BT_Q_ZJU_Singletons4970	1	1	1
8	GO:0001738	morphogenesis of a polarized epithelium	biological_process	1		0.6	f2c_BT_Q_ZJU_Singletons6948	1	0	0
7	GO:0034764	positive regulation of transmembrane transport	biological_process	1		0.36	f3c_BT_Q_ZJU_Singletons4970	0	1	0
4	GO:0007166	cell surface receptor signaling pathway	biological_process	15		8.63	f3c_BT_Q_ZJU_Singletons4970, f3c_BT_Q_ZJU_Singletons100143, 3c2_BT_Q_ZJU_Singletons100143, 3c2_BT_Q_ZJU_Singletons23352, f2c_BT_Q_ZJU_Singletons16732, f2c_BT_Q_ZJU_Singletons22386, f3c_BT_Q_ZJU_Singletons22386, f3c_BT_Q_ZJU_Singletons31677, f2c_BT_Q_ZJU_Singletons88268, f3c_BT_Q_ZJU_Singletons31416, f3c_BT_Q_ZJU_Singletons88268, 3c2_BT_Q_ZJU_Singletons34094, f3c_BT_Q_ZJU_Singletons31730, f2c_BT_Q…	4	8	3
5	GO:0031323	regulation of cellular metabolic process	biological_process	19		4.29	f3c_BT_Q_ZJU_Singletons21477, f3c_BT_Q_ZJU_Singletons29252, f3c_BT_Q_ZJU_Singletons31730, f3c_BT_Q_ZJU_Singletons13520, f3c_BT_Q_ZJU_Singletons33232, f3c_BT_Q_ZJU_Singletons35129, 3c2_BT_Q_ZJU_Singletons166592, f2c_BT_Q_ZJU_Singletons30308, f2c_BT_Q_ZJU_Singletons32455, f2c_BT_Q_ZJU_Singletons34130, f3c_BT_Q_ZJU_Singletons30308, f3c_BT_Q_ZJU_Singletons32774, 3c2_BT_Q_ZJU_Singletons36302, 3c2_BT_Q…	4	10	5
7	GO:0030182	neuron differentiation	biological_process	13		3.34	f2c_BT_Q_ZJU_Singletons1882, f2c_BT_Q_ZJU_Singletons30308, f3c_BT_Q_ZJU_Singletons18499, f3c_BT_Q_ZJU_Singletons1882, f3c_BT_Q_ZJU_Singletons30308, 3c2_BT_Q_ZJU_Singletons23299, f3c_BT_Q_ZJU_Singletons163584, f3c_BT_Q_ZJU_Singletons167074, f2c_BT_Q_ZJU_Singletons16732, f3c_BT_Q_ZJU_Singletons28984, f3c_BT_Q_ZJU_Singletons31416, 3c2_BT_Q_ZJU_Singletons28984, f3c_BT_Q_ZJU_Singletons129373	3	8	2
4	GO:0022402	cell cycle process	biological_process	20		7.76	f3c_BT_Q_ZJU_Singletons146860, f3c_BT_Q_ZJU_Singletons166990, f3c_BT_Q_ZJU_Singletons67699, 3c2_BT_Q_ZJU_Singletons67699, f3c_BT_Q_ZJU_Singletons34627, f3c_BT_Q_ZJU_Singletons35129, f3c_BT_Q_ZJU_Cluster2450, f3c_BT_Q_ZJU_Singletons1027, f2c_BT_Q_ZJU_Singletons35206, 3c2_BT_Q_ZJU_Singletons35206, f3c_BT_Q_ZJU_Singletons7528, f2c_BT_Q_ZJU_Singletons34130, 3c2_BT_Q_ZJU_Singletons13852, 3c2_BT_Q_ZJU_…	3	12	5
6	GO:0019219	regulation of nucleobase-containing compound metabolic process	biological_process	14		3.02	f3c_BT_Q_ZJU_Singletons21477, f3c_BT_Q_ZJU_Singletons29252, f3c_BT_Q_ZJU_Singletons13520, f3c_BT_Q_ZJU_Singletons33232, f3c_BT_Q_ZJU_Singletons35129, 3c2_BT_Q_ZJU_Singletons166592, f2c_BT_Q_ZJU_Singletons30308, f2c_BT_Q_ZJU_Singletons32455, f2c_BT_Q_ZJU_Singletons34130, f3c_BT_Q_ZJU_Singletons30308, f3c_BT_Q_ZJU_Singletons31730, f3c_BT_Q_ZJU_Singletons32774, 3c2_BT_Q_ZJU_Singletons36302, 3c2_BT_Q…	3	8	3
3	GO:0048869	cellular developmental process	biological_process	26		4.48	f2c_BT_Q_ZJU_Singletons1882, f2c_BT_Q_ZJU_Singletons30308, f3c_BT_Q_ZJU_Singletons18499, f3c_BT_Q_ZJU_Singletons1882, f3c_BT_Q_ZJU_Singletons30308, 3c2_BT_Q_ZJU_Singletons23299, f3c_BT_Q_ZJU_Singletons10162, 3c2_BT_Q_ZJU_Singletons10162, f3c_BT_Q_ZJU_Singletons6721, 3c2_BT_Q_ZJU_Singletons6721, f2c_BT_Q_ZJU_Singletons165782, 3c2_BT_Q_ZJU_Singletons31572, f3c_BT_Q_ZJU_Singletons163584, f3c_BT_Q_ZJ…	5	14	7
4	GO:0033013	tetrapyrrole metabolic process	biological_process	1		0.36	f3c_BT_Q_ZJU_Singletons11692	0	1	0
6	GO:0043009	chordate embryonic development	biological_process	1		1	f2c_BT_Q_ZJU_Singletons161535	1	0	0
4	GO:0034331	cell junction maintenance	biological_process	1		1	f3c_BT_Q_ZJU_Singletons103357	0	1	0
6	GO:0009150	purine ribonucleotide metabolic process	biological_process	5		1.93	f3c_BT_Q_ZJU_Singletons154714, f3c_BT_Q_ZJU_Singletons162651, f3c_BT_Q_ZJU_Singletons29529, f3c_BT_Q_ZJU_Singletons35129, f3c_BT_Q_ZJU_Singletons21477	0	5	0
7	GO:0042311	vasodilation	biological_process	1		1	f2c_BT_Q_ZJU_Singletons16732	1	0	0
2	GO:0065007	biological regulation	biological_process	82		18.79	f3c_BT_Q_ZJU_Singletons33232, f2c_BT_Q_ZJU_Singletons34861, f3c_BT_Q_ZJU_Singletons34861, 3c2_BT_Q_ZJU_Singletons166145, f2c_BT_Q_ZJU_Singletons16732, f3c_BT_Q_ZJU_Singletons21477, 3c2_BT_Q_ZJU_Singletons165850, 3c2_BT_Q_ZJU_Singletons35500, f3c_BT_Q_ZJU_Singletons12229, f3c_BT_Q_ZJU_Singletons165857, f2c_BT_Q_ZJU_Singletons20021, f2c_BT_Q_ZJU_Singletons36282, f3c_BT_Q_ZJU_Singletons6140, f3c_BT_…	15	43	24
4	GO:0006518	peptide metabolic process	biological_process	1		0.6	3c2_BT_Q_ZJU_Singletons21485	0	0	1
7	GO:0031576	G2/M transition checkpoint	biological_process	4		2.4	f3c_BT_Q_ZJU_Singletons146860, f3c_BT_Q_ZJU_Singletons166990, f3c_BT_Q_ZJU_Singletons67699, 3c2_BT_Q_ZJU_Singletons67699	0	3	1
3	GO:0007028	cytoplasm organization	biological_process	2		1.2	f3c_BT_Q_ZJU_Singletons10162, 3c2_BT_Q_ZJU_Singletons10162	0	1	1
4	GO:0043412	macromolecule modification	biological_process	43		22.53	f3c_BT_Q_ZJU_Singletons27162, f3c_BT_Q_ZJU_Singletons31730, f2c_BT_Q_ZJU_Singletons161535, f2c_BT_Q_ZJU_Singletons34130, 3c2_BT_Q_ZJU_Singletons35500, 3c2_BT_Q_ZJU_Singletons23352, f2c_BT_Q_ZJU_Singletons23798, f2c_BT_Q_ZJU_Singletons6948, f3c_BT_Q_ZJU_Singletons34086, f3c_BT_Q_ZJU_Singletons13520, f2c_BT_Q_ZJU_Singletons35260, f3c_BT_Q_ZJU_Singletons14817, f3c_BT_Q_ZJU_Singletons33230, f3c_BT_Q_…	12	19	12
6	GO:0044247	cellular polysaccharide catabolic process	biological_process	1		0.6	3c2_BT_Q_ZJU_Singletons9328	0	0	1
6	GO:0044042	glucan metabolic process	biological_process	1		0.43	3c2_BT_Q_ZJU_Singletons9328	0	0	1
6	GO:0010648	negative regulation of cell communication	biological_process	2		1.2	f2c_BT_Q_ZJU_Singletons27203, f3c_BT_Q_ZJU_Singletons4970	1	1	0
5	GO:0043436	oxoacid metabolic process	biological_process	14		3.49	3c2_BT_Q_ZJU_Singletons21485, f3c_BT_Q_ZJU_Singletons27757, f2c_BT_Q_ZJU_Singletons36282, 3c2_BT_Q_ZJU_Singletons36282, f2c_BT_Q_ZJU_Singletons1776, 3c2_BT_Q_ZJU_Singletons1776, f2c_BT_Q_ZJU_Singletons1631, f3c_BT_Q_ZJU_Cluster2248, f3c_BT_Q_ZJU_Singletons11503, f3c_BT_Q_ZJU_Singletons1631, 3c2_BT_Q_ZJU_Singletons11503, f2c_BT_Q_ZJU_Singletons131327, f3c_BT_Q_ZJU_Singletons131327, f3c_BT_Q_ZJU_Si…	4	6	4
2	GO:0050896	response to stimulus	biological_process	58		23.3	f3c_BT_Q_ZJU_Singletons33232, f3c_BT_Q_ZJU_Singletons35129, f3c_BT_Q_ZJU_Singletons34086, f2c_BT_Q_ZJU_Singletons161535, f3c_BT_Q_ZJU_Cluster2290, f3c_BT_Q_ZJU_Singletons141436, f3c_BT_Q_ZJU_Singletons35651, 3c2_BT_Q_ZJU_Singletons156438, f2c_BT_Q_ZJU_Singletons16732, f3c_BT_Q_ZJU_Singletons10632, f2c_BT_Q_ZJU_Singletons136646, f3c_BT_Q_ZJU_Singletons136646, f3c_BT_Q_ZJU_Singletons10805, 3c2_BT_Q…	12	32	14
7	GO:0032270	positive regulation of cellular protein metabolic process	biological_process	1		0.22	f3c_BT_Q_ZJU_Singletons31730	0	1	0
4	GO:0009593	detection of chemical stimulus	biological_process	1		1	f3c_BT_Q_ZJU_Singletons4970	0	1	0
7	GO:0006605	protein targeting	biological_process	5		1.76	f2c_BT_Q_ZJU_Singletons1266, f2c_BT_Q_ZJU_Singletons6948, f3c_BT_Q_ZJU_Singletons4970, f3c_BT_Q_ZJU_Singletons152010, 3c2_BT_Q_ZJU_Singletons152010	2	2	1
3	GO:0051707	response to other organism	biological_process	2		1.56	f2c_BT_Q_ZJU_Singletons20021, f3c_BT_Q_ZJU_Singletons167247	1	1	0
6	GO:0030900	forebrain development	biological_process	1		0.6	f3c_BT_Q_ZJU_Singletons34642	0	1	0
4	GO:0007010	cytoskeleton organization	biological_process	11		5.06	f2c_BT_Q_ZJU_Singletons16732, f3c_BT_Q_ZJU_Singletons10162, f3c_BT_Q_ZJU_Singletons34642, f3c_BT_Q_ZJU_Singletons7528, 3c2_BT_Q_ZJU_Singletons10162, f2c_BT_Q_ZJU_Singletons161535, f3c_BT_Q_ZJU_Singletons166990, f3c_BT_Q_ZJU_Singletons20993, 3c2_BT_Q_ZJU_Singletons94864, f3c_BT_Q_ZJU_Singletons28984, 3c2_BT_Q_ZJU_Singletons28984	2	6	3
7	GO:0043068	positive regulation of programmed cell death	biological_process	3		1.18	f3c_BT_Q_ZJU_Singletons16914, f3c_BT_Q_ZJU_Singletons34627, f3c_BT_Q_ZJU_Singletons34086	0	3	0
7	GO:0070972	protein localization in endoplasmic reticulum	biological_process	1		0.6	3c2_BT_Q_ZJU_Singletons33370	0	0	1
5	GO:0003018	vascular process in circulatory system	biological_process	1		0.36	f2c_BT_Q_ZJU_Singletons16732	1	0	0
2	GO:0016265	death	biological_process	11		2.27	f3c_BT_Q_ZJU_Singletons16914, f3c_BT_Q_ZJU_Singletons103357, f3c_BT_Q_ZJU_Singletons7760, f3c_BT_Q_ZJU_Singletons15884, f3c_BT_Q_ZJU_Singletons34627, f2c_BT_Q_ZJU_Singletons16732, f2c_BT_Q_ZJU_Singletons36282, f2c_BT_Q_ZJU_Singletons6948, f3c_BT_Q_ZJU_Singletons10632, 3c2_BT_Q_ZJU_Singletons36282, f3c_BT_Q_ZJU_Singletons34086	3	7	1
7	GO:0048592	eye morphogenesis	biological_process	3		2.6	f3c_BT_Q_ZJU_Singletons167074, f3c_BT_Q_ZJU_Singletons28984, 3c2_BT_Q_ZJU_Singletons28984	0	2	1
4	GO:0050877	neurological system process	biological_process	18		5.6	f2c_BT_Q_ZJU_Singletons1776, 3c2_BT_Q_ZJU_Singletons1776, 3c2_BT_Q_ZJU_Singletons34094, f3c_BT_Q_ZJU_Singletons10162, 3c2_BT_Q_ZJU_Singletons10162, f2c_BT_Q_ZJU_Singletons36282, 3c2_BT_Q_ZJU_Singletons36282, f2c_BT_Q_ZJU_Singletons30620, f3c_BT_Q_ZJU_Singletons30620, f3c_BT_Q_ZJU_Singletons10632, f3c_BT_Q_ZJU_Singletons21477, 3c2_BT_Q_ZJU_Singletons140142, 3c2_BT_Q_ZJU_Singletons165251, f2c_BT_Q_…	6	6	6
7	GO:0032388	positive regulation of intracellular transport	biological_process	1		0.22	f3c_BT_Q_ZJU_Singletons4970	0	1	0
6	GO:0014812	muscle cell migration	biological_process	1		0.6	f2c_BT_Q_ZJU_Singletons16732	1	0	0
4	GO:0009581	detection of external stimulus	biological_process	3		0.62	3c2_BT_Q_ZJU_Singletons34094, f2c_BT_Q_ZJU_Singletons27203, f3c_BT_Q_ZJU_Singletons4970	1	1	1
3	GO:0065008	regulation of biological quality	biological_process	21		7.94	f2c_BT_Q_ZJU_Singletons34861, f3c_BT_Q_ZJU_Singletons34861, f2c_BT_Q_ZJU_Singletons16732, 3c2_BT_Q_ZJU_Singletons19352, f3c_BT_Q_ZJU_Singletons24740, f2c_BT_Q_ZJU_Singletons36282, 3c2_BT_Q_ZJU_Singletons36282, f3c_BT_Q_ZJU_Singletons103357, f3c_BT_Q_ZJU_Singletons34627, f3c_BT_Q_ZJU_Singletons10632, f3c_BT_Q_ZJU_Singletons21477, 3c2_BT_Q_ZJU_Singletons140142, 3c2_BT_Q_ZJU_Singletons33370, f3c_BT_…	5	10	6
4	GO:0006952	defense response	biological_process	2		2	f2c_BT_Q_ZJU_Singletons20021, f3c_BT_Q_ZJU_Singletons27726	1	1	0
8	GO:0009123	nucleoside monophosphate metabolic process	biological_process	1		0.6	f3c_BT_Q_ZJU_Singletons32777	0	1	0
5	GO:0051130	positive regulation of cellular component organization	biological_process	2		0.73	f2c_BT_Q_ZJU_Singletons16732, f3c_BT_Q_ZJU_Singletons31730	1	1	0
5	GO:0051340	regulation of ligase activity	biological_process	2		0.72	f2c_BT_Q_ZJU_Singletons35206, 3c2_BT_Q_ZJU_Singletons35206	1	0	1
8	GO:0045814	negative regulation of gene expression, epigenetic	biological_process	1		0.6	3c2_BT_Q_ZJU_Singletons32816	0	0	1
5	GO:0051050	positive regulation of transport	biological_process	2		0.73	f2c_BT_Q_ZJU_Singletons16732, f3c_BT_Q_ZJU_Singletons4970	1	1	0
8	GO:0006007	glucose catabolic process	biological_process	2		2	f3c_BT_Q_ZJU_Singletons89073, 3c2_BT_Q_ZJU_Singletons89073	0	1	1
8	GO:0009261	ribonucleotide catabolic process	biological_process	5		1.57	f3c_BT_Q_ZJU_Singletons154714, f3c_BT_Q_ZJU_Singletons162651, f3c_BT_Q_ZJU_Singletons29529, f3c_BT_Q_ZJU_Singletons35129, f3c_BT_Q_ZJU_Singletons21477	0	5	0
7	GO:0010769	regulation of cell morphogenesis involved in differentiation	biological_process	1		1	f3c_BT_Q_ZJU_Singletons34980	0	1	0
8	GO:0000375	RNA splicing, via transesterification reactions	biological_process	9		3.84	f3c_BT_Q_ZJU_Singletons5420, f3c_BT_Q_ZJU_Singletons13520, f2c_BT_Q_ZJU_Singletons35033, f2c_BT_Q_ZJU_Singletons81554, f3c_BT_Q_ZJU_Singletons81554, f3c_BT_Q_ZJU_Singletons144317, f3c_BT_Q_ZJU_Singletons147841, f3c_BT_Q_ZJU_Singletons164004, f3c_BT_Q_ZJU_Singletons33345	2	7	0
5	GO:0007548	sex differentiation	biological_process	1		0.6	f3c_BT_Q_ZJU_Singletons20993	0	1	0
4	GO:0009059	macromolecule biosynthetic process	biological_process	47		13.25	f3c_BT_Q_ZJU_Singletons11092, f3c_BT_Q_ZJU_Singletons21699, f3c_BT_Q_ZJU_Singletons34245, 3c2_BT_Q_ZJU_Singletons11092, 3c2_BT_Q_ZJU_Singletons34245, 3c2_BT_Q_ZJU_Singletons9328, f3c_BT_Q_ZJU_Singletons29252, f3c_BT_Q_ZJU_Singletons13520, f3c_BT_Q_ZJU_Singletons33232, f3c_BT_Q_ZJU_Singletons35129, 3c2_BT_Q_ZJU_Singletons166592, f2c_BT_Q_ZJU_Singletons30308, f2c_BT_Q_ZJU_Singletons32455, f2c_BT_Q_…	6	28	13
7	GO:0051222	positive regulation of protein transport	biological_process	1		0.22	f3c_BT_Q_ZJU_Singletons4970	0	1	0
6	GO:0005984	disaccharide metabolic process	biological_process	1		0.6	f2c_BT_Q_ZJU_Singletons31876	1	0	0
4	GO:0007005	mitochondrion organization	biological_process	1		0.6	f2c_BT_Q_ZJU_Singletons12061	1	0	0
6	GO:0000279	M phase	biological_process	14		6.01	f3c_BT_Q_ZJU_Singletons166990, f3c_BT_Q_ZJU_Cluster2450, f3c_BT_Q_ZJU_Singletons1027, f3c_BT_Q_ZJU_Singletons7528, f2c_BT_Q_ZJU_Singletons34130, 3c2_BT_Q_ZJU_Singletons13852, 3c2_BT_Q_ZJU_Singletons165850, 3c2_BT_Q_ZJU_Singletons23352, f3c_BT_Q_ZJU_Singletons163584, f3c_BT_Q_ZJU_Singletons20993, f2c_BT_Q_ZJU_Singletons35206, f3c_BT_Q_ZJU_Singletons13520, f3c_BT_Q_ZJU_Singletons6140, 3c2_BT_Q_ZJU_…	2	8	4
3	GO:0007049	cell cycle	biological_process	33		17.08	f2c_BT_Q_ZJU_Singletons167390, f2c_BT_Q_ZJU_Singletons34861, f3c_BT_Q_ZJU_Singletons10632, f3c_BT_Q_ZJU_Singletons34861, f3c_BT_Q_ZJU_Singletons5420, 3c2_BT_Q_ZJU_Singletons165850, 3c2_BT_Q_ZJU_Singletons35500, f3c_BT_Q_ZJU_Singletons146860, f3c_BT_Q_ZJU_Singletons166990, f3c_BT_Q_ZJU_Singletons67699, 3c2_BT_Q_ZJU_Singletons67699, f3c_BT_Q_ZJU_Singletons34627, f3c_BT_Q_ZJU_Singletons35129, f3c_BT…	6	19	8
7	GO:0000090	mitotic anaphase	biological_process	1		1	f3c_BT_Q_ZJU_Singletons7528	0	1	0
8	GO:0042306	regulation of protein import into nucleus	biological_process	3		1.08	f3c_BT_Q_ZJU_Singletons4970, f3c_BT_Q_ZJU_Singletons152010, 3c2_BT_Q_ZJU_Singletons152010	0	2	1
9	GO:0000245	spliceosome assembly	biological_process	1		1	f3c_BT_Q_ZJU_Singletons5420	0	1	0
5	GO:0003002	regionalization	biological_process	5		3.09	f3c_BT_Q_ZJU_Singletons10162, 3c2_BT_Q_ZJU_Singletons10162, f3c_BT_Q_ZJU_Singletons6721, 3c2_BT_Q_ZJU_Singletons13852, 3c2_BT_Q_ZJU_Singletons6721	0	2	3
7	GO:0055080	cation homeostasis	biological_process	1		0.22	f3c_BT_Q_ZJU_Singletons34627	0	1	0
6	GO:0031326	regulation of cellular biosynthetic process	biological_process	15		4.08	f3c_BT_Q_ZJU_Singletons29252, f3c_BT_Q_ZJU_Singletons13520, f3c_BT_Q_ZJU_Singletons33232, f3c_BT_Q_ZJU_Singletons35129, 3c2_BT_Q_ZJU_Singletons166592, f2c_BT_Q_ZJU_Singletons30308, f2c_BT_Q_ZJU_Singletons32455, f2c_BT_Q_ZJU_Singletons34130, f3c_BT_Q_ZJU_Singletons30308, f3c_BT_Q_ZJU_Singletons31730, f3c_BT_Q_ZJU_Singletons32774, 3c2_BT_Q_ZJU_Singletons36302, 3c2_BT_Q_ZJU_Singletons32816, f3c_BT_Q…	3	8	4
5	GO:0006520	cellular amino acid metabolic process	biological_process	7		3.37	3c2_BT_Q_ZJU_Singletons21485, f3c_BT_Q_ZJU_Singletons27757, f2c_BT_Q_ZJU_Singletons1776, 3c2_BT_Q_ZJU_Singletons1776, f2c_BT_Q_ZJU_Singletons131327, f3c_BT_Q_ZJU_Singletons131327, f3c_BT_Q_ZJU_Singletons28977	2	3	2
4	GO:0002252	immune effector process	biological_process	1		1	f3c_BT_Q_ZJU_Singletons27726	0	1	0
5	GO:0008643	carbohydrate transport	biological_process	1		0.72	3c2_BT_Q_ZJU_Singletons35488	0	0	1
9	GO:0000377	RNA splicing, via transesterification reactions with bulged adenosine as nucleophile	biological_process	9		6.4	f3c_BT_Q_ZJU_Singletons5420, f3c_BT_Q_ZJU_Singletons13520, f2c_BT_Q_ZJU_Singletons35033, f2c_BT_Q_ZJU_Singletons81554, f3c_BT_Q_ZJU_Singletons81554, f3c_BT_Q_ZJU_Singletons144317, f3c_BT_Q_ZJU_Singletons147841, f3c_BT_Q_ZJU_Singletons164004, f3c_BT_Q_ZJU_Singletons33345	2	7	0
8	GO:0006402	mRNA catabolic process	biological_process	3		1.56	f3c_BT_Q_ZJU_Singletons10162, 3c2_BT_Q_ZJU_Singletons10162, f3c_BT_Q_ZJU_Singletons150494	0	2	1
9	GO:0042993	positive regulation of transcription factor import into nucleus	biological_process	1		1	f3c_BT_Q_ZJU_Singletons4970	0	1	0
5	GO:0032259	methylation	biological_process	2		0.34	f3c_BT_Q_ZJU_Singletons31730, f3c_BT_Q_ZJU_Singletons13520	0	2	0
5	GO:0050890	cognition	biological_process	4		1.44	f3c_BT_Q_ZJU_Singletons10162, 3c2_BT_Q_ZJU_Singletons10162, f2c_BT_Q_ZJU_Singletons36282, 3c2_BT_Q_ZJU_Singletons36282	1	1	2
7	GO:0007613	memory	biological_process	2		2	f3c_BT_Q_ZJU_Singletons10162, 3c2_BT_Q_ZJU_Singletons10162	0	1	1
8	GO:0008033	tRNA processing	biological_process	1		0.36	f3c_BT_Q_ZJU_Cluster1928	0	1	0
4	GO:0007033	vacuole organization	biological_process	1		1	f3c_BT_Q_ZJU_Singletons34642	0	1	0
3	GO:0034621	cellular macromolecular complex subunit organization	biological_process	6		2.45	f3c_BT_Q_ZJU_Singletons5420, f2c_BT_Q_ZJU_Singletons12061, f3c_BT_Q_ZJU_Singletons28984, 3c2_BT_Q_ZJU_Singletons28984, 3c2_BT_Q_ZJU_Singletons23299, f3c_BT_Q_ZJU_Singletons27162	1	3	2
4	GO:0012501	programmed cell death	biological_process	11		6.31	f3c_BT_Q_ZJU_Singletons16914, f3c_BT_Q_ZJU_Singletons103357, f3c_BT_Q_ZJU_Singletons7760, f3c_BT_Q_ZJU_Singletons15884, f3c_BT_Q_ZJU_Singletons34627, f2c_BT_Q_ZJU_Singletons16732, f2c_BT_Q_ZJU_Singletons36282, f2c_BT_Q_ZJU_Singletons6948, f3c_BT_Q_ZJU_Singletons10632, 3c2_BT_Q_ZJU_Singletons36282, f3c_BT_Q_ZJU_Singletons34086	3	7	1
3	GO:0009607	response to biotic stimulus	biological_process	2		0.94	f2c_BT_Q_ZJU_Singletons20021, f3c_BT_Q_ZJU_Singletons167247	1	1	0
4	GO:0009880	embryonic pattern specification	biological_process	5		2.76	f3c_BT_Q_ZJU_Singletons31677, 3c2_BT_Q_ZJU_Singletons36302, f3c_BT_Q_ZJU_Singletons10162, 3c2_BT_Q_ZJU_Singletons10162, 3c2_BT_Q_ZJU_Singletons13852	0	2	3
8	GO:0001745	compound eye morphogenesis	biological_process	1		1	f3c_BT_Q_ZJU_Singletons167074	0	1	0
5	GO:0048102	autophagic cell death	biological_process	1		1	f3c_BT_Q_ZJU_Singletons15884	0	1	0
4	GO:0048610	cellular process involved in reproduction	biological_process	9		2.03	f3c_BT_Q_ZJU_Singletons10162, 3c2_BT_Q_ZJU_Singletons10162, f3c_BT_Q_ZJU_Singletons6721, 3c2_BT_Q_ZJU_Singletons6721, f3c_BT_Q_ZJU_Singletons166990, f3c_BT_Q_ZJU_Cluster2450, f3c_BT_Q_ZJU_Singletons1027, f3c_BT_Q_ZJU_Singletons5420, 3c2_BT_Q_ZJU_Singletons123630	0	6	3
5	GO:0009966	regulation of signal transduction	biological_process	5		3.22	f3c_BT_Q_ZJU_Singletons31730, f2c_BT_Q_ZJU_Singletons6948, 3c2_BT_Q_ZJU_Singletons140142, f2c_BT_Q_ZJU_Singletons27203, f3c_BT_Q_ZJU_Singletons4970	2	2	1
5	GO:0006575	cellular modified amino acid metabolic process	biological_process	1		0.6	3c2_BT_Q_ZJU_Singletons21485	0	0	1
6	GO:0009890	negative regulation of biosynthetic process	biological_process	4		0.69	f3c_BT_Q_ZJU_Singletons29252, 3c2_BT_Q_ZJU_Singletons32816, f3c_BT_Q_ZJU_Singletons10162, 3c2_BT_Q_ZJU_Singletons10162	0	2	2
5	GO:0046700	heterocycle catabolic process	biological_process	5		0.65	f3c_BT_Q_ZJU_Singletons154714, f3c_BT_Q_ZJU_Singletons162651, f3c_BT_Q_ZJU_Singletons29529, f3c_BT_Q_ZJU_Singletons35129, f3c_BT_Q_ZJU_Singletons21477	0	5	0
5	GO:0002775	antimicrobial peptide production	biological_process	1		1	f2c_BT_Q_ZJU_Singletons20021	1	0	0
3	GO:0007267	cell-cell signaling	biological_process	6		3.44	f3c_BT_Q_ZJU_Singletons10632, f3c_BT_Q_ZJU_Singletons21477, 3c2_BT_Q_ZJU_Singletons140142, f2c_BT_Q_ZJU_Singletons36282, 3c2_BT_Q_ZJU_Singletons36282, f2c_BT_Q_ZJU_Singletons16732	2	2	2
5	GO:0060541	respiratory system development	biological_process	2		1.6	3c2_BT_Q_ZJU_Singletons140142, f3c_BT_Q_ZJU_Singletons24740	0	1	1
4	GO:0009582	detection of abiotic stimulus	biological_process	3		0.62	3c2_BT_Q_ZJU_Singletons34094, f2c_BT_Q_ZJU_Singletons27203, f3c_BT_Q_ZJU_Singletons4970	1	1	1
8	GO:0032412	regulation of ion transmembrane transporter activity	biological_process	1		1	f3c_BT_Q_ZJU_Singletons4970	0	1	0
3	GO:0070271	protein complex biogenesis	biological_process	1		0.58	f2c_BT_Q_ZJU_Singletons12061	1	0	0
5	GO:0006811	ion transport	biological_process	13		5.56	f3c_BT_Q_ZJU_Singletons135716, f3c_BT_Q_ZJU_Singletons31684, f3c_BT_Q_ZJU_Singletons162684, 3c2_BT_Q_ZJU_Singletons162684, f3c_BT_Q_ZJU_Singletons18323, 3c2_BT_Q_ZJU_Singletons143878, f3c_BT_Q_ZJU_Singletons6522, 3c2_BT_Q_ZJU_Singletons6522, f3c_BT_Q_ZJU_Singletons34627, f2c_BT_Q_ZJU_Singletons136646, f3c_BT_Q_ZJU_Singletons136646, f3c_BT_Q_ZJU_Singletons162651, f3c_BT_Q_ZJU_Singletons4970	1	9	3
8	GO:0017148	negative regulation of translation	biological_process	2		2	f3c_BT_Q_ZJU_Singletons10162, 3c2_BT_Q_ZJU_Singletons10162	0	1	1
4	GO:0070727	cellular macromolecule localization	biological_process	9		1.8	f2c_BT_Q_ZJU_Singletons30167, 3c2_BT_Q_ZJU_Singletons33370, 3c2_BT_Q_ZJU_Singletons36112, f2c_BT_Q_ZJU_Singletons1266, f2c_BT_Q_ZJU_Singletons6948, f3c_BT_Q_ZJU_Singletons4970, f3c_BT_Q_ZJU_Singletons152010, 3c2_BT_Q_ZJU_Singletons152010, f3c_BT_Q_ZJU_Singletons34642	3	3	3
8	GO:0032401	establishment of melanosome localization	biological_process	1		1	3c2_BT_Q_ZJU_Singletons20858	0	0	1
5	GO:0000904	cell morphogenesis involved in differentiation	biological_process	6		3.04	3c2_BT_Q_ZJU_Singletons31572, f2c_BT_Q_ZJU_Singletons16732, f3c_BT_Q_ZJU_Singletons28984, f3c_BT_Q_ZJU_Singletons31416, 3c2_BT_Q_ZJU_Singletons28984, f3c_BT_Q_ZJU_Singletons34980	1	3	2
8	GO:0009201	ribonucleoside triphosphate biosynthetic process	biological_process	1		0.6	f3c_BT_Q_ZJU_Singletons162651	0	1	0
6	GO:0051329	interphase of mitotic cell cycle	biological_process	1		0.36	f2c_BT_Q_ZJU_Singletons149732	1	0	0
6	GO:0042391	regulation of membrane potential	biological_process	2		0.43	f2c_BT_Q_ZJU_Singletons88268, f3c_BT_Q_ZJU_Singletons88268	1	1	0
6	GO:0034284	response to monosaccharide stimulus	biological_process	1		0.6	f2c_BT_Q_ZJU_Singletons16732	1	0	0
7	GO:0060429	epithelium development	biological_process	3		1.03	3c2_BT_Q_ZJU_Singletons20858, f2c_BT_Q_ZJU_Singletons6948, f3c_BT_Q_ZJU_Singletons24740	1	1	1
4	GO:0003006	developmental process involved in reproduction	biological_process	11		7.83	f3c_BT_Q_ZJU_Singletons10162, 3c2_BT_Q_ZJU_Singletons10162, f3c_BT_Q_ZJU_Singletons6721, 3c2_BT_Q_ZJU_Singletons6721, f3c_BT_Q_ZJU_Singletons20993, f3c_BT_Q_ZJU_Singletons5420, f3c_BT_Q_ZJU_Singletons103357, f3c_BT_Q_ZJU_Singletons32774, 3c2_BT_Q_ZJU_Singletons123630, 3c2_BT_Q_ZJU_Singletons165251, 3c2_BT_Q_ZJU_Singletons8165	0	6	5
4	GO:0008154	actin polymerization or depolymerization	biological_process	2		2	f3c_BT_Q_ZJU_Singletons28984, 3c2_BT_Q_ZJU_Singletons28984	0	1	1
6	GO:0007417	central nervous system development	biological_process	8		5.62	f3c_BT_Q_ZJU_Singletons34642, f2c_BT_Q_ZJU_Singletons36282, f3c_BT_Q_ZJU_Singletons18499, f3c_BT_Q_ZJU_Singletons34980, 3c2_BT_Q_ZJU_Singletons36282, f2c_BT_Q_ZJU_Singletons88268, f3c_BT_Q_ZJU_Singletons20993, f3c_BT_Q_ZJU_Singletons88268	2	5	1
6	GO:0010627	regulation of intracellular protein kinase cascade	biological_process	2		1.36	3c2_BT_Q_ZJU_Singletons140142, f2c_BT_Q_ZJU_Singletons6948	1	0	1
7	GO:0006352	transcription initiation, DNA-dependent	biological_process	2		2	f3c_BT_Q_ZJU_Singletons35129, f3c_BT_Q_ZJU_Singletons80314	0	2	0
8	GO:0046824	positive regulation of nucleocytoplasmic transport	biological_process	1		0.36	f3c_BT_Q_ZJU_Singletons4970	0	1	0
6	GO:0035282	segmentation	biological_process	2		0.09	f3c_BT_Q_ZJU_Singletons10162, 3c2_BT_Q_ZJU_Singletons10162	0	1	1
4	GO:0032984	macromolecular complex disassembly	biological_process	1		0.22	f3c_BT_Q_ZJU_Singletons27162	0	1	0
5	GO:0006775	fat-soluble vitamin metabolic process	biological_process	1		0.36	f3c_BT_Q_ZJU_Singletons143886	0	1	0
5	GO:0007399	nervous system development	biological_process	23		7.75	3c2_BT_Q_ZJU_Singletons165251, f2c_BT_Q_ZJU_Singletons1882, f2c_BT_Q_ZJU_Singletons30308, f3c_BT_Q_ZJU_Singletons18499, f3c_BT_Q_ZJU_Singletons1882, f3c_BT_Q_ZJU_Singletons30308, 3c2_BT_Q_ZJU_Singletons23299, f3c_BT_Q_ZJU_Singletons34642, f3c_BT_Q_ZJU_Singletons163584, f3c_BT_Q_ZJU_Singletons167074, f2c_BT_Q_ZJU_Singletons36282, f3c_BT_Q_ZJU_Singletons34980, 3c2_BT_Q_ZJU_Singletons36282, f2c_BT_Q…	5	13	5
8	GO:0006817	phosphate ion transport	biological_process	2		2	f3c_BT_Q_ZJU_Singletons6522, 3c2_BT_Q_ZJU_Singletons6522	0	1	1
5	GO:0048523	negative regulation of cellular process	biological_process	17		5.17	f3c_BT_Q_ZJU_Singletons29252, f3c_BT_Q_ZJU_Singletons146860, f3c_BT_Q_ZJU_Singletons166990, f3c_BT_Q_ZJU_Singletons67699, 3c2_BT_Q_ZJU_Singletons67699, f3c_BT_Q_ZJU_Singletons167074, f2c_BT_Q_ZJU_Singletons27203, f3c_BT_Q_ZJU_Singletons4970, 3c2_BT_Q_ZJU_Singletons32816, f2c_BT_Q_ZJU_Singletons16732, f3c_BT_Q_ZJU_Singletons10162, 3c2_BT_Q_ZJU_Singletons10162, f3c_BT_Q_ZJU_Singletons152010, 3c2_BT…	3	9	5
3	GO:0061024	membrane organization	biological_process	5		0.82	f3c_BT_Q_ZJU_Singletons137394, 3c2_BT_Q_ZJU_Singletons140142, f2c_BT_Q_ZJU_Singletons16732, f3c_BT_Q_ZJU_Singletons167247, 3c2_BT_Q_ZJU_Singletons36302	1	2	2
5	GO:0015837	amine transport	biological_process	1		0.36	f3c_BT_Q_ZJU_Singletons24741	0	1	0
5	GO:0009893	positive regulation of metabolic process	biological_process	2		0.41	f3c_BT_Q_ZJU_Singletons31730, f3c_BT_Q_ZJU_Singletons35129	0	2	0
5	GO:0009888	tissue development	biological_process	7		3.82	3c2_BT_Q_ZJU_Singletons20858, f2c_BT_Q_ZJU_Singletons6948, f2c_BT_Q_ZJU_Singletons19088, f3c_BT_Q_ZJU_Singletons165857, f3c_BT_Q_ZJU_Singletons24740, f2c_BT_Q_ZJU_Singletons36282, 3c2_BT_Q_ZJU_Singletons36282	3	2	2
8	GO:0018216	peptidyl-arginine methylation	biological_process	1		0.36	f3c_BT_Q_ZJU_Singletons13520	0	1	0
6	GO:0051875	pigment granule localization	biological_process	1		0.36	3c2_BT_Q_ZJU_Singletons20858	0	0	1
9	GO:0050908	detection of light stimulus involved in visual perception	biological_process	2		1.2	f2c_BT_Q_ZJU_Singletons27203, f3c_BT_Q_ZJU_Singletons4970	1	1	0
4	GO:0048736	appendage development	biological_process	1		1	3c2_BT_Q_ZJU_Singletons165251	0	0	1
3	GO:0007059	chromosome segregation	biological_process	3		1.32	f3c_BT_Q_ZJU_Singletons163584, f3c_BT_Q_ZJU_Singletons20993, f3c_BT_Q_ZJU_Singletons7528	0	3	0
5	GO:0035239	tube morphogenesis	biological_process	1		0.36	3c2_BT_Q_ZJU_Singletons20858	0	0	1
4	GO:0016051	carbohydrate biosynthetic process	biological_process	1		0.13	3c2_BT_Q_ZJU_Singletons9328	0	0	1
9	GO:0031060	regulation of histone methylation	biological_process	1		0.6	f3c_BT_Q_ZJU_Singletons31730	0	1	0
4	GO:0006959	humoral immune response	biological_process	1		0.36	f2c_BT_Q_ZJU_Singletons20021	1	0	0
null	GO:0072348	sulfur compound transport	biological_process	1		0.6	f3c_BT_Q_ZJU_Singletons24741	0	1	0
4	GO:0048278	vesicle docking	biological_process	1		1	f3c_BT_Q_ZJU_Singletons165869	0	1	0
7	GO:0010608	posttranscriptional regulation of gene expression	biological_process	2		1.44	f3c_BT_Q_ZJU_Singletons10162, 3c2_BT_Q_ZJU_Singletons10162	0	1	1
6	GO:0031345	negative regulation of cell projection organization	biological_process	1		1	f2c_BT_Q_ZJU_Singletons16732	1	0	0
8	GO:0009142	nucleoside triphosphate biosynthetic process	biological_process	1		0.36	f3c_BT_Q_ZJU_Singletons162651	0	1	0
3	GO:0051674	localization of cell	biological_process	3		0.71	f2c_BT_Q_ZJU_Singletons16732, f3c_BT_Q_ZJU_Singletons28652, 3c2_BT_Q_ZJU_Singletons123630	1	1	1
8	GO:0009124	nucleoside monophosphate biosynthetic process	biological_process	1		1	f3c_BT_Q_ZJU_Singletons32777	0	1	0
3	GO:0006996	organelle organization	biological_process	33		14.66	f3c_BT_Q_ZJU_Singletons34642, f2c_BT_Q_ZJU_Singletons16732, f3c_BT_Q_ZJU_Singletons31730, f3c_BT_Q_ZJU_Cluster2450, 3c2_BT_Q_ZJU_Singletons23299, 3c2_BT_Q_ZJU_Singletons166592, f2c_BT_Q_ZJU_Singletons161535, f2c_BT_Q_ZJU_Singletons34130, 3c2_BT_Q_ZJU_Singletons35500, f2c_BT_Q_ZJU_Singletons167390, f3c_BT_Q_ZJU_Singletons20993, f3c_BT_Q_ZJU_Singletons13520, f3c_BT_Q_ZJU_Singletons10162, f3c_BT_Q_Z…	8	14	11
6	GO:0016070	RNA metabolic process	biological_process	50		16.36	f3c_BT_Q_ZJU_Singletons27757, f3c_BT_Q_ZJU_Singletons10162, 3c2_BT_Q_ZJU_Singletons10162, f3c_BT_Q_ZJU_Singletons29252, f2c_BT_Q_ZJU_Singletons115639, f3c_BT_Q_ZJU_Singletons35129, f3c_BT_Q_ZJU_Singletons278, 3c2_BT_Q_ZJU_Singletons3551, f3c_BT_Q_ZJU_Singletons13520, f3c_BT_Q_ZJU_Singletons33232, 3c2_BT_Q_ZJU_Singletons166592, f2c_BT_Q_ZJU_Singletons30308, f2c_BT_Q_ZJU_Singletons32455, f2c_BT_Q_Z…	11	29	10
5	GO:0048545	response to steroid hormone stimulus	biological_process	1		0.6	f2c_BT_Q_ZJU_Singletons16732	1	0	0
5	GO:0051171	regulation of nitrogen compound metabolic process	biological_process	14		1.81	f3c_BT_Q_ZJU_Singletons21477, f3c_BT_Q_ZJU_Singletons29252, f3c_BT_Q_ZJU_Singletons13520, f3c_BT_Q_ZJU_Singletons33232, f3c_BT_Q_ZJU_Singletons35129, 3c2_BT_Q_ZJU_Singletons166592, f2c_BT_Q_ZJU_Singletons30308, f2c_BT_Q_ZJU_Singletons32455, f2c_BT_Q_ZJU_Singletons34130, f3c_BT_Q_ZJU_Singletons30308, f3c_BT_Q_ZJU_Singletons31730, f3c_BT_Q_ZJU_Singletons32774, 3c2_BT_Q_ZJU_Singletons36302, 3c2_BT_Q…	3	8	3
3	GO:0043954	cellular component maintenance	biological_process	2		1.36	f2c_BT_Q_ZJU_Singletons27203, f3c_BT_Q_ZJU_Singletons103357	1	1	0
5	GO:0048514	blood vessel morphogenesis	biological_process	1		0.6	f3c_BT_Q_ZJU_Singletons27726	0	1	0
4	GO:0019098	reproductive behavior	biological_process	2		1.2	f2c_BT_Q_ZJU_Singletons1631, f3c_BT_Q_ZJU_Singletons1631	1	1	0
6	GO:0010884	positive regulation of lipid storage	biological_process	1		1	f3c_BT_Q_ZJU_Singletons12229	0	1	0
7	GO:0001508	regulation of action potential	biological_process	2		0.72	f2c_BT_Q_ZJU_Singletons88268, f3c_BT_Q_ZJU_Singletons88268	1	1	0
4	GO:0010467	gene expression	biological_process	61		30.71	f3c_BT_Q_ZJU_Singletons10162, 3c2_BT_Q_ZJU_Singletons10162, f2c_BT_Q_ZJU_Singletons115639, f3c_BT_Q_ZJU_Singletons29252, f3c_BT_Q_ZJU_Singletons35129, f3c_BT_Q_ZJU_Singletons278, 3c2_BT_Q_ZJU_Singletons3551, f3c_BT_Q_ZJU_Singletons13520, f3c_BT_Q_ZJU_Singletons33232, 3c2_BT_Q_ZJU_Singletons166592, f2c_BT_Q_ZJU_Singletons30308, f2c_BT_Q_ZJU_Singletons32455, f2c_BT_Q_ZJU_Singletons34130, f3c_BT_Q_Z…	10	37	14
4	GO:0000278	mitotic cell cycle	biological_process	19		12.59	3c2_BT_Q_ZJU_Singletons165850, 3c2_BT_Q_ZJU_Singletons35500, f2c_BT_Q_ZJU_Singletons161535, f3c_BT_Q_ZJU_Singletons11092, f3c_BT_Q_ZJU_Singletons144317, f3c_BT_Q_ZJU_Singletons4970, 3c2_BT_Q_ZJU_Singletons11092, f3c_BT_Q_ZJU_Singletons166990, f2c_BT_Q_ZJU_Singletons35206, 3c2_BT_Q_ZJU_Singletons35206, f3c_BT_Q_ZJU_Singletons7528, f2c_BT_Q_ZJU_Singletons34130, 3c2_BT_Q_ZJU_Singletons13852, 3c2_BT_…	4	9	6
5	GO:0006873	cellular ion homeostasis	biological_process	4		0.84	f2c_BT_Q_ZJU_Singletons16732, f3c_BT_Q_ZJU_Singletons34627, f2c_BT_Q_ZJU_Singletons88268, f3c_BT_Q_ZJU_Singletons88268	2	2	0
7	GO:0006842	tricarboxylic acid transport	biological_process	2		2	f3c_BT_Q_ZJU_Singletons162684, 3c2_BT_Q_ZJU_Singletons162684	0	1	1
6	GO:0017038	protein import	biological_process	4		1.16	f2c_BT_Q_ZJU_Singletons6948, f3c_BT_Q_ZJU_Singletons4970, f3c_BT_Q_ZJU_Singletons152010, 3c2_BT_Q_ZJU_Singletons152010	1	2	1
8	GO:0006418	tRNA aminoacylation for protein translation	biological_process	3		3	f2c_BT_Q_ZJU_Singletons131327, f3c_BT_Q_ZJU_Singletons131327, f3c_BT_Q_ZJU_Singletons28977	1	2	0
3	GO:0043062	extracellular structure organization	biological_process	1		1	f2c_BT_Q_ZJU_Singletons16732	1	0	0
7	GO:0042063	gliogenesis	biological_process	2		0.72	f3c_BT_Q_ZJU_Singletons10805, 3c2_BT_Q_ZJU_Singletons10805	0	1	1
8	GO:0006355	regulation of transcription, DNA-dependent	biological_process	13		10.12	f3c_BT_Q_ZJU_Singletons29252, f3c_BT_Q_ZJU_Singletons13520, f3c_BT_Q_ZJU_Singletons33232, f3c_BT_Q_ZJU_Singletons35129, 3c2_BT_Q_ZJU_Singletons166592, f2c_BT_Q_ZJU_Singletons30308, f2c_BT_Q_ZJU_Singletons32455, f2c_BT_Q_ZJU_Singletons34130, f3c_BT_Q_ZJU_Singletons30308, f3c_BT_Q_ZJU_Singletons31730, f3c_BT_Q_ZJU_Singletons32774, 3c2_BT_Q_ZJU_Singletons36302, 3c2_BT_Q_ZJU_Singletons32816	3	7	3
4	GO:0006810	transport	biological_process	50		30.18	f3c_BT_Q_ZJU_Singletons34642, f3c_BT_Q_ZJU_Singletons135716, f3c_BT_Q_ZJU_Singletons31684, f2c_BT_Q_ZJU_Singletons36282, f3c_BT_Q_ZJU_Singletons33232, 3c2_BT_Q_ZJU_Singletons36112, 3c2_BT_Q_ZJU_Singletons36282, f3c_BT_Q_ZJU_Singletons16779, f3c_BT_Q_ZJU_Singletons17428, f3c_BT_Q_ZJU_Singletons22166, 3c2_BT_Q_ZJU_Singletons140142, 3c2_BT_Q_ZJU_Singletons157728, 3c2_BT_Q_ZJU_Singletons17428, 3c2_BT…	8	28	14
7	GO:0034504	protein localization to nucleus	biological_process	4		1.16	f2c_BT_Q_ZJU_Singletons6948, f3c_BT_Q_ZJU_Singletons4970, f3c_BT_Q_ZJU_Singletons152010, 3c2_BT_Q_ZJU_Singletons152010	1	2	1
5	GO:0009892	negative regulation of metabolic process	biological_process	5		0.96	f3c_BT_Q_ZJU_Singletons10162, 3c2_BT_Q_ZJU_Singletons10162, f2c_BT_Q_ZJU_Singletons115639, f3c_BT_Q_ZJU_Singletons29252, 3c2_BT_Q_ZJU_Singletons32816	1	2	2
3	GO:0042221	response to chemical stimulus	biological_process	12		7.38	f2c_BT_Q_ZJU_Singletons136646, f3c_BT_Q_ZJU_Singletons136646, f2c_BT_Q_ZJU_Singletons16732, f3c_BT_Q_ZJU_Singletons10805, 3c2_BT_Q_ZJU_Singletons10805, f3c_BT_Q_ZJU_Singletons27726, 3c2_BT_Q_ZJU_Singletons32816, f2c_BT_Q_ZJU_Singletons12061, f3c_BT_Q_ZJU_Singletons12229, f3c_BT_Q_ZJU_Singletons129373, 3c2_BT_Q_ZJU_Singletons36302, f3c_BT_Q_ZJU_Singletons4970	3	6	3
8	GO:0008213	protein alkylation	biological_process	3		1.56	f3c_BT_Q_ZJU_Singletons27162, f3c_BT_Q_ZJU_Singletons31730, f3c_BT_Q_ZJU_Singletons13520	0	3	0
6	GO:0016568	chromatin modification	biological_process	8		3.65	f3c_BT_Q_ZJU_Singletons31730, 3c2_BT_Q_ZJU_Singletons23299, f2c_BT_Q_ZJU_Singletons161535, f2c_BT_Q_ZJU_Singletons34130, 3c2_BT_Q_ZJU_Singletons35500, f2c_BT_Q_ZJU_Singletons167390, f3c_BT_Q_ZJU_Singletons20993, f3c_BT_Q_ZJU_Singletons13520	3	3	2
6	GO:0010740	positive regulation of intracellular protein kinase cascade	biological_process	1		0.6	f2c_BT_Q_ZJU_Singletons6948	1	0	0
6	GO:0007292	female gamete generation	biological_process	7		1.93	f3c_BT_Q_ZJU_Singletons10162, 3c2_BT_Q_ZJU_Singletons10162, f3c_BT_Q_ZJU_Singletons6721, 3c2_BT_Q_ZJU_Singletons6721, f3c_BT_Q_ZJU_Singletons28984, 3c2_BT_Q_ZJU_Singletons28984, f3c_BT_Q_ZJU_Singletons150494	0	4	3
7	GO:0006468	protein phosphorylation	biological_process	3		3	f2c_BT_Q_ZJU_Singletons16732, f2c_BT_Q_ZJU_Singletons33965, f3c_BT_Q_ZJU_Singletons165857	2	1	0
7	GO:0033261	regulation of S phase	biological_process	1		0.6	f2c_BT_Q_ZJU_Singletons149732	1	0	0
5	GO:0007224	smoothened signaling pathway	biological_process	1		0.6	f2c_BT_Q_ZJU_Singletons6948	1	0	0
5	GO:0043624	cellular protein complex disassembly	biological_process	1		0.6	f3c_BT_Q_ZJU_Singletons27162	0	1	0
4	GO:0007611	learning or memory	biological_process	4		2.4	f3c_BT_Q_ZJU_Singletons10162, 3c2_BT_Q_ZJU_Singletons10162, f2c_BT_Q_ZJU_Singletons36282, 3c2_BT_Q_ZJU_Singletons36282	1	1	2
9	GO:0031056	regulation of histone modification	biological_process	1		0.36	f3c_BT_Q_ZJU_Singletons31730	0	1	0
6	GO:0006305	DNA alkylation	biological_process	1		1	f3c_BT_Q_ZJU_Singletons34086	0	1	0
6	GO:0000902	cell morphogenesis	biological_process	12		3.98	f2c_BT_Q_ZJU_Singletons1882, f2c_BT_Q_ZJU_Singletons30308, f3c_BT_Q_ZJU_Singletons18499, f3c_BT_Q_ZJU_Singletons1882, f3c_BT_Q_ZJU_Singletons30308, 3c2_BT_Q_ZJU_Singletons23299, 3c2_BT_Q_ZJU_Singletons31572, f2c_BT_Q_ZJU_Singletons16732, f3c_BT_Q_ZJU_Singletons28984, f3c_BT_Q_ZJU_Singletons31416, 3c2_BT_Q_ZJU_Singletons28984, f3c_BT_Q_ZJU_Singletons34980	3	6	3
5	GO:0009889	regulation of biosynthetic process	biological_process	15		2.45	f3c_BT_Q_ZJU_Singletons29252, f3c_BT_Q_ZJU_Singletons13520, f3c_BT_Q_ZJU_Singletons33232, f3c_BT_Q_ZJU_Singletons35129, 3c2_BT_Q_ZJU_Singletons166592, f2c_BT_Q_ZJU_Singletons30308, f2c_BT_Q_ZJU_Singletons32455, f2c_BT_Q_ZJU_Singletons34130, f3c_BT_Q_ZJU_Singletons30308, f3c_BT_Q_ZJU_Singletons31730, f3c_BT_Q_ZJU_Singletons32774, 3c2_BT_Q_ZJU_Singletons36302, 3c2_BT_Q_ZJU_Singletons32816, f3c_BT_Q…	3	8	4
3	GO:0009605	response to external stimulus	biological_process	9		3.65	3c2_BT_Q_ZJU_Singletons34094, f2c_BT_Q_ZJU_Singletons16732, f2c_BT_Q_ZJU_Singletons30620, f3c_BT_Q_ZJU_Singletons30620, f3c_BT_Q_ZJU_Singletons12229, f3c_BT_Q_ZJU_Singletons129373, 3c2_BT_Q_ZJU_Singletons36302, f2c_BT_Q_ZJU_Singletons27203, f3c_BT_Q_ZJU_Singletons4970	3	4	2
6	GO:0007169	transmembrane receptor protein tyrosine kinase signaling pathway	biological_process	4		4	f2c_BT_Q_ZJU_Singletons16732, f2c_BT_Q_ZJU_Singletons22386, f3c_BT_Q_ZJU_Singletons22386, f3c_BT_Q_ZJU_Singletons31677	2	2	0
6	GO:0055088	lipid homeostasis	biological_process	2		1.2	f3c_BT_Q_ZJU_Singletons151610, 3c2_BT_Q_ZJU_Singletons151610	0	1	1
4	GO:0050794	regulation of cellular process	biological_process	63		24.02	f3c_BT_Q_ZJU_Singletons33232, f3c_BT_Q_ZJU_Singletons21477, 3c2_BT_Q_ZJU_Singletons165850, 3c2_BT_Q_ZJU_Singletons35500, f2c_BT_Q_ZJU_Singletons20021, f2c_BT_Q_ZJU_Singletons36282, f3c_BT_Q_ZJU_Singletons6140, f3c_BT_Q_ZJU_Singletons6721, 3c2_BT_Q_ZJU_Singletons158944, 3c2_BT_Q_ZJU_Singletons36282, 3c2_BT_Q_ZJU_Singletons6721, f2c_BT_Q_ZJU_Singletons16732, f3c_BT_Q_ZJU_Singletons10632, f3c_BT_Q_Z…	12	32	19
3	GO:0044238	primary metabolic process	biological_process	150		39.31	f3c_BT_Q_ZJU_Singletons154714, f3c_BT_Q_ZJU_Singletons162651, f3c_BT_Q_ZJU_Singletons29529, f3c_BT_Q_ZJU_Singletons35129, 3c2_BT_Q_ZJU_Singletons21485, f3c_BT_Q_ZJU_Singletons34086, f2c_BT_Q_ZJU_Singletons161535, f3c_BT_Q_ZJU_Cluster2290, f3c_BT_Q_ZJU_Singletons141436, f3c_BT_Q_ZJU_Singletons35651, 3c2_BT_Q_ZJU_Singletons156438, f3c_BT_Q_ZJU_Singletons27757, f2c_BT_Q_ZJU_Singletons31876, 3c2_BT_Q…	33	78	39
7	GO:0007088	regulation of mitosis	biological_process	1		0.6	f3c_BT_Q_ZJU_Singletons20993	0	1	0
7	GO:0015988	energy coupled proton transport, against electrochemical gradient	biological_process	1		1	3c2_BT_Q_ZJU_Singletons143878	0	0	1
5	GO:0002440	production of molecular mediator of immune response	biological_process	1		0.6	f2c_BT_Q_ZJU_Singletons20021	1	0	0
5	GO:0007167	enzyme linked receptor protein signaling pathway	biological_process	8		5.52	f3c_BT_Q_ZJU_Singletons100143, 3c2_BT_Q_ZJU_Singletons100143, 3c2_BT_Q_ZJU_Singletons23352, f2c_BT_Q_ZJU_Singletons16732, f2c_BT_Q_ZJU_Singletons22386, f3c_BT_Q_ZJU_Singletons22386, f3c_BT_Q_ZJU_Singletons31677, f3c_BT_Q_ZJU_Singletons165857	2	4	2
5	GO:0001505	regulation of neurotransmitter levels	biological_process	3		3	f3c_BT_Q_ZJU_Singletons10632, f3c_BT_Q_ZJU_Singletons21477, 3c2_BT_Q_ZJU_Singletons140142	0	2	1
5	GO:0034655	nucleobase-containing compound catabolic process	biological_process	5		0.65	f3c_BT_Q_ZJU_Singletons154714, f3c_BT_Q_ZJU_Singletons162651, f3c_BT_Q_ZJU_Singletons29529, f3c_BT_Q_ZJU_Singletons35129, f3c_BT_Q_ZJU_Singletons21477	0	5	0
7	GO:0031399	regulation of protein modification process	biological_process	3		0.65	f3c_BT_Q_ZJU_Singletons31730, f2c_BT_Q_ZJU_Singletons35206, 3c2_BT_Q_ZJU_Singletons35206	1	1	1
3	GO:0043933	macromolecular complex subunit organization	biological_process	6		1.77	f3c_BT_Q_ZJU_Singletons5420, f2c_BT_Q_ZJU_Singletons12061, f3c_BT_Q_ZJU_Singletons28984, 3c2_BT_Q_ZJU_Singletons28984, 3c2_BT_Q_ZJU_Singletons23299, f3c_BT_Q_ZJU_Singletons27162	1	3	2
9	GO:0006285	base-excision repair, AP site formation	biological_process	1		1	f3c_BT_Q_ZJU_Singletons34086	0	1	0
6	GO:0048563	post-embryonic organ morphogenesis	biological_process	2		0.72	3c2_BT_Q_ZJU_Singletons32816, 3c2_BT_Q_ZJU_Singletons36302	0	0	2
8	GO:0090317	negative regulation of intracellular protein transport	biological_process	2		0.72	f3c_BT_Q_ZJU_Singletons152010, 3c2_BT_Q_ZJU_Singletons152010	0	1	1
8	GO:0009259	ribonucleotide metabolic process	biological_process	5		1.16	f3c_BT_Q_ZJU_Singletons154714, f3c_BT_Q_ZJU_Singletons162651, f3c_BT_Q_ZJU_Singletons29529, f3c_BT_Q_ZJU_Singletons35129, f3c_BT_Q_ZJU_Singletons21477	0	5	0
8	GO:0006006	glucose metabolic process	biological_process	2		1.2	f3c_BT_Q_ZJU_Singletons89073, 3c2_BT_Q_ZJU_Singletons89073	0	1	1
7	GO:0015672	monovalent inorganic cation transport	biological_process	1		0.36	3c2_BT_Q_ZJU_Singletons143878	0	0	1
null	GO:0071843	cellular component biogenesis at cellular level	biological_process	2		0.58	3c2_BT_Q_ZJU_Singletons8165, f3c_BT_Q_ZJU_Singletons5420	0	1	1
5	GO:0006974	response to DNA damage stimulus	biological_process	14		7.19	f3c_BT_Q_ZJU_Singletons33232, f3c_BT_Q_ZJU_Singletons35129, f3c_BT_Q_ZJU_Singletons34086, f2c_BT_Q_ZJU_Singletons161535, f3c_BT_Q_ZJU_Cluster2290, f3c_BT_Q_ZJU_Singletons141436, f3c_BT_Q_ZJU_Singletons35651, 3c2_BT_Q_ZJU_Singletons156438, f3c_BT_Q_ZJU_Singletons146860, f3c_BT_Q_ZJU_Singletons166990, f3c_BT_Q_ZJU_Singletons67699, 3c2_BT_Q_ZJU_Singletons67699, f3c_BT_Q_ZJU_Cluster2450, f3c_BT_Q_ZJU…	1	11	2
5	GO:0048858	cell projection morphogenesis	biological_process	10		5.04	f2c_BT_Q_ZJU_Singletons1882, f2c_BT_Q_ZJU_Singletons30308, f3c_BT_Q_ZJU_Singletons18499, f3c_BT_Q_ZJU_Singletons1882, f3c_BT_Q_ZJU_Singletons30308, 3c2_BT_Q_ZJU_Singletons23299, f2c_BT_Q_ZJU_Singletons16732, f3c_BT_Q_ZJU_Singletons28984, f3c_BT_Q_ZJU_Singletons31416, 3c2_BT_Q_ZJU_Singletons28984	3	5	2
6	GO:0034220	ion transmembrane transport	biological_process	2		0.96	3c2_BT_Q_ZJU_Singletons143878, f3c_BT_Q_ZJU_Singletons4970	0	1	1
6	GO:0032268	regulation of cellular protein metabolic process	biological_process	5		1.11	f3c_BT_Q_ZJU_Singletons31730, f3c_BT_Q_ZJU_Singletons10162, 3c2_BT_Q_ZJU_Singletons10162, f2c_BT_Q_ZJU_Singletons35206, 3c2_BT_Q_ZJU_Singletons35206	1	2	2
4	GO:0048598	embryonic morphogenesis	biological_process	5		4.6	3c2_BT_Q_ZJU_Singletons20858, f2c_BT_Q_ZJU_Singletons36282, f3c_BT_Q_ZJU_Singletons165857, 3c2_BT_Q_ZJU_Singletons165251, 3c2_BT_Q_ZJU_Singletons36282	1	1	3
4	GO:0016052	carbohydrate catabolic process	biological_process	4		0.84	3c2_BT_Q_ZJU_Singletons9328, f3c_BT_Q_ZJU_Singletons36285, f3c_BT_Q_ZJU_Singletons89073, 3c2_BT_Q_ZJU_Singletons89073	0	2	2
4	GO:0042592	homeostatic process	biological_process	12		2.87	f2c_BT_Q_ZJU_Singletons16732, 3c2_BT_Q_ZJU_Singletons19352, f3c_BT_Q_ZJU_Singletons103357, f3c_BT_Q_ZJU_Singletons34627, f3c_BT_Q_ZJU_Singletons24740, f3c_BT_Q_ZJU_Singletons151610, 3c2_BT_Q_ZJU_Singletons151610, f3c_BT_Q_ZJU_Cluster2450, f2c_BT_Q_ZJU_Singletons88268, f3c_BT_Q_ZJU_Singletons88268, f2c_BT_Q_ZJU_Singletons36282, 3c2_BT_Q_ZJU_Singletons36282	3	6	3
6	GO:0007602	phototransduction	biological_process	3		1.72	3c2_BT_Q_ZJU_Singletons34094, f2c_BT_Q_ZJU_Singletons27203, f3c_BT_Q_ZJU_Singletons4970	1	1	1
6	GO:0008595	anterior/posterior axis specification, embryo	biological_process	2		0.43	f3c_BT_Q_ZJU_Singletons10162, 3c2_BT_Q_ZJU_Singletons10162	0	1	1
4	GO:0045137	development of primary sexual characteristics	biological_process	1		1	f3c_BT_Q_ZJU_Singletons20993	0	1	0
6	GO:0016071	mRNA metabolic process	biological_process	12		4.3	f3c_BT_Q_ZJU_Singletons10162, 3c2_BT_Q_ZJU_Singletons10162, f2c_BT_Q_ZJU_Singletons115639, f3c_BT_Q_ZJU_Singletons35129, f3c_BT_Q_ZJU_Singletons150494, f3c_BT_Q_ZJU_Singletons5420, f3c_BT_Q_ZJU_Singletons13520, f2c_BT_Q_ZJU_Singletons35033, f2c_BT_Q_ZJU_Singletons81554, f3c_BT_Q_ZJU_Singletons81554, f2c_BT_Q_ZJU_Singletons13159, f3c_BT_Q_ZJU_Singletons13159	4	7	1
6	GO:0042559	pteridine-containing compound biosynthetic process	biological_process	2		2	f2c_BT_Q_ZJU_Singletons14324, 3c2_BT_Q_ZJU_Singletons14324	1	0	1
7	GO:0010721	negative regulation of cell development	biological_process	1		1	f3c_BT_Q_ZJU_Singletons34642	0	1	0
3	GO:0042330	taxis	biological_process	5		3.8	f2c_BT_Q_ZJU_Singletons30620, f3c_BT_Q_ZJU_Singletons30620, f3c_BT_Q_ZJU_Singletons12229, f3c_BT_Q_ZJU_Singletons129373, 3c2_BT_Q_ZJU_Singletons36302	1	3	1
5	GO:0033057	multicellular organismal reproductive behavior	biological_process	2		2	f2c_BT_Q_ZJU_Singletons1631, f3c_BT_Q_ZJU_Singletons1631	1	1	0
4	GO:0007562	eclosion	biological_process	1		1	3c2_BT_Q_ZJU_Singletons36302	0	0	1
8	GO:0006289	nucleotide-excision repair	biological_process	2		1.6	f3c_BT_Q_ZJU_Singletons35129, f3c_BT_Q_ZJU_Cluster2450	0	2	0
4	GO:0044282	small molecule catabolic process	biological_process	2		0.26	f3c_BT_Q_ZJU_Singletons89073, 3c2_BT_Q_ZJU_Singletons89073	0	1	1
8	GO:0035246	peptidyl-arginine N-methylation	biological_process	1		0.6	f3c_BT_Q_ZJU_Singletons13520	0	1	0
7	GO:0007143	female meiosis	biological_process	1		1	f3c_BT_Q_ZJU_Singletons166990	0	1	0
3	GO:0022613	ribonucleoprotein complex biogenesis	biological_process	2		0.96	3c2_BT_Q_ZJU_Singletons8165, f3c_BT_Q_ZJU_Singletons5420	0	1	1
6	GO:0006638	neutral lipid metabolic process	biological_process	1		0.36	3c2_BT_Q_ZJU_Singletons9328	0	0	1
4	GO:0051239	regulation of multicellular organismal process	biological_process	3		0.42	f3c_BT_Q_ZJU_Singletons167074, f3c_BT_Q_ZJU_Singletons166990, f2c_BT_Q_ZJU_Singletons16732	1	2	0
4	GO:0046483	heterocycle metabolic process	biological_process	11		2.19	f3c_BT_Q_ZJU_Singletons154714, f3c_BT_Q_ZJU_Singletons162651, f3c_BT_Q_ZJU_Singletons29529, f3c_BT_Q_ZJU_Singletons35129, f3c_BT_Q_ZJU_Singletons21477, f3c_BT_Q_ZJU_Singletons20975, f2c_BT_Q_ZJU_Singletons14324, 3c2_BT_Q_ZJU_Singletons14324, f2c_BT_Q_ZJU_Cluster505, f3c_BT_Q_ZJU_Cluster505, f3c_BT_Q_ZJU_Singletons11692	2	8	1
6	GO:0051960	regulation of nervous system development	biological_process	1		0.22	f3c_BT_Q_ZJU_Singletons167074	0	1	0
6	GO:0007420	brain development	biological_process	5		4.36	f3c_BT_Q_ZJU_Singletons34642, f2c_BT_Q_ZJU_Singletons36282, f3c_BT_Q_ZJU_Singletons18499, f3c_BT_Q_ZJU_Singletons34980, 3c2_BT_Q_ZJU_Singletons36282	1	3	1
6	GO:0008589	regulation of smoothened signaling pathway	biological_process	1		1	f2c_BT_Q_ZJU_Singletons6948	1	0	0
6	GO:0031325	positive regulation of cellular metabolic process	biological_process	2		0.73	f3c_BT_Q_ZJU_Singletons31730, f3c_BT_Q_ZJU_Singletons35129	0	2	0
4	GO:0034728	nucleosome organization	biological_process	1		1	3c2_BT_Q_ZJU_Singletons23299	0	0	1
5	GO:0046903	secretion	biological_process	1		0.36	f3c_BT_Q_ZJU_Singletons165869	0	1	0
5	GO:0032535	regulation of cellular component size	biological_process	1		0.6	3c2_BT_Q_ZJU_Singletons94864	0	0	1
6	GO:0008593	regulation of Notch signaling pathway	biological_process	1		1	f3c_BT_Q_ZJU_Singletons31730	0	1	0
7	GO:0051603	proteolysis involved in cellular protein catabolic process	biological_process	6		3.6	f2c_BT_Q_ZJU_Singletons12061, f2c_BT_Q_ZJU_Singletons161535, f3c_BT_Q_ZJU_Singletons17922, f3c_BT_Q_ZJU_Singletons34627, 3c2_BT_Q_ZJU_Singletons23352, 3c2_BT_Q_ZJU_Singletons35500	2	2	2
6	GO:0006260	DNA replication	biological_process	5		3	f3c_BT_Q_ZJU_Singletons11092, f3c_BT_Q_ZJU_Singletons21699, f3c_BT_Q_ZJU_Singletons34245, 3c2_BT_Q_ZJU_Singletons11092, 3c2_BT_Q_ZJU_Singletons34245	0	3	2
9	GO:0031058	positive regulation of histone modification	biological_process	1		0.6	f3c_BT_Q_ZJU_Singletons31730	0	1	0
6	GO:0007507	heart development	biological_process	1		0.36	3c2_BT_Q_ZJU_Singletons20858	0	0	1
4	GO:0048646	anatomical structure formation involved in morphogenesis	biological_process	4		3.6	f2c_BT_Q_ZJU_Singletons16732, f2c_BT_Q_ZJU_Singletons36282, 3c2_BT_Q_ZJU_Singletons36282, f3c_BT_Q_ZJU_Singletons27726	2	1	1
7	GO:0010558	negative regulation of macromolecule biosynthetic process	biological_process	4		1.15	f3c_BT_Q_ZJU_Singletons29252, 3c2_BT_Q_ZJU_Singletons32816, f3c_BT_Q_ZJU_Singletons10162, 3c2_BT_Q_ZJU_Singletons10162	0	2	2
5	GO:0034613	cellular protein localization	biological_process	9		2.99	f2c_BT_Q_ZJU_Singletons30167, 3c2_BT_Q_ZJU_Singletons33370, 3c2_BT_Q_ZJU_Singletons36112, f2c_BT_Q_ZJU_Singletons1266, f2c_BT_Q_ZJU_Singletons6948, f3c_BT_Q_ZJU_Singletons4970, f3c_BT_Q_ZJU_Singletons152010, 3c2_BT_Q_ZJU_Singletons152010, f3c_BT_Q_ZJU_Singletons34642	3	3	3
null	GO:2001252	positive regulation of chromosome organization	biological_process	1		0.36	f3c_BT_Q_ZJU_Singletons31730	0	1	0
7	GO:0048699	generation of neurons	biological_process	13		2	f2c_BT_Q_ZJU_Singletons1882, f2c_BT_Q_ZJU_Singletons30308, f3c_BT_Q_ZJU_Singletons18499, f3c_BT_Q_ZJU_Singletons1882, f3c_BT_Q_ZJU_Singletons30308, 3c2_BT_Q_ZJU_Singletons23299, f3c_BT_Q_ZJU_Singletons163584, f3c_BT_Q_ZJU_Singletons167074, f2c_BT_Q_ZJU_Singletons16732, f3c_BT_Q_ZJU_Singletons28984, f3c_BT_Q_ZJU_Singletons31416, 3c2_BT_Q_ZJU_Singletons28984, f3c_BT_Q_ZJU_Singletons129373	3	8	2
3	GO:0051301	cell division	biological_process	1		0.36	f3c_BT_Q_ZJU_Singletons1027	0	1	0
6	GO:0043067	regulation of programmed cell death	biological_process	3		0.71	f3c_BT_Q_ZJU_Singletons16914, f3c_BT_Q_ZJU_Singletons34627, f3c_BT_Q_ZJU_Singletons34086	0	3	0
6	GO:0007560	imaginal disc morphogenesis	biological_process	2		1.2	3c2_BT_Q_ZJU_Singletons32816, 3c2_BT_Q_ZJU_Singletons36302	0	0	2
6	GO:0006351	transcription, DNA-dependent	biological_process	26		20.47	f3c_BT_Q_ZJU_Singletons29252, f3c_BT_Q_ZJU_Singletons13520, f3c_BT_Q_ZJU_Singletons33232, f3c_BT_Q_ZJU_Singletons35129, 3c2_BT_Q_ZJU_Singletons166592, f2c_BT_Q_ZJU_Singletons30308, f2c_BT_Q_ZJU_Singletons32455, f2c_BT_Q_ZJU_Singletons34130, f3c_BT_Q_ZJU_Singletons30308, f3c_BT_Q_ZJU_Singletons31730, f3c_BT_Q_ZJU_Singletons32774, 3c2_BT_Q_ZJU_Singletons36302, f3c_BT_Q_ZJU_Singletons80314, f2c_BT_Q…	5	15	6
6	GO:0048569	post-embryonic organ development	biological_process	2		0.43	3c2_BT_Q_ZJU_Singletons32816, 3c2_BT_Q_ZJU_Singletons36302	0	0	2
4	GO:0010876	lipid localization	biological_process	1		0.22	f3c_BT_Q_ZJU_Singletons12229	0	1	0
5	GO:0006796	phosphate-containing compound metabolic process	biological_process	14		12.08	f2c_BT_Q_ZJU_Singletons16732, f2c_BT_Q_ZJU_Singletons33965, f3c_BT_Q_ZJU_Singletons165857, f2c_BT_Q_ZJU_Singletons7325, f3c_BT_Q_ZJU_Singletons10632, f3c_BT_Q_ZJU_Singletons151610, f3c_BT_Q_ZJU_Singletons31677, f3c_BT_Q_ZJU_Singletons32777, f3c_BT_Q_ZJU_Singletons35129, f3c_BT_Q_ZJU_Singletons89073, 3c2_BT_Q_ZJU_Singletons123630, 3c2_BT_Q_ZJU_Singletons151610, 3c2_BT_Q_ZJU_Singletons89073, 3c2_BT…	3	7	4
6	GO:0051969	regulation of transmission of nerve impulse	biological_process	1		0.6	f2c_BT_Q_ZJU_Singletons16732	1	0	0
5	GO:0010646	regulation of cell communication	biological_process	4		1.21	f2c_BT_Q_ZJU_Singletons27203, f3c_BT_Q_ZJU_Singletons4970, f2c_BT_Q_ZJU_Singletons6948, f2c_BT_Q_ZJU_Singletons16732	3	1	0
4	GO:0055082	cellular chemical homeostasis	biological_process	4		0.5	f2c_BT_Q_ZJU_Singletons16732, f3c_BT_Q_ZJU_Singletons34627, f2c_BT_Q_ZJU_Singletons88268, f3c_BT_Q_ZJU_Singletons88268	2	2	0
5	GO:0022603	regulation of anatomical structure morphogenesis	biological_process	1		0.36	f3c_BT_Q_ZJU_Singletons34980	0	1	0
9	GO:0031062	positive regulation of histone methylation	biological_process	1		1	f3c_BT_Q_ZJU_Singletons31730	0	1	0
6	GO:0016139	glycoside catabolic process	biological_process	1		1	f3c_BT_Q_ZJU_Singletons36285	0	1	0
7	GO:0051224	negative regulation of protein transport	biological_process	2		0.43	f3c_BT_Q_ZJU_Singletons152010, 3c2_BT_Q_ZJU_Singletons152010	0	1	1
8	GO:0032446	protein modification by small protein conjugation	biological_process	6		3.58	f2c_BT_Q_ZJU_Singletons161535, 3c2_BT_Q_ZJU_Singletons35500, f2c_BT_Q_ZJU_Singletons23798, f2c_BT_Q_ZJU_Singletons6948, f2c_BT_Q_ZJU_Singletons35206, 3c2_BT_Q_ZJU_Singletons35206	4	0	2
4	GO:0048731	system development	biological_process	37		15.97	3c2_BT_Q_ZJU_Singletons20858, 3c2_BT_Q_ZJU_Singletons165251, f3c_BT_Q_ZJU_Singletons167074, f2c_BT_Q_ZJU_Singletons1882, f2c_BT_Q_ZJU_Singletons30308, f3c_BT_Q_ZJU_Singletons18499, f3c_BT_Q_ZJU_Singletons1882, f3c_BT_Q_ZJU_Singletons30308, 3c2_BT_Q_ZJU_Singletons23299, f2c_BT_Q_ZJU_Singletons6948, f3c_BT_Q_ZJU_Singletons165857, f3c_BT_Q_ZJU_Singletons31416, f3c_BT_Q_ZJU_Singletons34642, f3c_BT_Q_…	6	20	11
5	GO:0019438	aromatic compound biosynthetic process	biological_process	2		1.2	f2c_BT_Q_ZJU_Singletons14324, 3c2_BT_Q_ZJU_Singletons14324	1	0	1
6	GO:0051322	anaphase	biological_process	1		0.6	f3c_BT_Q_ZJU_Singletons7528	0	1	0
5	GO:0009798	axis specification	biological_process	5		1.96	f3c_BT_Q_ZJU_Singletons10162, 3c2_BT_Q_ZJU_Singletons10162, f3c_BT_Q_ZJU_Singletons6721, 3c2_BT_Q_ZJU_Singletons6721, 3c2_BT_Q_ZJU_Singletons13852	0	2	3
6	GO:0051327	M phase of meiotic cell cycle	biological_process	3		1.32	f3c_BT_Q_ZJU_Singletons166990, f3c_BT_Q_ZJU_Cluster2450, f3c_BT_Q_ZJU_Singletons1027	0	3	0
null	GO:0061351	neural precursor cell proliferation	biological_process	1		0.6	f3c_BT_Q_ZJU_Singletons34642	0	1	0
8	GO:0009260	ribonucleotide biosynthetic process	biological_process	1		0.36	f3c_BT_Q_ZJU_Singletons162651	0	1	0
7	GO:0009145	purine nucleoside triphosphate biosynthetic process	biological_process	1		0.6	f3c_BT_Q_ZJU_Singletons162651	0	1	0
3	GO:0022411	cellular component disassembly	biological_process	1		0.13	f3c_BT_Q_ZJU_Singletons27162	0	1	0
null	GO:0072359	circulatory system development	biological_process	3		0.57	3c2_BT_Q_ZJU_Singletons20858, f3c_BT_Q_ZJU_Singletons27726, f2c_BT_Q_ZJU_Singletons16732	1	1	1
6	GO:0043038	amino acid activation	biological_process	4		1.68	f3c_BT_Q_ZJU_Singletons27757, f2c_BT_Q_ZJU_Singletons131327, f3c_BT_Q_ZJU_Singletons131327, f3c_BT_Q_ZJU_Singletons28977	1	3	0
10	GO:0008629	induction of apoptosis by intracellular signals	biological_process	1		1	f3c_BT_Q_ZJU_Singletons34086	0	1	0
3	GO:0007568	aging	biological_process	1		0.6	f3c_BT_Q_ZJU_Singletons21699	0	1	0
3	GO:0051606	detection of stimulus	biological_process	3		1.08	3c2_BT_Q_ZJU_Singletons34094, f3c_BT_Q_ZJU_Singletons4970, f2c_BT_Q_ZJU_Singletons27203	1	1	1
5	GO:0042127	regulation of cell proliferation	biological_process	1		0.6	f2c_BT_Q_ZJU_Singletons16732	1	0	0
6	GO:0006310	DNA recombination	biological_process	3		2.6	f3c_BT_Q_ZJU_Cluster2450, f3c_BT_Q_ZJU_Singletons35651, 3c2_BT_Q_ZJU_Singletons156438	0	2	1
4	GO:0008104	protein localization	biological_process	16		5.07	f3c_BT_Q_ZJU_Singletons16779, f3c_BT_Q_ZJU_Singletons17428, f3c_BT_Q_ZJU_Singletons22166, f3c_BT_Q_ZJU_Singletons33232, 3c2_BT_Q_ZJU_Singletons140142, 3c2_BT_Q_ZJU_Singletons157728, 3c2_BT_Q_ZJU_Singletons17428, 3c2_BT_Q_ZJU_Singletons33370, 3c2_BT_Q_ZJU_Singletons36112, f2c_BT_Q_ZJU_Singletons30167, f2c_BT_Q_ZJU_Singletons1266, f2c_BT_Q_ZJU_Singletons6948, f3c_BT_Q_ZJU_Singletons4970, f3c_BT_Q_Z…	3	7	6
6	GO:0006464	protein modification process	biological_process	34		25.6	f3c_BT_Q_ZJU_Singletons27162, f3c_BT_Q_ZJU_Singletons31730, f2c_BT_Q_ZJU_Singletons161535, f2c_BT_Q_ZJU_Singletons34130, 3c2_BT_Q_ZJU_Singletons35500, 3c2_BT_Q_ZJU_Singletons23352, f2c_BT_Q_ZJU_Singletons23798, f2c_BT_Q_ZJU_Singletons6948, f3c_BT_Q_ZJU_Singletons13520, f2c_BT_Q_ZJU_Singletons35206, 3c2_BT_Q_ZJU_Singletons35206, f2c_BT_Q_ZJU_Singletons16732, f2c_BT_Q_ZJU_Singletons33965, f3c_BT_Q_…	11	14	9
6	GO:0060284	regulation of cell development	biological_process	3		1.42	f3c_BT_Q_ZJU_Singletons167074, f3c_BT_Q_ZJU_Singletons34980, f3c_BT_Q_ZJU_Singletons34642	0	3	0
5	GO:0007164	establishment of tissue polarity	biological_process	1		0.6	f2c_BT_Q_ZJU_Singletons6948	1	0	0
6	GO:0009166	nucleotide catabolic process	biological_process	5		1.08	f3c_BT_Q_ZJU_Singletons154714, f3c_BT_Q_ZJU_Singletons162651, f3c_BT_Q_ZJU_Singletons29529, f3c_BT_Q_ZJU_Singletons35129, f3c_BT_Q_ZJU_Singletons21477	0	5	0
3	GO:0050789	regulation of biological process	biological_process	73		21.94	f3c_BT_Q_ZJU_Singletons33232, f3c_BT_Q_ZJU_Singletons21477, 3c2_BT_Q_ZJU_Singletons165850, 3c2_BT_Q_ZJU_Singletons35500, f3c_BT_Q_ZJU_Singletons12229, f3c_BT_Q_ZJU_Singletons165857, f2c_BT_Q_ZJU_Singletons20021, f2c_BT_Q_ZJU_Singletons36282, f3c_BT_Q_ZJU_Singletons6140, f3c_BT_Q_ZJU_Singletons6721, 3c2_BT_Q_ZJU_Singletons158944, 3c2_BT_Q_ZJU_Singletons36282, 3c2_BT_Q_ZJU_Singletons6721, f3c_BT_Q_…	13	39	21
7	GO:0031570	DNA integrity checkpoint	biological_process	4		1.44	f3c_BT_Q_ZJU_Singletons146860, f3c_BT_Q_ZJU_Singletons166990, f3c_BT_Q_ZJU_Singletons67699, 3c2_BT_Q_ZJU_Singletons67699	0	3	1
6	GO:0010564	regulation of cell cycle process	biological_process	6		1.03	f3c_BT_Q_ZJU_Singletons146860, f3c_BT_Q_ZJU_Singletons166990, f3c_BT_Q_ZJU_Singletons67699, 3c2_BT_Q_ZJU_Singletons67699, f3c_BT_Q_ZJU_Singletons20993, f2c_BT_Q_ZJU_Singletons149732	1	4	1
8	GO:0005977	glycogen metabolic process	biological_process	1		1.2	3c2_BT_Q_ZJU_Singletons9328	0	0	1
5	GO:0000002	mitochondrial genome maintenance	biological_process	1		1	f2c_BT_Q_ZJU_Singletons12061	1	0	0
3	GO:0007155	cell adhesion	biological_process	2		1.2	f2c_BT_Q_ZJU_Singletons16732, f3c_BT_Q_ZJU_Singletons24740	1	1	0
4	GO:0009791	post-embryonic development	biological_process	3		0.86	f3c_BT_Q_ZJU_Singletons137394, 3c2_BT_Q_ZJU_Singletons32816, 3c2_BT_Q_ZJU_Singletons36302	0	1	2
7	GO:0051253	negative regulation of RNA metabolic process	biological_process	2		0.72	f3c_BT_Q_ZJU_Singletons29252, 3c2_BT_Q_ZJU_Singletons32816	0	1	1
6	GO:0046365	monosaccharide catabolic process	biological_process	2		0.72	f3c_BT_Q_ZJU_Singletons89073, 3c2_BT_Q_ZJU_Singletons89073	0	1	1
6	GO:0006865	amino acid transport	biological_process	1		0.6	f3c_BT_Q_ZJU_Singletons24741	0	1	0
5	GO:0033205	cell cycle cytokinesis	biological_process	1		1	f3c_BT_Q_ZJU_Singletons1027	0	1	0
7	GO:0006417	regulation of translation	biological_process	2		1.2	f3c_BT_Q_ZJU_Singletons10162, 3c2_BT_Q_ZJU_Singletons10162	0	1	1
5	GO:0033014	tetrapyrrole biosynthetic process	biological_process	1		0.6	f3c_BT_Q_ZJU_Singletons11692	0	1	0
6	GO:0043623	cellular protein complex assembly	biological_process	1		0.6	f2c_BT_Q_ZJU_Singletons12061	1	0	0
5	GO:0007268	synaptic transmission	biological_process	4		2.4	f3c_BT_Q_ZJU_Singletons10632, f3c_BT_Q_ZJU_Singletons21477, 3c2_BT_Q_ZJU_Singletons140142, f2c_BT_Q_ZJU_Singletons16732	1	2	1
4	GO:0000226	microtubule cytoskeleton organization	biological_process	7		5.68	f3c_BT_Q_ZJU_Singletons10162, f3c_BT_Q_ZJU_Singletons34642, f3c_BT_Q_ZJU_Singletons7528, 3c2_BT_Q_ZJU_Singletons10162, f2c_BT_Q_ZJU_Singletons161535, f3c_BT_Q_ZJU_Singletons166990, f3c_BT_Q_ZJU_Singletons20993	1	5	1
7	GO:0000017	alpha-glucoside transport	biological_process	1		1	3c2_BT_Q_ZJU_Singletons35488	0	0	1
8	GO:0048749	compound eye development	biological_process	1		0.6	f3c_BT_Q_ZJU_Singletons167074	0	1	0
10	GO:0045665	negative regulation of neuron differentiation	biological_process	1		1	f3c_BT_Q_ZJU_Singletons167074	0	1	0
6	GO:0043574	peroxisomal transport	biological_process	1		0.6	f2c_BT_Q_ZJU_Singletons1266	1	0	0
7	GO:0030509	BMP signaling pathway	biological_process	2		2	f3c_BT_Q_ZJU_Singletons100143, 3c2_BT_Q_ZJU_Singletons100143	0	1	1
6	GO:0006308	DNA catabolic process	biological_process	1		0.6	f3c_BT_Q_ZJU_Singletons34086	0	1	0
7	GO:0000101	sulfur amino acid transport	biological_process	1		1	f3c_BT_Q_ZJU_Singletons24741	0	1	0
6	GO:0003007	heart morphogenesis	biological_process	1		0.6	3c2_BT_Q_ZJU_Singletons20858	0	0	1
6	GO:0044264	cellular polysaccharide metabolic process	biological_process	1		0.58	3c2_BT_Q_ZJU_Singletons9328	0	0	1
6	GO:0043627	response to estrogen stimulus	biological_process	1		1	f2c_BT_Q_ZJU_Singletons16732	1	0	0
4	GO:0009620	response to fungus	biological_process	2		2	f2c_BT_Q_ZJU_Singletons20021, f3c_BT_Q_ZJU_Singletons167247	1	1	0
6	GO:0006164	purine nucleotide biosynthetic process	biological_process	3		2.36	f3c_BT_Q_ZJU_Singletons162651, f2c_BT_Q_ZJU_Cluster505, f3c_BT_Q_ZJU_Cluster505	1	2	0
null	GO:0072593	reactive oxygen species metabolic process	biological_process	1		0.6	3c2_BT_Q_ZJU_Singletons19352	0	0	1
5	GO:0051129	negative regulation of cellular component organization	biological_process	1		0.6	f2c_BT_Q_ZJU_Singletons16732	1	0	0
5	GO:0016477	cell migration	biological_process	3		1.96	f2c_BT_Q_ZJU_Singletons16732, f3c_BT_Q_ZJU_Singletons28652, 3c2_BT_Q_ZJU_Singletons123630	1	1	1
7	GO:0007126	meiosis	biological_process	3		2.2	f3c_BT_Q_ZJU_Singletons166990, f3c_BT_Q_ZJU_Cluster2450, f3c_BT_Q_ZJU_Singletons1027	0	3	0
9	GO:0042991	transcription factor import into nucleus	biological_process	3		1.8	f3c_BT_Q_ZJU_Singletons4970, f3c_BT_Q_ZJU_Singletons152010, 3c2_BT_Q_ZJU_Singletons152010	0	2	1
7	GO:0031327	negative regulation of cellular biosynthetic process	biological_process	4		1.15	f3c_BT_Q_ZJU_Singletons29252, 3c2_BT_Q_ZJU_Singletons32816, f3c_BT_Q_ZJU_Singletons10162, 3c2_BT_Q_ZJU_Singletons10162	0	2	2
2	GO:0009987	cellular process	biological_process	205		82.59	f2c_BT_Q_ZJU_Singletons167390, f2c_BT_Q_ZJU_Singletons34861, f3c_BT_Q_ZJU_Singletons10632, f3c_BT_Q_ZJU_Singletons34861, f3c_BT_Q_ZJU_Singletons5420, f3c_BT_Q_ZJU_Singletons34642, f3c_BT_Q_ZJU_Singletons154714, f3c_BT_Q_ZJU_Singletons162651, f3c_BT_Q_ZJU_Singletons29529, f3c_BT_Q_ZJU_Singletons35129, 3c2_BT_Q_ZJU_Singletons21485, f2c_BT_Q_ZJU_Singletons16732, f3c_BT_Q_ZJU_Singletons33232, f2c_BT_…	41	106	58
7	GO:0009746	response to hexose stimulus	biological_process	1		1	f2c_BT_Q_ZJU_Singletons16732	1	0	0
4	GO:0044087	regulation of cellular component biogenesis	biological_process	2		2	f3c_BT_Q_ZJU_Singletons10162, 3c2_BT_Q_ZJU_Singletons10162	0	1	1
6	GO:0043414	macromolecule methylation	biological_process	2		0.56	f3c_BT_Q_ZJU_Singletons31730, f3c_BT_Q_ZJU_Singletons13520	0	2	0
5	GO:0055085	transmembrane transport	biological_process	4		0.96	3c2_BT_Q_ZJU_Singletons143878, f3c_BT_Q_ZJU_Singletons4970, f3c_BT_Q_ZJU_Singletons152010, 3c2_BT_Q_ZJU_Singletons152010	0	2	2
7	GO:0050953	sensory perception of light stimulus	biological_process	5		3.43	f2c_BT_Q_ZJU_Singletons1776, 3c2_BT_Q_ZJU_Singletons1776, 3c2_BT_Q_ZJU_Singletons34094, f2c_BT_Q_ZJU_Singletons27203, f3c_BT_Q_ZJU_Singletons4970	2	1	2
7	GO:0009994	oocyte differentiation	biological_process	4		0.59	f3c_BT_Q_ZJU_Singletons10162, 3c2_BT_Q_ZJU_Singletons10162, f3c_BT_Q_ZJU_Singletons6721, 3c2_BT_Q_ZJU_Singletons6721	0	2	2
4	GO:0051186	cofactor metabolic process	biological_process	7		3.1	f2c_BT_Q_ZJU_Singletons14324, 3c2_BT_Q_ZJU_Singletons11880, 3c2_BT_Q_ZJU_Singletons14324, f3c_BT_Q_ZJU_Singletons5809, 3c2_BT_Q_ZJU_Singletons5809, f3c_BT_Q_ZJU_Singletons143886, f3c_BT_Q_ZJU_Singletons11692	1	3	3
8	GO:0019320	hexose catabolic process	biological_process	2		1.2	f3c_BT_Q_ZJU_Singletons89073, 3c2_BT_Q_ZJU_Singletons89073	0	1	1
4	GO:0006139	nucleobase-containing compound metabolic process	biological_process	71		11.99	f3c_BT_Q_ZJU_Singletons154714, f3c_BT_Q_ZJU_Singletons162651, f3c_BT_Q_ZJU_Singletons29529, f3c_BT_Q_ZJU_Singletons35129, f3c_BT_Q_ZJU_Singletons34086, f2c_BT_Q_ZJU_Singletons161535, f3c_BT_Q_ZJU_Cluster2290, f3c_BT_Q_ZJU_Singletons141436, f3c_BT_Q_ZJU_Singletons35651, 3c2_BT_Q_ZJU_Singletons156438, f3c_BT_Q_ZJU_Singletons27757, f3c_BT_Q_ZJU_Singletons11092, f3c_BT_Q_ZJU_Singletons21699, f3c_BT_Q…	13	43	15
5	GO:0006508	proteolysis	biological_process	8		4.16	f2c_BT_Q_ZJU_Singletons6948, f3c_BT_Q_ZJU_Singletons166990, f2c_BT_Q_ZJU_Singletons12061, f2c_BT_Q_ZJU_Singletons161535, f3c_BT_Q_ZJU_Singletons17922, f3c_BT_Q_ZJU_Singletons34627, 3c2_BT_Q_ZJU_Singletons23352, 3c2_BT_Q_ZJU_Singletons35500	3	3	2
4	GO:0048609	multicellular organismal reproductive process	biological_process	15		5.18	3c2_BT_Q_ZJU_Singletons124602, f3c_BT_Q_ZJU_Singletons10162, 3c2_BT_Q_ZJU_Singletons10162, f3c_BT_Q_ZJU_Singletons6721, 3c2_BT_Q_ZJU_Singletons6721, f3c_BT_Q_ZJU_Singletons28984, 3c2_BT_Q_ZJU_Singletons28984, f2c_BT_Q_ZJU_Singletons161535, f3c_BT_Q_ZJU_Singletons150494, f3c_BT_Q_ZJU_Singletons5420, f2c_BT_Q_ZJU_Singletons1631, f3c_BT_Q_ZJU_Singletons1631, f2c_BT_Q_ZJU_Singletons165782, f3c_BT_Q_Z…	3	7	5
5	GO:0006304	DNA modification	biological_process	1		0.6	f3c_BT_Q_ZJU_Singletons34086	0	1	0
5	GO:0034645	cellular macromolecule biosynthetic process	biological_process	47		22.09	f3c_BT_Q_ZJU_Singletons11092, f3c_BT_Q_ZJU_Singletons21699, f3c_BT_Q_ZJU_Singletons34245, 3c2_BT_Q_ZJU_Singletons11092, 3c2_BT_Q_ZJU_Singletons34245, 3c2_BT_Q_ZJU_Singletons9328, f3c_BT_Q_ZJU_Singletons29252, f3c_BT_Q_ZJU_Singletons13520, f3c_BT_Q_ZJU_Singletons33232, f3c_BT_Q_ZJU_Singletons35129, 3c2_BT_Q_ZJU_Singletons166592, f2c_BT_Q_ZJU_Singletons30308, f2c_BT_Q_ZJU_Singletons32455, f2c_BT_Q_…	6	28	13
9	GO:0033683	nucleotide-excision repair, DNA incision	biological_process	1		1	f3c_BT_Q_ZJU_Cluster2450	0	1	0
2	GO:0022610	biological adhesion	biological_process	2		0.72	f2c_BT_Q_ZJU_Singletons16732, f3c_BT_Q_ZJU_Singletons24740	1	1	0
6	GO:0051173	positive regulation of nitrogen compound metabolic process	biological_process	1		0.6	f3c_BT_Q_ZJU_Singletons35129	0	1	0
4	GO:0000910	cytokinesis	biological_process	1		0.6	f3c_BT_Q_ZJU_Singletons1027	0	1	0
4	GO:0044255	cellular lipid metabolic process	biological_process	6		3.22	3c2_BT_Q_ZJU_Singletons9328, f2c_BT_Q_ZJU_Singletons1631, f3c_BT_Q_ZJU_Cluster2248, f3c_BT_Q_ZJU_Singletons11503, f3c_BT_Q_ZJU_Singletons1631, 3c2_BT_Q_ZJU_Singletons11503	1	3	2
7	GO:0045934	negative regulation of nucleobase-containing compound metabolic process	biological_process	2		0.43	f3c_BT_Q_ZJU_Singletons29252, 3c2_BT_Q_ZJU_Singletons32816	0	1	1
2	GO:0040007	growth	biological_process	4		2.52	f3c_BT_Q_ZJU_Singletons137394, f3c_BT_Q_ZJU_Singletons15109, f3c_BT_Q_ZJU_Singletons103357, f2c_BT_Q_ZJU_Singletons16732	1	3	0
8	GO:0070646	protein modification by small protein removal	biological_process	2		2	3c2_BT_Q_ZJU_Singletons23352, 3c2_BT_Q_ZJU_Singletons35500	0	0	2
6	GO:0051346	negative regulation of hydrolase activity	biological_process	1		0.6	f3c_BT_Q_ZJU_Singletons167247	0	1	0
7	GO:0030811	regulation of nucleotide catabolic process	biological_process	1		0.36	f3c_BT_Q_ZJU_Singletons21477	0	1	0
4	GO:0006091	generation of precursor metabolites and energy	biological_process	2		1.26	3c2_BT_Q_ZJU_Singletons9328, f3c_BT_Q_ZJU_Singletons24383	0	1	1
7	GO:0010001	glial cell differentiation	biological_process	2		1.2	f3c_BT_Q_ZJU_Singletons10805, 3c2_BT_Q_ZJU_Singletons10805	0	1	1
2	GO:0040011	locomotion	biological_process	8		2.99	f2c_BT_Q_ZJU_Singletons16732, f3c_BT_Q_ZJU_Singletons28652, f2c_BT_Q_ZJU_Singletons30620, f3c_BT_Q_ZJU_Singletons30620, 3c2_BT_Q_ZJU_Singletons123630, f3c_BT_Q_ZJU_Singletons12229, f3c_BT_Q_ZJU_Singletons129373, 3c2_BT_Q_ZJU_Singletons36302	2	4	2
6	GO:0009967	positive regulation of signal transduction	biological_process	1		0.36	f2c_BT_Q_ZJU_Singletons6948	1	0	0
8	GO:0008380	RNA splicing	biological_process	9		2.3	f3c_BT_Q_ZJU_Singletons5420, f3c_BT_Q_ZJU_Singletons13520, f2c_BT_Q_ZJU_Singletons35033, f2c_BT_Q_ZJU_Singletons81554, f3c_BT_Q_ZJU_Singletons81554, f3c_BT_Q_ZJU_Singletons144317, f3c_BT_Q_ZJU_Singletons147841, f3c_BT_Q_ZJU_Singletons164004, f3c_BT_Q_ZJU_Singletons33345	2	7	0
6	GO:0006396	RNA processing	biological_process	16		6.35	f2c_BT_Q_ZJU_Singletons115639, f3c_BT_Q_ZJU_Singletons35129, f3c_BT_Q_ZJU_Singletons278, 3c2_BT_Q_ZJU_Singletons3551, f3c_BT_Q_ZJU_Singletons5420, f3c_BT_Q_ZJU_Singletons13520, f2c_BT_Q_ZJU_Singletons35033, f2c_BT_Q_ZJU_Singletons81554, f3c_BT_Q_ZJU_Singletons81554, f3c_BT_Q_ZJU_Singletons144317, f3c_BT_Q_ZJU_Singletons147841, f3c_BT_Q_ZJU_Singletons164004, f3c_BT_Q_ZJU_Singletons33345, f2c_BT_Q_…	4	11	1
6	GO:0022008	neurogenesis	biological_process	17		3.63	f2c_BT_Q_ZJU_Singletons1882, f2c_BT_Q_ZJU_Singletons30308, f3c_BT_Q_ZJU_Singletons18499, f3c_BT_Q_ZJU_Singletons1882, f3c_BT_Q_ZJU_Singletons30308, 3c2_BT_Q_ZJU_Singletons23299, f3c_BT_Q_ZJU_Singletons163584, f3c_BT_Q_ZJU_Singletons167074, f2c_BT_Q_ZJU_Singletons16732, f3c_BT_Q_ZJU_Singletons28984, f3c_BT_Q_ZJU_Singletons31416, 3c2_BT_Q_ZJU_Singletons28984, f3c_BT_Q_ZJU_Singletons129373, f3c_BT_Q…	4	9	4
6	GO:0009968	negative regulation of signal transduction	biological_process	2		2	f2c_BT_Q_ZJU_Singletons27203, f3c_BT_Q_ZJU_Singletons4970	1	1	0
6	GO:0006412	translation	biological_process	15		11.32	f3c_BT_Q_ZJU_Singletons10162, 3c2_BT_Q_ZJU_Singletons10162, f2c_BT_Q_ZJU_Singletons131327, f3c_BT_Q_ZJU_Singletons131327, f3c_BT_Q_ZJU_Singletons28977, f3c_BT_Q_ZJU_Singletons27162, f3c_BT_Q_ZJU_Singletons10805, 3c2_BT_Q_ZJU_Singletons10805, f3c_BT_Q_ZJU_Singletons16779, f3c_BT_Q_ZJU_Singletons27726, f3c_BT_Q_ZJU_Singletons27757, f3c_BT_Q_ZJU_Singletons4204, f3c_BT_Q_ZJU_Singletons80314, 3c2_BT_Q…	1	10	4
4	GO:0042558	pteridine-containing compound metabolic process	biological_process	2		1.2	f2c_BT_Q_ZJU_Singletons14324, 3c2_BT_Q_ZJU_Singletons14324	1	0	1
5	GO:0018130	heterocycle biosynthetic process	biological_process	6		2.41	f3c_BT_Q_ZJU_Singletons162651, f2c_BT_Q_ZJU_Singletons14324, 3c2_BT_Q_ZJU_Singletons14324, f2c_BT_Q_ZJU_Cluster505, f3c_BT_Q_ZJU_Cluster505, f3c_BT_Q_ZJU_Singletons11692	2	3	1
3	GO:0042445	hormone metabolic process	biological_process	2		1.2	f2c_BT_Q_ZJU_Singletons1631, f3c_BT_Q_ZJU_Singletons1631	1	1	0
6	GO:0045786	negative regulation of cell cycle	biological_process	4		0.19	f3c_BT_Q_ZJU_Singletons146860, f3c_BT_Q_ZJU_Singletons166990, f3c_BT_Q_ZJU_Singletons67699, 3c2_BT_Q_ZJU_Singletons67699	0	3	1
8	GO:0055065	metal ion homeostasis	biological_process	1		0.36	f3c_BT_Q_ZJU_Singletons34627	0	1	0
6	GO:0010604	positive regulation of macromolecule metabolic process	biological_process	1		0.08	f3c_BT_Q_ZJU_Singletons31730	0	1	0
6	GO:0007308	oocyte construction	biological_process	4		1.63	f3c_BT_Q_ZJU_Singletons10162, 3c2_BT_Q_ZJU_Singletons10162, f3c_BT_Q_ZJU_Singletons6721, 3c2_BT_Q_ZJU_Singletons6721	0	2	2
6	GO:0044275	cellular carbohydrate catabolic process	biological_process	4		1.39	3c2_BT_Q_ZJU_Singletons9328, f3c_BT_Q_ZJU_Singletons36285, f3c_BT_Q_ZJU_Singletons89073, 3c2_BT_Q_ZJU_Singletons89073	0	2	2
7	GO:0009152	purine ribonucleotide biosynthetic process	biological_process	1		0.6	f3c_BT_Q_ZJU_Singletons162651	0	1	0
3	GO:0044281	small molecule metabolic process	biological_process	36		7.4	f2c_BT_Q_ZJU_Singletons14324, 3c2_BT_Q_ZJU_Singletons14324, f3c_BT_Q_ZJU_Singletons154714, f3c_BT_Q_ZJU_Singletons162651, f3c_BT_Q_ZJU_Singletons29529, f3c_BT_Q_ZJU_Singletons35129, 3c2_BT_Q_ZJU_Singletons21485, f3c_BT_Q_ZJU_Singletons27757, f3c_BT_Q_ZJU_Singletons21477, f2c_BT_Q_ZJU_Singletons36282, 3c2_BT_Q_ZJU_Singletons36282, f3c_BT_Q_ZJU_Singletons20975, f2c_BT_Q_ZJU_Singletons1776, 3c2_BT_Q…	6	21	9
6	GO:0002009	morphogenesis of an epithelium	biological_process	3		1.72	3c2_BT_Q_ZJU_Singletons20858, f2c_BT_Q_ZJU_Singletons6948, f3c_BT_Q_ZJU_Singletons24740	1	1	1
8	GO:0000956	nuclear-transcribed mRNA catabolic process	biological_process	3		2.6	f3c_BT_Q_ZJU_Singletons10162, 3c2_BT_Q_ZJU_Singletons10162, f3c_BT_Q_ZJU_Singletons150494	0	2	1
7	GO:0009146	purine nucleoside triphosphate catabolic process	biological_process	5		2.62	f3c_BT_Q_ZJU_Singletons154714, f3c_BT_Q_ZJU_Singletons162651, f3c_BT_Q_ZJU_Singletons29529, f3c_BT_Q_ZJU_Singletons35129, f3c_BT_Q_ZJU_Singletons21477	0	5	0
null	GO:0072595	maintenance of protein localization to organelle	biological_process	1		0.6	3c2_BT_Q_ZJU_Singletons33370	0	0	1
5	GO:0051648	vesicle localization	biological_process	1		0.22	3c2_BT_Q_ZJU_Singletons20858	0	0	1
3	GO:0019725	cellular homeostasis	biological_process	5		1.3	f2c_BT_Q_ZJU_Singletons16732, 3c2_BT_Q_ZJU_Singletons19352, f3c_BT_Q_ZJU_Singletons34627, f2c_BT_Q_ZJU_Singletons88268, f3c_BT_Q_ZJU_Singletons88268	2	2	1
4	GO:0051651	maintenance of location in cell	biological_process	1		0.22	3c2_BT_Q_ZJU_Singletons33370	0	0	1
6	GO:0043269	regulation of ion transport	biological_process	1		0.36	f3c_BT_Q_ZJU_Singletons4970	0	1	0
5	GO:0046907	intracellular transport	biological_process	10		5.23	f3c_BT_Q_ZJU_Singletons34642, f2c_BT_Q_ZJU_Singletons36282, 3c2_BT_Q_ZJU_Singletons36112, 3c2_BT_Q_ZJU_Singletons36282, f2c_BT_Q_ZJU_Singletons30167, f2c_BT_Q_ZJU_Singletons1266, f2c_BT_Q_ZJU_Singletons6948, f3c_BT_Q_ZJU_Singletons4970, f3c_BT_Q_ZJU_Singletons152010, 3c2_BT_Q_ZJU_Singletons152010	4	3	3
8	GO:0007601	visual perception	biological_process	2		0.72	f2c_BT_Q_ZJU_Singletons27203, f3c_BT_Q_ZJU_Singletons4970	1	1	0
8	GO:0006261	DNA-dependent DNA replication	biological_process	5		5	f3c_BT_Q_ZJU_Singletons11092, f3c_BT_Q_ZJU_Singletons21699, f3c_BT_Q_ZJU_Singletons34245, 3c2_BT_Q_ZJU_Singletons11092, 3c2_BT_Q_ZJU_Singletons34245	0	3	2
4	GO:0010035	response to inorganic substance	biological_process	3		2.2	f2c_BT_Q_ZJU_Singletons136646, f3c_BT_Q_ZJU_Singletons136646, f2c_BT_Q_ZJU_Singletons16732	2	1	0
8	GO:0000725	recombinational repair	biological_process	1		1	f3c_BT_Q_ZJU_Cluster2450	0	1	0
6	GO:0009411	response to UV	biological_process	2		2	f3c_BT_Q_ZJU_Cluster2450, 3c2_BT_Q_ZJU_Singletons34094	0	1	1
6	GO:0010638	positive regulation of organelle organization	biological_process	1		0.22	f3c_BT_Q_ZJU_Singletons31730	0	1	0
5	GO:0040009	regulation of growth rate	biological_process	2		2	f3c_BT_Q_ZJU_Singletons137394, f3c_BT_Q_ZJU_Singletons15109	0	2	0
7	GO:0006625	protein targeting to peroxisome	biological_process	1		1	f2c_BT_Q_ZJU_Singletons1266	1	0	0
5	GO:0021846	cell proliferation in forebrain	biological_process	1		1	f3c_BT_Q_ZJU_Singletons34642	0	1	0
10	GO:0000122	negative regulation of transcription from RNA polymerase II promoter	biological_process	1		1	f3c_BT_Q_ZJU_Singletons29252	0	1	0
7	GO:0007179	transforming growth factor beta receptor signaling pathway	biological_process	2		2	f3c_BT_Q_ZJU_Singletons100143, 3c2_BT_Q_ZJU_Singletons100143	0	1	1
5	GO:0042743	hydrogen peroxide metabolic process	biological_process	1		1	3c2_BT_Q_ZJU_Singletons19352	0	0	1
7	GO:0030320	cellular monovalent inorganic anion homeostasis	biological_process	1		1	f2c_BT_Q_ZJU_Singletons16732	1	0	0
5	GO:0009416	response to light stimulus	biological_process	5		2.82	3c2_BT_Q_ZJU_Singletons34094, f2c_BT_Q_ZJU_Singletons161535, f3c_BT_Q_ZJU_Cluster2450, f2c_BT_Q_ZJU_Singletons27203, f3c_BT_Q_ZJU_Singletons4970	2	2	1
6	GO:0016137	glycoside metabolic process	biological_process	2		1.2	f2c_BT_Q_ZJU_Singletons31876, f3c_BT_Q_ZJU_Singletons36285	1	1	0
7	GO:0051247	positive regulation of protein metabolic process	biological_process	1		0.13	f3c_BT_Q_ZJU_Singletons31730	0	1	0
2	GO:0016043	cellular component organization	biological_process	49		9.36	f3c_BT_Q_ZJU_Singletons34642, f2c_BT_Q_ZJU_Singletons16732, f2c_BT_Q_ZJU_Singletons1882, f2c_BT_Q_ZJU_Singletons30308, f3c_BT_Q_ZJU_Singletons18499, f3c_BT_Q_ZJU_Singletons1882, f3c_BT_Q_ZJU_Singletons30308, 3c2_BT_Q_ZJU_Singletons23299, f3c_BT_Q_ZJU_Singletons10162, 3c2_BT_Q_ZJU_Singletons10162, f3c_BT_Q_ZJU_Singletons137394, 3c2_BT_Q_ZJU_Singletons140142, 3c2_BT_Q_ZJU_Singletons31572, f2c_BT_Q_…	11	24	14
7	GO:0050767	regulation of neurogenesis	biological_process	1		0.36	f3c_BT_Q_ZJU_Singletons167074	0	1	0
5	GO:0045184	establishment of protein localization	biological_process	15		6.25	f3c_BT_Q_ZJU_Singletons16779, f3c_BT_Q_ZJU_Singletons17428, f3c_BT_Q_ZJU_Singletons22166, f3c_BT_Q_ZJU_Singletons33232, 3c2_BT_Q_ZJU_Singletons140142, 3c2_BT_Q_ZJU_Singletons157728, 3c2_BT_Q_ZJU_Singletons17428, 3c2_BT_Q_ZJU_Singletons33370, 3c2_BT_Q_ZJU_Singletons36112, f2c_BT_Q_ZJU_Singletons30167, f2c_BT_Q_ZJU_Singletons1266, f2c_BT_Q_ZJU_Singletons6948, f3c_BT_Q_ZJU_Singletons4970, f3c_BT_Q_Z…	3	6	6
5	GO:0002165	instar larval or pupal development	biological_process	2		0.43	3c2_BT_Q_ZJU_Singletons32816, 3c2_BT_Q_ZJU_Singletons36302	0	0	2
6	GO:0006820	anion transport	biological_process	4		1.92	f3c_BT_Q_ZJU_Singletons162684, 3c2_BT_Q_ZJU_Singletons162684, f3c_BT_Q_ZJU_Singletons6522, 3c2_BT_Q_ZJU_Singletons6522	0	2	2
7	GO:0007300	ovarian nurse cell to oocyte transport	biological_process	2		2	f3c_BT_Q_ZJU_Singletons28984, 3c2_BT_Q_ZJU_Singletons28984	0	1	1
8	GO:0034969	histone arginine methylation	biological_process	1		1	f3c_BT_Q_ZJU_Singletons13520	0	1	0
6	GO:0016458	gene silencing	biological_process	4		2.32	f3c_BT_Q_ZJU_Singletons10162, 3c2_BT_Q_ZJU_Singletons10162, f2c_BT_Q_ZJU_Singletons115639, 3c2_BT_Q_ZJU_Singletons32816	1	1	2
7	GO:0048812	neuron projection morphogenesis	biological_process	10		8.4	f2c_BT_Q_ZJU_Singletons1882, f2c_BT_Q_ZJU_Singletons30308, f3c_BT_Q_ZJU_Singletons18499, f3c_BT_Q_ZJU_Singletons1882, f3c_BT_Q_ZJU_Singletons30308, 3c2_BT_Q_ZJU_Singletons23299, f2c_BT_Q_ZJU_Singletons16732, f3c_BT_Q_ZJU_Singletons28984, f3c_BT_Q_ZJU_Singletons31416, 3c2_BT_Q_ZJU_Singletons28984	3	5	2
5	GO:0032774	RNA biosynthetic process	biological_process	26		12.28	f3c_BT_Q_ZJU_Singletons29252, f3c_BT_Q_ZJU_Singletons13520, f3c_BT_Q_ZJU_Singletons33232, f3c_BT_Q_ZJU_Singletons35129, 3c2_BT_Q_ZJU_Singletons166592, f2c_BT_Q_ZJU_Singletons30308, f2c_BT_Q_ZJU_Singletons32455, f2c_BT_Q_ZJU_Singletons34130, f3c_BT_Q_ZJU_Singletons30308, f3c_BT_Q_ZJU_Singletons31730, f3c_BT_Q_ZJU_Singletons32774, 3c2_BT_Q_ZJU_Singletons36302, f3c_BT_Q_ZJU_Singletons80314, f2c_BT_Q…	5	15	6
11	GO:0000380	alternative nuclear mRNA splicing, via spliceosome	biological_process	4		4	f2c_BT_Q_ZJU_Singletons35033, f2c_BT_Q_ZJU_Singletons81554, f3c_BT_Q_ZJU_Singletons5420, f3c_BT_Q_ZJU_Singletons81554	2	2	0
4	GO:0007276	gamete generation	biological_process	11		4.36	f3c_BT_Q_ZJU_Singletons10162, 3c2_BT_Q_ZJU_Singletons10162, f3c_BT_Q_ZJU_Singletons6721, 3c2_BT_Q_ZJU_Singletons6721, f3c_BT_Q_ZJU_Singletons28984, 3c2_BT_Q_ZJU_Singletons28984, f3c_BT_Q_ZJU_Singletons150494, f3c_BT_Q_ZJU_Singletons5420, f2c_BT_Q_ZJU_Singletons165782, f3c_BT_Q_ZJU_Singletons20993, 3c2_BT_Q_ZJU_Singletons123630	1	6	4
5	GO:0051094	positive regulation of developmental process	biological_process	1		1	f3c_BT_Q_ZJU_Singletons165857	0	1	0
6	GO:0006886	intracellular protein transport	biological_process	6		2.11	f2c_BT_Q_ZJU_Singletons30167, f2c_BT_Q_ZJU_Singletons1266, f2c_BT_Q_ZJU_Singletons6948, f3c_BT_Q_ZJU_Singletons4970, f3c_BT_Q_ZJU_Singletons152010, 3c2_BT_Q_ZJU_Singletons152010	3	2	1
7	GO:0007612	learning	biological_process	2		2	f2c_BT_Q_ZJU_Singletons36282, 3c2_BT_Q_ZJU_Singletons36282	1	0	1
4	GO:0051649	establishment of localization in cell	biological_process	12		3.71	f3c_BT_Q_ZJU_Singletons34642, f2c_BT_Q_ZJU_Singletons36282, 3c2_BT_Q_ZJU_Singletons36112, 3c2_BT_Q_ZJU_Singletons36282, f3c_BT_Q_ZJU_Singletons165869, f2c_BT_Q_ZJU_Singletons30167, 3c2_BT_Q_ZJU_Singletons20858, f2c_BT_Q_ZJU_Singletons1266, f2c_BT_Q_ZJU_Singletons6948, f3c_BT_Q_ZJU_Singletons4970, f3c_BT_Q_ZJU_Singletons152010, 3c2_BT_Q_ZJU_Singletons152010	4	4	4
6	GO:0007346	regulation of mitotic cell cycle	biological_process	5		3.32	3c2_BT_Q_ZJU_Singletons165850, 3c2_BT_Q_ZJU_Singletons35500, f3c_BT_Q_ZJU_Singletons166990, f3c_BT_Q_ZJU_Singletons20993, f2c_BT_Q_ZJU_Singletons149732	1	2	2
4	GO:0007031	peroxisome organization	biological_process	1		0.22	f2c_BT_Q_ZJU_Singletons1266	1	0	0
5	GO:0016192	vesicle-mediated transport	biological_process	11		8.08	f3c_BT_Q_ZJU_Singletons34642, f2c_BT_Q_ZJU_Singletons36282, f3c_BT_Q_ZJU_Singletons33232, 3c2_BT_Q_ZJU_Singletons36112, 3c2_BT_Q_ZJU_Singletons36282, f3c_BT_Q_ZJU_Singletons137394, 3c2_BT_Q_ZJU_Singletons140142, f3c_BT_Q_ZJU_Singletons165869, f2c_BT_Q_ZJU_Singletons16732, f3c_BT_Q_ZJU_Singletons167247, 3c2_BT_Q_ZJU_Singletons36302	2	5	4
2	GO:0051179	localization	biological_process	59		16.44	3c2_BT_Q_ZJU_Singletons13852, f3c_BT_Q_ZJU_Singletons34642, f2c_BT_Q_ZJU_Singletons33781, f3c_BT_Q_ZJU_Singletons141497, f3c_BT_Q_ZJU_Singletons154714, f3c_BT_Q_ZJU_Singletons135716, f3c_BT_Q_ZJU_Singletons31684, f2c_BT_Q_ZJU_Singletons16732, f2c_BT_Q_ZJU_Singletons36282, f3c_BT_Q_ZJU_Singletons33232, 3c2_BT_Q_ZJU_Singletons36112, 3c2_BT_Q_ZJU_Singletons36282, f3c_BT_Q_ZJU_Singletons12229, f3c_BT…	9	33	17
8	GO:0006397	mRNA processing	biological_process	9		5.6	f2c_BT_Q_ZJU_Singletons115639, f3c_BT_Q_ZJU_Singletons35129, f3c_BT_Q_ZJU_Singletons5420, f3c_BT_Q_ZJU_Singletons13520, f2c_BT_Q_ZJU_Singletons35033, f2c_BT_Q_ZJU_Singletons81554, f3c_BT_Q_ZJU_Singletons81554, f2c_BT_Q_ZJU_Singletons13159, f3c_BT_Q_ZJU_Singletons13159	4	5	0
8	GO:0050962	detection of light stimulus involved in sensory perception	biological_process	2		0.72	f2c_BT_Q_ZJU_Singletons27203, f3c_BT_Q_ZJU_Singletons4970	1	1	0
6	GO:0000723	telomere maintenance	biological_process	1		1	f3c_BT_Q_ZJU_Cluster2450	0	1	0
5	GO:0045448	mitotic cell cycle, embryonic	biological_process	1		0.6	f3c_BT_Q_ZJU_Singletons166990	0	1	0
5	GO:0007186	G-protein coupled receptor signaling pathway	biological_process	1		1	f3c_BT_Q_ZJU_Singletons4970	0	1	0
8	GO:0006473	protein acetylation	biological_process	1		0.22	f2c_BT_Q_ZJU_Singletons34130	1	0	0
3	GO:0001935	endothelial cell proliferation	biological_process	1		1	f3c_BT_Q_ZJU_Singletons27726	0	1	0
7	GO:0010629	negative regulation of gene expression	biological_process	5		1.75	f3c_BT_Q_ZJU_Singletons10162, 3c2_BT_Q_ZJU_Singletons10162, f2c_BT_Q_ZJU_Singletons115639, f3c_BT_Q_ZJU_Singletons29252, 3c2_BT_Q_ZJU_Singletons32816	1	2	2
7	GO:0000084	S phase of mitotic cell cycle	biological_process	1		0.6	f2c_BT_Q_ZJU_Singletons149732	1	0	0
8	GO:0051438	regulation of ubiquitin-protein ligase activity	biological_process	2		1.2	f2c_BT_Q_ZJU_Singletons35206, 3c2_BT_Q_ZJU_Singletons35206	1	0	1
6	GO:0000087	M phase of mitotic cell cycle	biological_process	11		7.7	f3c_BT_Q_ZJU_Singletons7528, f2c_BT_Q_ZJU_Singletons34130, 3c2_BT_Q_ZJU_Singletons13852, 3c2_BT_Q_ZJU_Singletons165850, 3c2_BT_Q_ZJU_Singletons23352, f3c_BT_Q_ZJU_Singletons163584, f3c_BT_Q_ZJU_Singletons20993, f2c_BT_Q_ZJU_Singletons35206, f3c_BT_Q_ZJU_Singletons13520, f3c_BT_Q_ZJU_Singletons6140, 3c2_BT_Q_ZJU_Singletons35206	2	5	4
7	GO:0046822	regulation of nucleocytoplasmic transport	biological_process	3		0.65	f3c_BT_Q_ZJU_Singletons4970, f3c_BT_Q_ZJU_Singletons152010, 3c2_BT_Q_ZJU_Singletons152010	0	2	1
4	GO:0051128	regulation of cellular component organization	biological_process	5		1.42	f2c_BT_Q_ZJU_Singletons16732, f3c_BT_Q_ZJU_Singletons31730, f3c_BT_Q_ZJU_Singletons34980, f3c_BT_Q_ZJU_Singletons20993, 3c2_BT_Q_ZJU_Singletons94864	1	3	1
5	GO:0007165	signal transduction	biological_process	21		9.56	f3c_BT_Q_ZJU_Singletons33232, f2c_BT_Q_ZJU_Singletons16732, f3c_BT_Q_ZJU_Singletons10632, f3c_BT_Q_ZJU_Singletons4970, f3c_BT_Q_ZJU_Singletons100143, 3c2_BT_Q_ZJU_Singletons100143, 3c2_BT_Q_ZJU_Singletons23352, 3c2_BT_Q_ZJU_Singletons34094, f2c_BT_Q_ZJU_Singletons22386, f3c_BT_Q_ZJU_Singletons22386, f3c_BT_Q_ZJU_Singletons31677, f2c_BT_Q_ZJU_Singletons88268, f3c_BT_Q_ZJU_Singletons31416, f3c_BT_Q…	5	11	5
6	GO:0044257	cellular protein catabolic process	biological_process	6		2.16	f2c_BT_Q_ZJU_Singletons12061, f2c_BT_Q_ZJU_Singletons161535, f3c_BT_Q_ZJU_Singletons17922, f3c_BT_Q_ZJU_Singletons34627, 3c2_BT_Q_ZJU_Singletons23352, 3c2_BT_Q_ZJU_Singletons35500	2	2	2
7	GO:0016049	cell growth	biological_process	1		1	f2c_BT_Q_ZJU_Singletons16732	1	0	0
5	GO:0048878	chemical homeostasis	biological_process	8		2.22	f2c_BT_Q_ZJU_Singletons16732, f3c_BT_Q_ZJU_Singletons34627, f3c_BT_Q_ZJU_Singletons151610, 3c2_BT_Q_ZJU_Singletons151610, f2c_BT_Q_ZJU_Singletons88268, f3c_BT_Q_ZJU_Singletons88268, f2c_BT_Q_ZJU_Singletons36282, 3c2_BT_Q_ZJU_Singletons36282	3	3	2
3	GO:0051641	cellular localization	biological_process	16		5.76	f3c_BT_Q_ZJU_Singletons34642, f2c_BT_Q_ZJU_Singletons36282, 3c2_BT_Q_ZJU_Singletons36112, 3c2_BT_Q_ZJU_Singletons36282, f3c_BT_Q_ZJU_Singletons165869, f2c_BT_Q_ZJU_Singletons30167, 3c2_BT_Q_ZJU_Singletons33370, f2c_BT_Q_ZJU_Singletons16732, f3c_BT_Q_ZJU_Singletons6721, 3c2_BT_Q_ZJU_Singletons6721, 3c2_BT_Q_ZJU_Singletons20858, f2c_BT_Q_ZJU_Singletons1266, f2c_BT_Q_ZJU_Singletons6948, f3c_BT_Q_ZJU…	5	5	6
6	GO:0005996	monosaccharide metabolic process	biological_process	4		1.63	f3c_BT_Q_ZJU_Singletons89073, 3c2_BT_Q_ZJU_Singletons89073, f3c_BT_Q_ZJU_Singletons30429, 3c2_BT_Q_ZJU_Singletons30429	0	2	2
5	GO:0048469	cell maturation	biological_process	5		1.58	f3c_BT_Q_ZJU_Singletons10162, 3c2_BT_Q_ZJU_Singletons10162, f3c_BT_Q_ZJU_Singletons6721, 3c2_BT_Q_ZJU_Singletons6721, f3c_BT_Q_ZJU_Singletons163584	0	3	2
3	GO:0055114	oxidation-reduction process	biological_process	1		0.26	3c2_BT_Q_ZJU_Singletons9328	0	0	1
8	GO:0009207	purine ribonucleoside triphosphate catabolic process	biological_process	5		4.36	f3c_BT_Q_ZJU_Singletons154714, f3c_BT_Q_ZJU_Singletons162651, f3c_BT_Q_ZJU_Singletons29529, f3c_BT_Q_ZJU_Singletons35129, f3c_BT_Q_ZJU_Singletons21477	0	5	0
4	GO:0030154	cell differentiation	biological_process	26		6.57	f2c_BT_Q_ZJU_Singletons1882, f2c_BT_Q_ZJU_Singletons30308, f3c_BT_Q_ZJU_Singletons18499, f3c_BT_Q_ZJU_Singletons1882, f3c_BT_Q_ZJU_Singletons30308, 3c2_BT_Q_ZJU_Singletons23299, f3c_BT_Q_ZJU_Singletons10162, 3c2_BT_Q_ZJU_Singletons10162, f3c_BT_Q_ZJU_Singletons6721, 3c2_BT_Q_ZJU_Singletons6721, f2c_BT_Q_ZJU_Singletons165782, 3c2_BT_Q_ZJU_Singletons31572, f3c_BT_Q_ZJU_Singletons163584, f3c_BT_Q_ZJ…	5	14	7
7	GO:0051252	regulation of RNA metabolic process	biological_process	13		3.82	f3c_BT_Q_ZJU_Singletons29252, f3c_BT_Q_ZJU_Singletons13520, f3c_BT_Q_ZJU_Singletons33232, f3c_BT_Q_ZJU_Singletons35129, 3c2_BT_Q_ZJU_Singletons166592, f2c_BT_Q_ZJU_Singletons30308, f2c_BT_Q_ZJU_Singletons32455, f2c_BT_Q_ZJU_Singletons34130, f3c_BT_Q_ZJU_Singletons30308, f3c_BT_Q_ZJU_Singletons31730, f3c_BT_Q_ZJU_Singletons32774, 3c2_BT_Q_ZJU_Singletons36302, 3c2_BT_Q_ZJU_Singletons32816	3	7	3
6	GO:0090305	nucleic acid phosphodiester bond hydrolysis	biological_process	1		0.6	f3c_BT_Q_ZJU_Cluster2450	0	1	0
9	GO:0000288	nuclear-transcribed mRNA catabolic process, deadenylation-dependent decay	biological_process	1		1	f3c_BT_Q_ZJU_Singletons150494	0	1	0
2	GO:0032502	developmental process	biological_process	56		27.6	3c2_BT_Q_ZJU_Singletons20858, 3c2_BT_Q_ZJU_Singletons165251, f3c_BT_Q_ZJU_Singletons165857, f3c_BT_Q_ZJU_Singletons167074, f2c_BT_Q_ZJU_Singletons1882, f2c_BT_Q_ZJU_Singletons30308, f3c_BT_Q_ZJU_Singletons18499, f3c_BT_Q_ZJU_Singletons1882, f3c_BT_Q_ZJU_Singletons30308, 3c2_BT_Q_ZJU_Singletons23299, f2c_BT_Q_ZJU_Singletons6948, f2c_BT_Q_ZJU_Singletons19088, f3c_BT_Q_ZJU_Singletons31416, f3c_BT_Q_…	10	29	17
6	GO:0070647	protein modification by small protein conjugation or removal	biological_process	7		3.35	f2c_BT_Q_ZJU_Singletons161535, 3c2_BT_Q_ZJU_Singletons35500, 3c2_BT_Q_ZJU_Singletons23352, f2c_BT_Q_ZJU_Singletons23798, f2c_BT_Q_ZJU_Singletons6948, f2c_BT_Q_ZJU_Singletons35206, 3c2_BT_Q_ZJU_Singletons35206	4	0	3
8	GO:0008039	synaptic target recognition	biological_process	1		1	f3c_BT_Q_ZJU_Singletons129373	0	1	0
7	GO:0043410	positive regulation of MAPK cascade	biological_process	1		1	f2c_BT_Q_ZJU_Singletons6948	1	0	0
8	GO:0006606	protein import into nucleus	biological_process	4		1.94	f2c_BT_Q_ZJU_Singletons6948, f3c_BT_Q_ZJU_Singletons4970, f3c_BT_Q_ZJU_Singletons152010, 3c2_BT_Q_ZJU_Singletons152010	1	2	1
4	GO:0006997	nucleus organization	biological_process	1		1	3c2_BT_Q_ZJU_Singletons29688	0	0	1
4	GO:0003013	circulatory system process	biological_process	1		0.22	f2c_BT_Q_ZJU_Singletons16732	1	0	0
7	GO:0033157	regulation of intracellular protein transport	biological_process	3		0.65	f3c_BT_Q_ZJU_Singletons4970, f3c_BT_Q_ZJU_Singletons152010, 3c2_BT_Q_ZJU_Singletons152010	0	2	1
8	GO:0006366	transcription from RNA polymerase II promoter	biological_process	5		2.76	f3c_BT_Q_ZJU_Singletons29252, f3c_BT_Q_ZJU_Singletons13520, f3c_BT_Q_ZJU_Singletons33232, f3c_BT_Q_ZJU_Singletons35129, 3c2_BT_Q_ZJU_Singletons166592	0	4	1
2	GO:0048511	rhythmic process	biological_process	2		1.2	3c2_BT_Q_ZJU_Singletons124602, 3c2_BT_Q_ZJU_Singletons23299	0	0	2
7	GO:0030832	regulation of actin filament length	biological_process	1		1	3c2_BT_Q_ZJU_Singletons94864	0	0	1
5	GO:0006818	hydrogen transport	biological_process	1		0.36	3c2_BT_Q_ZJU_Singletons143878	0	0	1
6	GO:0006259	DNA metabolic process	biological_process	14		9.11	f3c_BT_Q_ZJU_Singletons35129, f3c_BT_Q_ZJU_Singletons34086, f2c_BT_Q_ZJU_Singletons161535, f3c_BT_Q_ZJU_Cluster2290, f3c_BT_Q_ZJU_Singletons141436, f3c_BT_Q_ZJU_Singletons35651, 3c2_BT_Q_ZJU_Singletons156438, f3c_BT_Q_ZJU_Singletons11092, f3c_BT_Q_ZJU_Singletons21699, f3c_BT_Q_ZJU_Singletons34245, 3c2_BT_Q_ZJU_Singletons11092, 3c2_BT_Q_ZJU_Singletons34245, 3c2_BT_Q_ZJU_Singletons31710, f3c_BT_Q_Z…	1	9	4
null	GO:0071845	cellular component disassembly at cellular level	biological_process	1		0.22	f3c_BT_Q_ZJU_Singletons27162	0	1	0
null	GO:0072522	purine-containing compound biosynthetic process	biological_process	3		1.42	f3c_BT_Q_ZJU_Singletons162651, f2c_BT_Q_ZJU_Cluster505, f3c_BT_Q_ZJU_Cluster505	1	2	0
7	GO:0007091	mitotic metaphase/anaphase transition	biological_process	1		0.6	f3c_BT_Q_ZJU_Singletons20993	0	1	0
3	GO:0034330	cell junction organization	biological_process	1		0.6	f3c_BT_Q_ZJU_Singletons103357	0	1	0
5	GO:0071702	organic substance transport	biological_process	4		1.08	f3c_BT_Q_ZJU_Singletons24741, f3c_BT_Q_ZJU_Singletons162684, 3c2_BT_Q_ZJU_Singletons162684, 3c2_BT_Q_ZJU_Singletons35488	0	2	2
4	GO:0055086	nucleobase-containing small molecule metabolic process	biological_process	9		0.88	f3c_BT_Q_ZJU_Singletons154714, f3c_BT_Q_ZJU_Singletons162651, f3c_BT_Q_ZJU_Singletons29529, f3c_BT_Q_ZJU_Singletons35129, f3c_BT_Q_ZJU_Singletons21477, f3c_BT_Q_ZJU_Singletons20975, f3c_BT_Q_ZJU_Singletons32777, f2c_BT_Q_ZJU_Cluster505, f3c_BT_Q_ZJU_Cluster505	1	8	0
4	GO:0032879	regulation of localization	biological_process	6		1.43	f3c_BT_Q_ZJU_Singletons12229, f3c_BT_Q_ZJU_Singletons33232, f2c_BT_Q_ZJU_Singletons16732, f3c_BT_Q_ZJU_Singletons4970, f3c_BT_Q_ZJU_Singletons152010, 3c2_BT_Q_ZJU_Singletons152010	1	4	1
6	GO:0043632	modification-dependent macromolecule catabolic process	biological_process	6		3.6	f2c_BT_Q_ZJU_Singletons12061, f2c_BT_Q_ZJU_Singletons161535, f3c_BT_Q_ZJU_Singletons17922, f3c_BT_Q_ZJU_Singletons34627, 3c2_BT_Q_ZJU_Singletons23352, 3c2_BT_Q_ZJU_Singletons35500	2	2	2
7	GO:0042981	regulation of apoptotic process	biological_process	2		0.58	f3c_BT_Q_ZJU_Singletons34627, f3c_BT_Q_ZJU_Singletons34086	0	2	0
6	GO:0006631	fatty acid metabolic process	biological_process	5		5	f2c_BT_Q_ZJU_Singletons1631, f3c_BT_Q_ZJU_Cluster2248, f3c_BT_Q_ZJU_Singletons11503, f3c_BT_Q_ZJU_Singletons1631, 3c2_BT_Q_ZJU_Singletons11503	1	3	1
null	GO:0072662	protein localization to peroxisome	biological_process	1		0.36	f2c_BT_Q_ZJU_Singletons1266	1	0	0
null	GO:2000026	regulation of multicellular organismal development	biological_process	2		0.49	f3c_BT_Q_ZJU_Singletons167074, f3c_BT_Q_ZJU_Singletons166990	0	2	0
8	GO:0031401	positive regulation of protein modification process	biological_process	1		0.36	f3c_BT_Q_ZJU_Singletons31730	0	1	0
5	GO:0006220	pyrimidine nucleotide metabolic process	biological_process	1		1	f3c_BT_Q_ZJU_Singletons20975	0	1	0
8	GO:0009586	rhodopsin mediated phototransduction	biological_process	2		2	f2c_BT_Q_ZJU_Singletons27203, f3c_BT_Q_ZJU_Singletons4970	1	1	0
5	GO:0010038	response to metal ion	biological_process	2		2	f2c_BT_Q_ZJU_Singletons136646, f3c_BT_Q_ZJU_Singletons136646	1	1	0
5	GO:0015849	organic acid transport	biological_process	3		0.94	f3c_BT_Q_ZJU_Singletons24741, f3c_BT_Q_ZJU_Singletons162684, 3c2_BT_Q_ZJU_Singletons162684	0	2	1
5	GO:0032989	cellular component morphogenesis	biological_process	12		2.39	f2c_BT_Q_ZJU_Singletons1882, f2c_BT_Q_ZJU_Singletons30308, f3c_BT_Q_ZJU_Singletons18499, f3c_BT_Q_ZJU_Singletons1882, f3c_BT_Q_ZJU_Singletons30308, 3c2_BT_Q_ZJU_Singletons23299, 3c2_BT_Q_ZJU_Singletons31572, f2c_BT_Q_ZJU_Singletons16732, f3c_BT_Q_ZJU_Singletons28984, f3c_BT_Q_ZJU_Singletons31416, 3c2_BT_Q_ZJU_Singletons28984, f3c_BT_Q_ZJU_Singletons34980	3	6	3
6	GO:0019318	hexose metabolic process	biological_process	4		2.72	f3c_BT_Q_ZJU_Singletons89073, 3c2_BT_Q_ZJU_Singletons89073, f3c_BT_Q_ZJU_Singletons30429, 3c2_BT_Q_ZJU_Singletons30429	0	2	2
8	GO:0016571	histone methylation	biological_process	2		1.2	f3c_BT_Q_ZJU_Singletons31730, f3c_BT_Q_ZJU_Singletons13520	0	2	0
8	GO:0055083	monovalent inorganic anion homeostasis	biological_process	1		0.6	f2c_BT_Q_ZJU_Singletons16732	1	0	0
6	GO:0006887	exocytosis	biological_process	1		1	f3c_BT_Q_ZJU_Singletons165869	0	1	0
5	GO:0032940	secretion by cell	biological_process	1		0.6	f3c_BT_Q_ZJU_Singletons165869	0	1	0
7	GO:0006140	regulation of nucleotide metabolic process	biological_process	1		0.22	f3c_BT_Q_ZJU_Singletons21477	0	1	0
4	GO:0009790	embryo development	biological_process	17		9.45	3c2_BT_Q_ZJU_Singletons20858, f3c_BT_Q_ZJU_Singletons31677, 3c2_BT_Q_ZJU_Singletons36302, f2c_BT_Q_ZJU_Singletons161535, f3c_BT_Q_ZJU_Singletons28984, 3c2_BT_Q_ZJU_Singletons28984, f3c_BT_Q_ZJU_Singletons10162, 3c2_BT_Q_ZJU_Singletons10162, 3c2_BT_Q_ZJU_Singletons13852, f3c_BT_Q_ZJU_Singletons166990, f3c_BT_Q_ZJU_Singletons137394, f3c_BT_Q_ZJU_Singletons15109, 3c2_BT_Q_ZJU_Singletons123630, f2c_B…	2	7	8
4	GO:0044249	cellular biosynthetic process	biological_process	58		17.49	f3c_BT_Q_ZJU_Singletons162651, f3c_BT_Q_ZJU_Singletons11092, f3c_BT_Q_ZJU_Singletons21699, f3c_BT_Q_ZJU_Singletons34245, 3c2_BT_Q_ZJU_Singletons11092, 3c2_BT_Q_ZJU_Singletons34245, 3c2_BT_Q_ZJU_Singletons9328, f3c_BT_Q_ZJU_Singletons29252, f2c_BT_Q_ZJU_Singletons14324, 3c2_BT_Q_ZJU_Singletons14324, f2c_BT_Q_ZJU_Singletons36282, 3c2_BT_Q_ZJU_Singletons36282, f3c_BT_Q_ZJU_Singletons13520, f3c_BT_Q_…	9	33	16
6	GO:0051650	establishment of vesicle localization	biological_process	1		0.36	3c2_BT_Q_ZJU_Singletons20858	0	0	1
4	GO:0006629	lipid metabolic process	biological_process	8		3.13	f3c_BT_Q_ZJU_Singletons36285, 3c2_BT_Q_ZJU_Singletons16089, 3c2_BT_Q_ZJU_Singletons9328, f2c_BT_Q_ZJU_Singletons1631, f3c_BT_Q_ZJU_Cluster2248, f3c_BT_Q_ZJU_Singletons11503, f3c_BT_Q_ZJU_Singletons1631, 3c2_BT_Q_ZJU_Singletons11503	1	4	3
3	GO:0050673	epithelial cell proliferation	biological_process	1		0.6	f3c_BT_Q_ZJU_Singletons27726	0	1	0
5	GO:0023057	negative regulation of signaling	biological_process	2		1.2	f2c_BT_Q_ZJU_Singletons27203, f3c_BT_Q_ZJU_Singletons4970	1	1	0
4	GO:0051640	organelle localization	biological_process	3		1.73	f2c_BT_Q_ZJU_Singletons16732, f3c_BT_Q_ZJU_Singletons34642, 3c2_BT_Q_ZJU_Singletons20858	1	1	1
4	GO:0005975	carbohydrate metabolic process	biological_process	9		3.23	f2c_BT_Q_ZJU_Singletons31876, 3c2_BT_Q_ZJU_Singletons9328, f3c_BT_Q_ZJU_Singletons1280, f3c_BT_Q_ZJU_Singletons27726, f3c_BT_Q_ZJU_Singletons36285, f3c_BT_Q_ZJU_Singletons89073, 3c2_BT_Q_ZJU_Singletons89073, f3c_BT_Q_ZJU_Singletons30429, 3c2_BT_Q_ZJU_Singletons30429	1	5	3
5	GO:0002164	larval development	biological_process	1		1	f3c_BT_Q_ZJU_Singletons137394	0	1	0
8	GO:0070838	divalent metal ion transport	biological_process	2		1.6	f3c_BT_Q_ZJU_Singletons18323, f3c_BT_Q_ZJU_Singletons34627	0	2	0
8	GO:0018195	peptidyl-arginine modification	biological_process	1		0.22	f3c_BT_Q_ZJU_Singletons13520	0	1	0
3	GO:0009719	response to endogenous stimulus	biological_process	1		0.22	f2c_BT_Q_ZJU_Singletons16732	1	0	0
4	GO:0033554	cellular response to stress	biological_process	16		6.32	f3c_BT_Q_ZJU_Singletons33232, f3c_BT_Q_ZJU_Singletons35129, f3c_BT_Q_ZJU_Singletons34086, f2c_BT_Q_ZJU_Singletons161535, f3c_BT_Q_ZJU_Cluster2290, f3c_BT_Q_ZJU_Singletons141436, f3c_BT_Q_ZJU_Singletons35651, 3c2_BT_Q_ZJU_Singletons156438, f3c_BT_Q_ZJU_Singletons146860, f3c_BT_Q_ZJU_Singletons166990, f3c_BT_Q_ZJU_Singletons67699, 3c2_BT_Q_ZJU_Singletons67699, f3c_BT_Q_ZJU_Cluster2450, f3c_BT_Q_ZJU…	1	12	3
null	GO:0071956	cellular component maintenance at cellular level	biological_process	1		0.6	f3c_BT_Q_ZJU_Singletons103357	0	1	0
7	GO:0006338	chromatin remodeling	biological_process	1		1	3c2_BT_Q_ZJU_Singletons23299	0	0	1
4	GO:0022602	ovulation cycle process	biological_process	1		1	3c2_BT_Q_ZJU_Singletons124602	0	0	1
5	GO:0007243	intracellular protein kinase cascade	biological_process	4		2.02	f2c_BT_Q_ZJU_Singletons16732, f3c_BT_Q_ZJU_Singletons10632, 3c2_BT_Q_ZJU_Singletons140142, f2c_BT_Q_ZJU_Singletons6948	2	1	1
4	GO:0044262	cellular carbohydrate metabolic process	biological_process	7		2.04	f2c_BT_Q_ZJU_Singletons31876, 3c2_BT_Q_ZJU_Singletons9328, f3c_BT_Q_ZJU_Singletons36285, f3c_BT_Q_ZJU_Singletons89073, 3c2_BT_Q_ZJU_Singletons89073, f3c_BT_Q_ZJU_Singletons30429, 3c2_BT_Q_ZJU_Singletons30429	1	3	3
7	GO:0006354	transcription elongation, DNA-dependent	biological_process	1		1	f3c_BT_Q_ZJU_Singletons35129	0	1	0
6	GO:0009144	purine nucleoside triphosphate metabolic process	biological_process	5		1.93	f3c_BT_Q_ZJU_Singletons154714, f3c_BT_Q_ZJU_Singletons162651, f3c_BT_Q_ZJU_Singletons29529, f3c_BT_Q_ZJU_Singletons35129, f3c_BT_Q_ZJU_Singletons21477	0	5	0
8	GO:0009203	ribonucleoside triphosphate catabolic process	biological_process	5		2.62	f3c_BT_Q_ZJU_Singletons154714, f3c_BT_Q_ZJU_Singletons162651, f3c_BT_Q_ZJU_Singletons29529, f3c_BT_Q_ZJU_Singletons35129, f3c_BT_Q_ZJU_Singletons21477	0	5	0
6	GO:0007444	imaginal disc development	biological_process	5		3.72	3c2_BT_Q_ZJU_Singletons32816, 3c2_BT_Q_ZJU_Singletons36302, f3c_BT_Q_ZJU_Singletons32071, f3c_BT_Q_ZJU_Singletons7760, 3c2_BT_Q_ZJU_Singletons8165	0	2	3
6	GO:0016197	endosome transport	biological_process	1		1	f3c_BT_Q_ZJU_Singletons34642	0	1	0
4	GO:0042446	hormone biosynthetic process	biological_process	2		2	f2c_BT_Q_ZJU_Singletons1631, f3c_BT_Q_ZJU_Singletons1631	1	1	0
8	GO:0045892	negative regulation of transcription, DNA-dependent	biological_process	2		1.2	f3c_BT_Q_ZJU_Singletons29252, 3c2_BT_Q_ZJU_Singletons32816	0	1	1
4	GO:0007631	feeding behavior	biological_process	1		1	f3c_BT_Q_ZJU_Singletons129373	0	1	0
4	GO:0048583	regulation of response to stimulus	biological_process	5		1.93	f3c_BT_Q_ZJU_Singletons31730, f2c_BT_Q_ZJU_Singletons6948, 3c2_BT_Q_ZJU_Singletons140142, f2c_BT_Q_ZJU_Singletons27203, f3c_BT_Q_ZJU_Singletons4970	2	2	1
7	GO:0031572	G2/M transition DNA damage checkpoint	biological_process	4		4	f3c_BT_Q_ZJU_Singletons146860, f3c_BT_Q_ZJU_Singletons166990, f3c_BT_Q_ZJU_Singletons67699, 3c2_BT_Q_ZJU_Singletons67699	0	3	1
6	GO:0032409	regulation of transporter activity	biological_process	1		0.36	f3c_BT_Q_ZJU_Singletons4970	0	1	0
7	GO:0006415	translational termination	biological_process	1		1	f3c_BT_Q_ZJU_Singletons27162	0	1	0
9	GO:0031396	regulation of protein ubiquitination	biological_process	2		0.72	f2c_BT_Q_ZJU_Singletons35206, 3c2_BT_Q_ZJU_Singletons35206	1	0	1
null	GO:0072527	pyrimidine-containing compound metabolic process	biological_process	1		0.6	f3c_BT_Q_ZJU_Singletons20975	0	1	0
7	GO:0006909	phagocytosis	biological_process	2		2	f3c_BT_Q_ZJU_Singletons167247, 3c2_BT_Q_ZJU_Singletons36302	0	1	1
6	GO:0048666	neuron development	biological_process	12		4.56	f2c_BT_Q_ZJU_Singletons1882, f2c_BT_Q_ZJU_Singletons30308, f3c_BT_Q_ZJU_Singletons18499, f3c_BT_Q_ZJU_Singletons1882, f3c_BT_Q_ZJU_Singletons30308, 3c2_BT_Q_ZJU_Singletons23299, f3c_BT_Q_ZJU_Singletons163584, f2c_BT_Q_ZJU_Singletons16732, f3c_BT_Q_ZJU_Singletons28984, f3c_BT_Q_ZJU_Singletons31416, 3c2_BT_Q_ZJU_Singletons28984, f3c_BT_Q_ZJU_Singletons129373	3	7	2
7	GO:0051248	negative regulation of protein metabolic process	biological_process	2		0.72	f3c_BT_Q_ZJU_Singletons10162, 3c2_BT_Q_ZJU_Singletons10162	0	1	1
4	GO:0006403	RNA localization	biological_process	1		1	3c2_BT_Q_ZJU_Singletons13852	0	0	1
8	GO:0016570	histone modification	biological_process	5		2.92	f3c_BT_Q_ZJU_Singletons31730, f2c_BT_Q_ZJU_Singletons161535, f2c_BT_Q_ZJU_Singletons34130, 3c2_BT_Q_ZJU_Singletons35500, f3c_BT_Q_ZJU_Singletons13520	2	2	1
3	GO:0009058	biosynthetic process	biological_process	60		11.69	f3c_BT_Q_ZJU_Singletons162651, f3c_BT_Q_ZJU_Singletons11092, f3c_BT_Q_ZJU_Singletons21699, f3c_BT_Q_ZJU_Singletons34245, 3c2_BT_Q_ZJU_Singletons11092, 3c2_BT_Q_ZJU_Singletons34245, 3c2_BT_Q_ZJU_Singletons9328, f3c_BT_Q_ZJU_Singletons29252, f2c_BT_Q_ZJU_Singletons14324, 3c2_BT_Q_ZJU_Singletons14324, f2c_BT_Q_ZJU_Singletons36282, 3c2_BT_Q_ZJU_Singletons36282, f3c_BT_Q_ZJU_Singletons13520, f3c_BT_Q_…	10	34	16
4	GO:0034623	cellular macromolecular complex disassembly	biological_process	1		0.36	f3c_BT_Q_ZJU_Singletons27162	0	1	0
5	GO:0060627	regulation of vesicle-mediated transport	biological_process	1		0.36	f2c_BT_Q_ZJU_Singletons16732	1	0	0
7	GO:0032787	monocarboxylic acid metabolic process	biological_process	5		3	f2c_BT_Q_ZJU_Singletons1631, f3c_BT_Q_ZJU_Cluster2248, f3c_BT_Q_ZJU_Singletons11503, f3c_BT_Q_ZJU_Singletons1631, 3c2_BT_Q_ZJU_Singletons11503	1	3	1
8	GO:0016574	histone ubiquitination	biological_process	1		1	f2c_BT_Q_ZJU_Singletons161535	1	0	0
null	GO:2000113	negative regulation of cellular macromolecule biosynthetic process	biological_process	4		1.92	f3c_BT_Q_ZJU_Singletons29252, 3c2_BT_Q_ZJU_Singletons32816, f3c_BT_Q_ZJU_Singletons10162, 3c2_BT_Q_ZJU_Singletons10162	0	2	2
7	GO:0032400	melanosome localization	biological_process	1		0.6	3c2_BT_Q_ZJU_Singletons20858	0	0	1
5	GO:0044057	regulation of system process	biological_process	1		0.22	f2c_BT_Q_ZJU_Singletons16732	1	0	0
5	GO:0009311	oligosaccharide metabolic process	biological_process	1		0.36	f2c_BT_Q_ZJU_Singletons31876	1	0	0
6	GO:0007424	open tracheal system development	biological_process	1		1	3c2_BT_Q_ZJU_Singletons140142	0	0	1
8	GO:0035194	posttranscriptional gene silencing by RNA	biological_process	2		2	f3c_BT_Q_ZJU_Singletons10162, 3c2_BT_Q_ZJU_Singletons10162	0	1	1
null	GO:0072594	establishment of protein localization to organelle	biological_process	1		0.36	f2c_BT_Q_ZJU_Singletons1266	1	0	0
8	GO:0012502	induction of programmed cell death	biological_process	3		1.96	f3c_BT_Q_ZJU_Singletons16914, f3c_BT_Q_ZJU_Singletons34627, f3c_BT_Q_ZJU_Singletons34086	0	3	0
5	GO:0044106	cellular amine metabolic process	biological_process	7		2.02	3c2_BT_Q_ZJU_Singletons21485, f3c_BT_Q_ZJU_Singletons27757, f2c_BT_Q_ZJU_Singletons1776, 3c2_BT_Q_ZJU_Singletons1776, f2c_BT_Q_ZJU_Singletons131327, f3c_BT_Q_ZJU_Singletons131327, f3c_BT_Q_ZJU_Singletons28977	2	3	2
5	GO:0009894	regulation of catabolic process	biological_process	1		0.13	f3c_BT_Q_ZJU_Singletons21477	0	1	0
7	GO:0040029	regulation of gene expression, epigenetic	biological_process	3		1.08	f3c_BT_Q_ZJU_Singletons10162, 3c2_BT_Q_ZJU_Singletons10162, 3c2_BT_Q_ZJU_Singletons32816	0	1	2
5	GO:0046164	alcohol catabolic process	biological_process	2		0.43	f3c_BT_Q_ZJU_Singletons89073, 3c2_BT_Q_ZJU_Singletons89073	0	1	1
3	GO:0048871	multicellular organismal homeostasis	biological_process	2		0.96	f3c_BT_Q_ZJU_Singletons103357, f3c_BT_Q_ZJU_Singletons24740	0	2	0
5	GO:0010941	regulation of cell death	biological_process	3		0.42	f3c_BT_Q_ZJU_Singletons16914, f3c_BT_Q_ZJU_Singletons34627, f3c_BT_Q_ZJU_Singletons34086	0	3	0
5	GO:0051336	regulation of hydrolase activity	biological_process	1		0.36	f3c_BT_Q_ZJU_Singletons167247	0	1	0
8	GO:0042308	negative regulation of protein import into nucleus	biological_process	2		1.2	f3c_BT_Q_ZJU_Singletons152010, 3c2_BT_Q_ZJU_Singletons152010	0	1	1
null	GO:0072523	purine-containing compound catabolic process	biological_process	5		1.08	f3c_BT_Q_ZJU_Singletons154714, f3c_BT_Q_ZJU_Singletons162651, f3c_BT_Q_ZJU_Singletons29529, f3c_BT_Q_ZJU_Singletons35129, f3c_BT_Q_ZJU_Singletons21477	0	5	0
5	GO:0071705	nitrogen compound transport	biological_process	1		0.22	f3c_BT_Q_ZJU_Singletons24741	0	1	0
4	GO:0009266	response to temperature stimulus	biological_process	2		2	f2c_BT_Q_ZJU_Singletons30620, f3c_BT_Q_ZJU_Singletons30620	1	1	0
4	GO:0009057	macromolecule catabolic process	biological_process	13		4.06	f3c_BT_Q_ZJU_Singletons34086, 3c2_BT_Q_ZJU_Singletons9328, f3c_BT_Q_ZJU_Singletons125706, f3c_BT_Q_ZJU_Singletons6454, f3c_BT_Q_ZJU_Singletons10162, 3c2_BT_Q_ZJU_Singletons10162, f3c_BT_Q_ZJU_Singletons150494, f2c_BT_Q_ZJU_Singletons12061, f2c_BT_Q_ZJU_Singletons161535, f3c_BT_Q_ZJU_Singletons17922, f3c_BT_Q_ZJU_Singletons34627, 3c2_BT_Q_ZJU_Singletons23352, 3c2_BT_Q_ZJU_Singletons35500	2	7	4
6	GO:0006812	cation transport	biological_process	5		1.99	f3c_BT_Q_ZJU_Singletons135716, f3c_BT_Q_ZJU_Singletons31684, f3c_BT_Q_ZJU_Singletons18323, 3c2_BT_Q_ZJU_Singletons143878, f3c_BT_Q_ZJU_Singletons34627	0	4	1
4	GO:0051276	chromosome organization	biological_process	15		6.95	f3c_BT_Q_ZJU_Singletons31730, f3c_BT_Q_ZJU_Cluster2450, 3c2_BT_Q_ZJU_Singletons23299, 3c2_BT_Q_ZJU_Singletons166592, f2c_BT_Q_ZJU_Singletons161535, f2c_BT_Q_ZJU_Singletons34130, 3c2_BT_Q_ZJU_Singletons35500, f2c_BT_Q_ZJU_Singletons167390, f3c_BT_Q_ZJU_Singletons20993, f3c_BT_Q_ZJU_Singletons13520, f3c_BT_Q_ZJU_Singletons163584, f3c_BT_Q_ZJU_Singletons7528, f3c_BT_Q_ZJU_Singletons34245, f3c_BT_Q_Z…	3	8	4
8	GO:0008358	maternal determination of anterior/posterior axis, embryo	biological_process	2		0.72	f3c_BT_Q_ZJU_Singletons10162, 3c2_BT_Q_ZJU_Singletons10162	0	1	1
5	GO:0019915	lipid storage	biological_process	1		0.36	f3c_BT_Q_ZJU_Singletons12229	0	1	0
null	GO:2000602	regulation of interphase of mitotic cell cycle	biological_process	1		0.6	f2c_BT_Q_ZJU_Singletons149732	1	0	0
5	GO:0048585	negative regulation of response to stimulus	biological_process	2		1.2	f2c_BT_Q_ZJU_Singletons27203, f3c_BT_Q_ZJU_Singletons4970	1	1	0
7	GO:0014909	smooth muscle cell migration	biological_process	1		1	f2c_BT_Q_ZJU_Singletons16732	1	0	0
7	GO:0001654	eye development	biological_process	3		1.56	f3c_BT_Q_ZJU_Singletons167074, f3c_BT_Q_ZJU_Singletons28984, 3c2_BT_Q_ZJU_Singletons28984	0	2	1
5	GO:0030155	regulation of cell adhesion	biological_process	1		1	f2c_BT_Q_ZJU_Singletons16732	1	0	0
8	GO:0042307	positive regulation of protein import into nucleus	biological_process	1		0.6	f3c_BT_Q_ZJU_Singletons4970	0	1	0
9	GO:0006816	calcium ion transport	biological_process	1		1	f3c_BT_Q_ZJU_Singletons34627	0	1	0
6	GO:0009117	nucleotide metabolic process	biological_process	9		2.46	f3c_BT_Q_ZJU_Singletons154714, f3c_BT_Q_ZJU_Singletons162651, f3c_BT_Q_ZJU_Singletons29529, f3c_BT_Q_ZJU_Singletons35129, f3c_BT_Q_ZJU_Singletons21477, f3c_BT_Q_ZJU_Singletons20975, f3c_BT_Q_ZJU_Singletons32777, f2c_BT_Q_ZJU_Cluster505, f3c_BT_Q_ZJU_Cluster505	1	8	0
6	GO:0051246	regulation of protein metabolic process	biological_process	5		0.67	f3c_BT_Q_ZJU_Singletons31730, f3c_BT_Q_ZJU_Singletons10162, 3c2_BT_Q_ZJU_Singletons10162, f2c_BT_Q_ZJU_Singletons35206, 3c2_BT_Q_ZJU_Singletons35206	1	2	2
2	GO:0051704	multi-organism process	biological_process	6		4.14	f2c_BT_Q_ZJU_Singletons30620, f3c_BT_Q_ZJU_Singletons30620, f2c_BT_Q_ZJU_Singletons20021, f3c_BT_Q_ZJU_Singletons167247, f3c_BT_Q_ZJU_Singletons27162, f3c_BT_Q_ZJU_Singletons34627	2	4	0
5	GO:0044267	cellular protein metabolic process	biological_process	55		27.45	f2c_BT_Q_ZJU_Singletons167390, f2c_BT_Q_ZJU_Singletons22386, f2c_BT_Q_ZJU_Singletons54675, f3c_BT_Q_ZJU_Singletons22386, f3c_BT_Q_ZJU_Singletons27162, f3c_BT_Q_ZJU_Singletons31730, f2c_BT_Q_ZJU_Singletons161535, f2c_BT_Q_ZJU_Singletons34130, 3c2_BT_Q_ZJU_Singletons35500, 3c2_BT_Q_ZJU_Singletons23352, f2c_BT_Q_ZJU_Singletons23798, f2c_BT_Q_ZJU_Singletons6948, f3c_BT_Q_ZJU_Singletons13520, f3c_BT_Q…	16	26	13
7	GO:0016569	covalent chromatin modification	biological_process	5		1.75	f3c_BT_Q_ZJU_Singletons31730, f2c_BT_Q_ZJU_Singletons161535, f2c_BT_Q_ZJU_Singletons34130, 3c2_BT_Q_ZJU_Singletons35500, f3c_BT_Q_ZJU_Singletons13520	2	2	1
4	GO:0007635	chemosensory behavior	biological_process	1		1	3c2_BT_Q_ZJU_Singletons32816	0	0	1
5	GO:0048468	cell development	biological_process	23		6.58	f2c_BT_Q_ZJU_Singletons1882, f2c_BT_Q_ZJU_Singletons30308, f3c_BT_Q_ZJU_Singletons18499, f3c_BT_Q_ZJU_Singletons1882, f3c_BT_Q_ZJU_Singletons30308, 3c2_BT_Q_ZJU_Singletons23299, f3c_BT_Q_ZJU_Singletons10162, 3c2_BT_Q_ZJU_Singletons10162, f3c_BT_Q_ZJU_Singletons6721, 3c2_BT_Q_ZJU_Singletons6721, 3c2_BT_Q_ZJU_Singletons31572, f3c_BT_Q_ZJU_Singletons163584, f3c_BT_Q_ZJU_Singletons167074, f2c_BT_Q_ZJ…	3	14	6
6	GO:0006073	cellular glucan metabolic process	biological_process	1		0.72	3c2_BT_Q_ZJU_Singletons9328	0	0	1
7	GO:0009205	purine ribonucleoside triphosphate metabolic process	biological_process	5		3.22	f3c_BT_Q_ZJU_Singletons154714, f3c_BT_Q_ZJU_Singletons162651, f3c_BT_Q_ZJU_Singletons29529, f3c_BT_Q_ZJU_Singletons35129, f3c_BT_Q_ZJU_Singletons21477	0	5	0
6	GO:0006639	acylglycerol metabolic process	biological_process	1		0.6	3c2_BT_Q_ZJU_Singletons9328	0	0	1
7	GO:0006342	chromatin silencing	biological_process	1		1	3c2_BT_Q_ZJU_Singletons32816	0	0	1
6	GO:0030518	intracellular steroid hormone receptor signaling pathway	biological_process	2		2	f3c_BT_Q_ZJU_Singletons35129, 3c2_BT_Q_ZJU_Singletons23299	0	1	1
4	GO:0009725	response to hormone stimulus	biological_process	1		0.36	f2c_BT_Q_ZJU_Singletons16732	1	0	0
5	GO:0022604	regulation of cell morphogenesis	biological_process	1		0.6	f3c_BT_Q_ZJU_Singletons34980	0	1	0
6	GO:0051320	S phase	biological_process	2		1.36	f3c_BT_Q_ZJU_Singletons35129, f2c_BT_Q_ZJU_Singletons149732	1	1	0
6	GO:0070201	regulation of establishment of protein localization	biological_process	3		0.23	f3c_BT_Q_ZJU_Singletons4970, f3c_BT_Q_ZJU_Singletons152010, 3c2_BT_Q_ZJU_Singletons152010	0	2	1
6	GO:0016310	phosphorylation	biological_process	3		1.8	f2c_BT_Q_ZJU_Singletons16732, f2c_BT_Q_ZJU_Singletons33965, f3c_BT_Q_ZJU_Singletons165857	2	1	0
5	GO:0030522	intracellular receptor mediated signaling pathway	biological_process	2		1.2	f3c_BT_Q_ZJU_Singletons35129, 3c2_BT_Q_ZJU_Singletons23299	0	1	1
5	GO:0044270	cellular nitrogen compound catabolic process	biological_process	5		0.39	f3c_BT_Q_ZJU_Singletons154714, f3c_BT_Q_ZJU_Singletons162651, f3c_BT_Q_ZJU_Singletons29529, f3c_BT_Q_ZJU_Singletons35129, f3c_BT_Q_ZJU_Singletons21477	0	5	0
null	GO:0072511	divalent inorganic cation transport	biological_process	2		0.96	f3c_BT_Q_ZJU_Singletons18323, f3c_BT_Q_ZJU_Singletons34627	0	2	0
6	GO:0042946	glucoside transport	biological_process	1		0.6	3c2_BT_Q_ZJU_Singletons35488	0	0	1
5	GO:0045926	negative regulation of growth	biological_process	1		1	f2c_BT_Q_ZJU_Singletons16732	1	0	0
5	GO:0060341	regulation of cellular localization	biological_process	3		0.23	f3c_BT_Q_ZJU_Singletons4970, f3c_BT_Q_ZJU_Singletons152010, 3c2_BT_Q_ZJU_Singletons152010	0	2	1
5	GO:0044271	cellular nitrogen compound biosynthetic process	biological_process	7		2.29	f3c_BT_Q_ZJU_Singletons162651, f2c_BT_Q_ZJU_Singletons14324, 3c2_BT_Q_ZJU_Singletons14324, f3c_BT_Q_ZJU_Singletons32777, f2c_BT_Q_ZJU_Cluster505, f3c_BT_Q_ZJU_Cluster505, f3c_BT_Q_ZJU_Singletons11692	2	4	1
4	GO:0048870	cell motility	biological_process	3		1.18	f2c_BT_Q_ZJU_Singletons16732, f3c_BT_Q_ZJU_Singletons28652, 3c2_BT_Q_ZJU_Singletons123630	1	1	1
4	GO:0042254	ribosome biogenesis	biological_process	1		1	3c2_BT_Q_ZJU_Singletons8165	0	0	1
5	GO:0051188	cofactor biosynthetic process	biological_process	3		1.8	f3c_BT_Q_ZJU_Singletons5809, 3c2_BT_Q_ZJU_Singletons5809, f3c_BT_Q_ZJU_Singletons11692	0	2	1
6	GO:0016462	pyrophosphatase activity	molecular_function	29		10.31	f3c_BT_Q_ZJU_Singletons16914, f3c_BT_Q_ZJU_Singletons7528, f3c_BT_Q_ZJU_Singletons125706, f3c_BT_Q_ZJU_Singletons33232, 3c2_BT_Q_ZJU_Singletons156438, 3c2_BT_Q_ZJU_Singletons23299, f2c_BT_Q_ZJU_Singletons35033, f3c_BT_Q_ZJU_Singletons35940, f3c_BT_Q_ZJU_Singletons18499, f3c_BT_Q_ZJU_Singletons25817, f3c_BT_Q_ZJU_Singletons162651, f2c_BT_Q_ZJU_Singletons102161, f2c_BT_Q_ZJU_Singletons12061, f3c_BT…	4	19	6
5	GO:0070011	peptidase activity, acting on L-amino acid peptides	molecular_function	19		14.56	3c2_BT_Q_ZJU_Singletons35500, f2c_BT_Q_ZJU_Singletons24987, f3c_BT_Q_ZJU_Singletons16279, 3c2_BT_Q_ZJU_Singletons24987, f2c_BT_Q_ZJU_Singletons130235, f2c_BT_Q_ZJU_Singletons162008, f2c_BT_Q_ZJU_Singletons19088, f2c_BT_Q_ZJU_Singletons77788, f3c_BT_Q_ZJU_Singletons130235, 3c2_BT_Q_ZJU_Singletons124602, 3c2_BT_Q_ZJU_Singletons23352, f2c_BT_Q_ZJU_Singletons12061, f3c_BT_Q_ZJU_Singletons125706, f3c_…	6	6	7
6	GO:0004175	endopeptidase activity	molecular_function	8		8	f2c_BT_Q_ZJU_Singletons12061, f3c_BT_Q_ZJU_Singletons125706, f3c_BT_Q_ZJU_Singletons20993, f3c_BT_Q_ZJU_Singletons35638, f3c_BT_Q_ZJU_Singletons6454, 3c2_BT_Q_ZJU_Singletons16089, 3c2_BT_Q_ZJU_Singletons21582, 3c2_BT_Q_ZJU_Singletons35419	1	4	3
9	GO:0003724	RNA helicase activity	molecular_function	1		1	f2c_BT_Q_ZJU_Singletons35033	1	0	0
7	GO:0004721	phosphoprotein phosphatase activity	molecular_function	3		2.6	3c2_BT_Q_ZJU_Singletons9328, f3c_BT_Q_ZJU_Singletons31677, 3c2_BT_Q_ZJU_Singletons29688	0	1	2
3	GO:0048037	cofactor binding	molecular_function	1		0.6	f3c_BT_Q_ZJU_Singletons12699	0	1	0
4	GO:0016765	transferase activity, transferring alkyl or aryl (other than methyl) groups	molecular_function	1		1	f3c_BT_Q_ZJU_Singletons143886	0	1	0
7	GO:0032028	myosin head/neck binding	molecular_function	1		1	f3c_BT_Q_ZJU_Singletons4970	0	1	0
6	GO:0032561	guanyl ribonucleotide binding	molecular_function	3		3	f2c_BT_Q_ZJU_Singletons32891, f3c_BT_Q_ZJU_Singletons13920, f3c_BT_Q_ZJU_Singletons149276	1	2	0
8	GO:0005267	potassium channel activity	molecular_function	1		1	f3c_BT_Q_ZJU_Singletons31684	0	1	0
3	GO:0004871	signal transducer activity	molecular_function	9		6.07	f2c_BT_Q_ZJU_Singletons88268, f3c_BT_Q_ZJU_Singletons88268, f2c_BT_Q_ZJU_Singletons27192, f3c_BT_Q_ZJU_Singletons129373, f3c_BT_Q_ZJU_Singletons34627, 3c2_BT_Q_ZJU_Singletons27192, 3c2_BT_Q_ZJU_Singletons33370, f3c_BT_Q_ZJU_Singletons165857, 3c2_BT_Q_ZJU_Singletons34094	2	4	3
6	GO:0046914	transition metal ion binding	molecular_function	27		26.2	f2c_BT_Q_ZJU_Singletons1882, f2c_BT_Q_ZJU_Singletons24987, f2c_BT_Q_ZJU_Singletons27567, f2c_BT_Q_ZJU_Singletons35399, f3c_BT_Q_ZJU_Cluster2248, f3c_BT_Q_ZJU_Singletons144317, f3c_BT_Q_ZJU_Singletons16279, f3c_BT_Q_ZJU_Singletons16598, f3c_BT_Q_ZJU_Singletons166450, f3c_BT_Q_ZJU_Singletons17922, f3c_BT_Q_ZJU_Singletons1882, f3c_BT_Q_ZJU_Singletons19593, f3c_BT_Q_ZJU_Singletons20975, f3c_BT_Q_ZJU_…	4	15	8
3	GO:0030246	carbohydrate binding	molecular_function	1		1	3c2_BT_Q_ZJU_Singletons163736	0	0	1
5	GO:0016298	lipase activity	molecular_function	1		0.6	f2c_BT_Q_ZJU_Singletons32891	1	0	0
6	GO:0008238	exopeptidase activity	molecular_function	3		3	f2c_BT_Q_ZJU_Singletons24987, f3c_BT_Q_ZJU_Singletons16279, 3c2_BT_Q_ZJU_Singletons24987	1	1	1
5	GO:0016878	acid-thiol ligase activity	molecular_function	1		0.6	f3c_BT_Q_ZJU_Singletons1280	0	1	0
6	GO:0004540	ribonuclease activity	molecular_function	1		0.22	f3c_BT_Q_ZJU_Singletons150494	0	1	0
5	GO:0016779	nucleotidyltransferase activity	molecular_function	10		6.56	f2c_BT_Q_ZJU_Singletons13159, f3c_BT_Q_ZJU_Singletons13159, f3c_BT_Q_ZJU_Singletons146860, f3c_BT_Q_ZJU_Singletons67699, 3c2_BT_Q_ZJU_Singletons34687, 3c2_BT_Q_ZJU_Singletons67699, f3c_BT_Q_ZJU_Singletons21699, f3c_BT_Q_ZJU_Singletons160957, f3c_BT_Q_ZJU_Singletons161641, 3c2_BT_Q_ZJU_Singletons31710	1	6	3
4	GO:0016772	transferase activity, transferring phosphorus-containing groups	molecular_function	34		12.13	f2c_BT_Q_ZJU_Singletons13159, f3c_BT_Q_ZJU_Singletons13159, f3c_BT_Q_ZJU_Singletons146860, f3c_BT_Q_ZJU_Singletons67699, 3c2_BT_Q_ZJU_Singletons34687, 3c2_BT_Q_ZJU_Singletons67699, f3c_BT_Q_ZJU_Singletons21699, f3c_BT_Q_ZJU_Singletons160957, f3c_BT_Q_ZJU_Singletons161641, f3c_BT_Q_ZJU_Singletons32777, f3c_BT_Q_ZJU_Singletons89073, 3c2_BT_Q_ZJU_Singletons89073, f3c_BT_Q_ZJU_Singletons10632, f3c_BT…	7	19	8
5	GO:0016301	kinase activity	molecular_function	20		8.99	f3c_BT_Q_ZJU_Singletons33345, f3c_BT_Q_ZJU_Singletons165857, f2c_BT_Q_ZJU_Singletons33971, f3c_BT_Q_ZJU_Singletons151610, f3c_BT_Q_ZJU_Singletons166990, f3c_BT_Q_ZJU_Singletons33971, f3c_BT_Q_ZJU_Singletons35129, 3c2_BT_Q_ZJU_Singletons151610, 3c2_BT_Q_ZJU_Singletons165850, f2c_BT_Q_ZJU_Singletons33965, f2c_BT_Q_ZJU_Singletons34861, f3c_BT_Q_ZJU_Singletons31677, f3c_BT_Q_ZJU_Singletons34861, f3c_…	6	10	4
4	GO:0016835	carbon-oxygen lyase activity	molecular_function	1		0.6	3c2_BT_Q_ZJU_Singletons8165	0	0	1
2	GO:0030528	transcription regulator activity	molecular_function	2		2	f2c_BT_Q_ZJU_Singletons32455, f3c_BT_Q_ZJU_Singletons80314	1	1	0
6	GO:0004407	histone deacetylase activity	molecular_function	1		0.6	3c2_BT_Q_ZJU_Singletons166592	0	0	1
6	GO:0019199	transmembrane receptor protein kinase activity	molecular_function	1		0.6	f3c_BT_Q_ZJU_Singletons165857	0	1	0
8	GO:0034593	phosphatidylinositol bisphosphate phosphatase activity	molecular_function	1		1	f2c_BT_Q_ZJU_Singletons165789	1	0	0
2	GO:0005198	structural molecule activity	molecular_function	5		5	f2c_BT_Q_ZJU_Singletons34130, f3c_BT_Q_ZJU_Singletons16323, f3c_BT_Q_ZJU_Singletons27266, 3c2_BT_Q_ZJU_Singletons897, 3c2_BT_Q_ZJU_Singletons94864	1	2	2
4	GO:0005102	receptor binding	molecular_function	3		2.22	f2c_BT_Q_ZJU_Singletons16732, f3c_BT_Q_ZJU_Singletons27726, f3c_BT_Q_ZJU_Singletons35129	1	2	0
7	GO:0042947	glucoside transmembrane transporter activity	molecular_function	1		0.6	3c2_BT_Q_ZJU_Singletons35488	0	0	1
7	GO:0003899	DNA-directed RNA polymerase activity	molecular_function	1		1	3c2_BT_Q_ZJU_Singletons31710	0	0	1
4	GO:0030695	GTPase regulator activity	molecular_function	5		3.32	f3c_BT_Q_ZJU_Singletons10805, 3c2_BT_Q_ZJU_Singletons10805, f3c_BT_Q_ZJU_Singletons34980, f3c_BT_Q_ZJU_Singletons6140, f3c_BT_Q_ZJU_Singletons21477	0	4	1
3	GO:0005515	protein binding	molecular_function	34		27.54	f2c_BT_Q_ZJU_Singletons16732, f2c_BT_Q_ZJU_Singletons27203, 3c2_BT_Q_ZJU_Singletons140142, f3c_BT_Q_ZJU_Singletons4970, f3c_BT_Q_ZJU_Singletons33232, f3c_BT_Q_ZJU_Singletons27726, f2c_BT_Q_ZJU_Singletons12061, f2c_BT_Q_ZJU_Singletons161535, f3c_BT_Q_ZJU_Singletons34627, f3c_BT_Q_ZJU_Singletons34642, f3c_BT_Q_ZJU_Singletons152010, f3c_BT_Q_ZJU_Singletons28984, 3c2_BT_Q_ZJU_Singletons152010, 3c2_BT…	10	14	10
5	GO:0016215	CoA desaturase activity	molecular_function	2		2	f2c_BT_Q_ZJU_Singletons1631, f3c_BT_Q_ZJU_Singletons1631	1	1	0
6	GO:0003747	translation release factor activity	molecular_function	1		1	f3c_BT_Q_ZJU_Singletons27162	0	1	0
7	GO:0017111	nucleoside-triphosphatase activity	molecular_function	27		14.92	f3c_BT_Q_ZJU_Singletons7528, f3c_BT_Q_ZJU_Singletons33232, 3c2_BT_Q_ZJU_Singletons156438, 3c2_BT_Q_ZJU_Singletons23299, f2c_BT_Q_ZJU_Singletons35033, f3c_BT_Q_ZJU_Singletons35940, f3c_BT_Q_ZJU_Singletons18499, f3c_BT_Q_ZJU_Singletons25817, f3c_BT_Q_ZJU_Singletons162651, f2c_BT_Q_ZJU_Singletons102161, f2c_BT_Q_ZJU_Singletons12061, f3c_BT_Q_ZJU_Singletons102161, f3c_BT_Q_ZJU_Singletons35129, f3c_BT…	4	17	6
2	GO:0060089	molecular transducer activity	molecular_function	10		4.64	f2c_BT_Q_ZJU_Singletons88268, f3c_BT_Q_ZJU_Singletons88268, f2c_BT_Q_ZJU_Singletons27192, f3c_BT_Q_ZJU_Singletons129373, f3c_BT_Q_ZJU_Singletons34627, 3c2_BT_Q_ZJU_Singletons27192, 3c2_BT_Q_ZJU_Singletons33370, f3c_BT_Q_ZJU_Singletons165857, 3c2_BT_Q_ZJU_Singletons34094, f2c_BT_Q_ZJU_Singletons16732	3	4	3
10	GO:0004402	histone acetyltransferase activity	molecular_function	1		1	3c2_BT_Q_ZJU_Singletons35500	0	0	1
3	GO:0008144	drug binding	molecular_function	1		1	f2c_BT_Q_ZJU_Singletons32374	1	0	0
8	GO:0004683	calmodulin-dependent protein kinase activity	molecular_function	1		1	f3c_BT_Q_ZJU_Singletons33345	0	1	0
3	GO:0043021	ribonucleoprotein complex binding	molecular_function	1		1	f3c_BT_Q_ZJU_Singletons27162	0	1	0
7	GO:0016407	acetyltransferase activity	molecular_function	1		0.36	3c2_BT_Q_ZJU_Singletons35500	0	0	1
5	GO:0051427	hormone receptor binding	molecular_function	1		0.36	f3c_BT_Q_ZJU_Singletons35129	0	1	0
4	GO:0016684	oxidoreductase activity, acting on peroxide as acceptor	molecular_function	1		0.6	3c2_BT_Q_ZJU_Singletons19352	0	0	1
6	GO:0008276	protein methyltransferase activity	molecular_function	1		0.6	f3c_BT_Q_ZJU_Singletons13520	0	1	0
4	GO:0015197	peptide transporter activity	molecular_function	1		0.6	f3c_BT_Q_ZJU_Singletons35940	0	1	0
6	GO:0004774	succinate-CoA ligase activity	molecular_function	1		1	f3c_BT_Q_ZJU_Singletons1280	0	1	0
5	GO:0016811	hydrolase activity, acting on carbon-nitrogen (but not peptide) bonds, in linear amides	molecular_function	3		1.56	f2c_BT_Q_ZJU_Singletons159446, f3c_BT_Q_ZJU_Singletons159446, 3c2_BT_Q_ZJU_Singletons166592	1	1	1
3	GO:0000166	nucleotide binding	molecular_function	58		25.86	f2c_BT_Q_ZJU_Cluster505, f2c_BT_Q_ZJU_Singletons1266, f2c_BT_Q_ZJU_Singletons131327, f2c_BT_Q_ZJU_Singletons32474, f2c_BT_Q_ZJU_Singletons33971, f3c_BT_Q_ZJU_Cluster505, f3c_BT_Q_ZJU_Singletons12073, f3c_BT_Q_ZJU_Singletons12938, f3c_BT_Q_ZJU_Singletons131327, f3c_BT_Q_ZJU_Singletons165857, f3c_BT_Q_ZJU_Singletons28977, f3c_BT_Q_ZJU_Singletons32474, f3c_BT_Q_ZJU_Singletons33971, f3c_BT_Q_ZJU_Sing…	15	32	11
5	GO:0015399	primary active transmembrane transporter activity	molecular_function	3		1.03	f3c_BT_Q_ZJU_Singletons35940, f3c_BT_Q_ZJU_Singletons29529, f3c_BT_Q_ZJU_Singletons162651	0	3	0
8	GO:0015151	alpha-glucoside transmembrane transporter activity	molecular_function	1		1	3c2_BT_Q_ZJU_Singletons35488	0	0	1
6	GO:0004620	phospholipase activity	molecular_function	1		1	f2c_BT_Q_ZJU_Singletons32891	1	0	0
5	GO:0042578	phosphoric ester hydrolase activity	molecular_function	7		2.71	f2c_BT_Q_ZJU_Singletons165789, 3c2_BT_Q_ZJU_Singletons123630, f3c_BT_Q_ZJU_Singletons25759, f3c_BT_Q_ZJU_Singletons31684, 3c2_BT_Q_ZJU_Singletons9328, f3c_BT_Q_ZJU_Singletons31677, 3c2_BT_Q_ZJU_Singletons29688	1	3	3
5	GO:0046923	ER retention sequence binding	molecular_function	1		1	3c2_BT_Q_ZJU_Singletons33370	0	0	1
6	GO:0004675	transmembrane receptor protein serine/threonine kinase activity	molecular_function	1		1	f3c_BT_Q_ZJU_Singletons165857	0	1	0
null	GO:0038023	signaling receptor activity	molecular_function	4		1.78	f2c_BT_Q_ZJU_Singletons88268, f3c_BT_Q_ZJU_Singletons88268, f3c_BT_Q_ZJU_Singletons165857, 3c2_BT_Q_ZJU_Singletons34094	1	2	1
5	GO:0008168	methyltransferase activity	molecular_function	1		0.36	f3c_BT_Q_ZJU_Singletons13520	0	1	0
5	GO:0016868	intramolecular transferase activity, phosphotransferases	molecular_function	1		1	f3c_BT_Q_ZJU_Singletons129381	0	1	0
5	GO:0016818	hydrolase activity, acting on acid anhydrides, in phosphorus-containing anhydrides	molecular_function	29		6.19	f3c_BT_Q_ZJU_Singletons16914, f3c_BT_Q_ZJU_Singletons7528, f3c_BT_Q_ZJU_Singletons125706, f3c_BT_Q_ZJU_Singletons33232, 3c2_BT_Q_ZJU_Singletons156438, 3c2_BT_Q_ZJU_Singletons23299, f2c_BT_Q_ZJU_Singletons35033, f3c_BT_Q_ZJU_Singletons35940, f3c_BT_Q_ZJU_Singletons18499, f3c_BT_Q_ZJU_Singletons25817, f3c_BT_Q_ZJU_Singletons162651, f2c_BT_Q_ZJU_Singletons102161, f2c_BT_Q_ZJU_Singletons12061, f3c_BT…	4	19	6
3	GO:0003712	transcription cofactor activity	molecular_function	3		2.6	3c2_BT_Q_ZJU_Singletons35500, f3c_BT_Q_ZJU_Singletons35129, f3c_BT_Q_ZJU_Singletons35513	0	2	1
5	GO:0016799	hydrolase activity, hydrolyzing N-glycosyl compounds	molecular_function	1		1	f3c_BT_Q_ZJU_Singletons34086	0	1	0
5	GO:0035091	phosphatidylinositol binding	molecular_function	1		1	f3c_BT_Q_ZJU_Singletons36136	0	1	0
7	GO:0015142	tricarboxylic acid transmembrane transporter activity	molecular_function	2		2	f3c_BT_Q_ZJU_Singletons162684, 3c2_BT_Q_ZJU_Singletons162684	0	1	1
4	GO:0022803	passive transmembrane transporter activity	molecular_function	2		0.21	f3c_BT_Q_ZJU_Singletons31684, f3c_BT_Q_ZJU_Singletons34627	0	2	0
7	GO:0016742	hydroxymethyl-, formyl- and related transferase activity	molecular_function	2		2	f2c_BT_Q_ZJU_Cluster505, f3c_BT_Q_ZJU_Cluster505	1	1	0
6	GO:0004930	G-protein coupled receptor activity	molecular_function	1		1	3c2_BT_Q_ZJU_Singletons34094	0	0	1
8	GO:0015081	sodium ion transmembrane transporter activity	molecular_function	3		2.2	f3c_BT_Q_ZJU_Singletons18323, f3c_BT_Q_ZJU_Singletons6522, 3c2_BT_Q_ZJU_Singletons6522	0	2	1
7	GO:0019783	small conjugating protein-specific protease activity	molecular_function	1		1	3c2_BT_Q_ZJU_Singletons35500	0	0	1
6	GO:0015293	symporter activity	molecular_function	2		0.43	f3c_BT_Q_ZJU_Singletons6522, 3c2_BT_Q_ZJU_Singletons6522	0	1	1
4	GO:0016903	oxidoreductase activity, acting on the aldehyde or oxo group of donors	molecular_function	1		1	f3c_BT_Q_ZJU_Singletons5200	0	1	0
5	GO:0016405	CoA-ligase activity	molecular_function	1		0.6	f3c_BT_Q_ZJU_Singletons1280	0	1	0
5	GO:0016773	phosphotransferase activity, alcohol group as acceptor	molecular_function	21		9.99	f3c_BT_Q_ZJU_Singletons89073, 3c2_BT_Q_ZJU_Singletons89073, f3c_BT_Q_ZJU_Singletons33345, f3c_BT_Q_ZJU_Singletons165857, f2c_BT_Q_ZJU_Singletons33971, f3c_BT_Q_ZJU_Singletons151610, f3c_BT_Q_ZJU_Singletons166990, f3c_BT_Q_ZJU_Singletons33971, f3c_BT_Q_ZJU_Singletons35129, 3c2_BT_Q_ZJU_Singletons151610, 3c2_BT_Q_ZJU_Singletons165850, f2c_BT_Q_ZJU_Singletons33965, f2c_BT_Q_ZJU_Singletons34861, f3c_…	5	11	5
5	GO:0016714	oxidoreductase activity, acting on paired donors, with incorporation or reduction of molecular oxygen, reduced pteridine as one donor, and incorporation of one atom of oxygen	molecular_function	1		1	f3c_BT_Q_ZJU_Cluster2248	0	1	0
3	GO:0016874	ligase activity	molecular_function	18		9.22	3c2_BT_Q_ZJU_Singletons32601, f2c_BT_Q_ZJU_Singletons161535, f3c_BT_Q_ZJU_Singletons19593, f2c_BT_Q_ZJU_Singletons131327, f3c_BT_Q_ZJU_Singletons131327, f3c_BT_Q_ZJU_Singletons28977, f2c_BT_Q_ZJU_Cluster505, f2c_BT_Q_ZJU_Singletons35260, f2c_BT_Q_ZJU_Singletons8976, f3c_BT_Q_ZJU_Cluster505, f3c_BT_Q_ZJU_Singletons20975, f3c_BT_Q_ZJU_Singletons33230, 3c2_BT_Q_ZJU_Singletons33230, f3c_BT_Q_ZJU_Sing…	5	9	4
7	GO:0015103	inorganic anion transmembrane transporter activity	molecular_function	4		2.72	f3c_BT_Q_ZJU_Singletons6522, 3c2_BT_Q_ZJU_Singletons6522, f3c_BT_Q_ZJU_Singletons162684, 3c2_BT_Q_ZJU_Singletons162684	0	2	2
7	GO:0004713	protein tyrosine kinase activity	molecular_function	4		4	f2c_BT_Q_ZJU_Singletons16732, f2c_BT_Q_ZJU_Singletons27192, f3c_BT_Q_ZJU_Singletons103357, 3c2_BT_Q_ZJU_Singletons27192	2	1	1
6	GO:0004672	protein kinase activity	molecular_function	19		13.32	f3c_BT_Q_ZJU_Singletons33345, f3c_BT_Q_ZJU_Singletons165857, f2c_BT_Q_ZJU_Singletons33971, f3c_BT_Q_ZJU_Singletons151610, f3c_BT_Q_ZJU_Singletons166990, f3c_BT_Q_ZJU_Singletons33971, f3c_BT_Q_ZJU_Singletons35129, 3c2_BT_Q_ZJU_Singletons151610, 3c2_BT_Q_ZJU_Singletons165850, f2c_BT_Q_ZJU_Singletons33965, f2c_BT_Q_ZJU_Singletons34861, f3c_BT_Q_ZJU_Singletons31677, f3c_BT_Q_ZJU_Singletons34861, f3c_…	5	10	4
5	GO:0005083	small GTPase regulator activity	molecular_function	2		1.2	f3c_BT_Q_ZJU_Singletons34980, f3c_BT_Q_ZJU_Singletons21477	0	2	0
4	GO:0016251	general RNA polymerase II transcription factor activity	molecular_function	3		3	f2c_BT_Q_ZJU_Singletons30308, f3c_BT_Q_ZJU_Singletons30308, f3c_BT_Q_ZJU_Singletons32774	1	2	0
4	GO:0019213	deacetylase activity	molecular_function	1		0.22	3c2_BT_Q_ZJU_Singletons166592	0	0	1
6	GO:0015923	mannosidase activity	molecular_function	2		2	f3c_BT_Q_ZJU_Singletons30429, 3c2_BT_Q_ZJU_Singletons30429	0	1	1
7	GO:0016273	arginine N-methyltransferase activity	molecular_function	1		0.6	f3c_BT_Q_ZJU_Singletons13520	0	1	0
7	GO:0046873	metal ion transmembrane transporter activity	molecular_function	4		1.68	f3c_BT_Q_ZJU_Singletons18323, f3c_BT_Q_ZJU_Singletons6522, 3c2_BT_Q_ZJU_Singletons6522, f3c_BT_Q_ZJU_Singletons31684	0	3	1
3	GO:0016740	transferase activity	molecular_function	65		27.6	f2c_BT_Q_ZJU_Singletons1776, 3c2_BT_Q_ZJU_Singletons1776, f2c_BT_Q_ZJU_Singletons13159, f3c_BT_Q_ZJU_Singletons13159, f3c_BT_Q_ZJU_Singletons146860, f3c_BT_Q_ZJU_Singletons67699, 3c2_BT_Q_ZJU_Singletons34687, 3c2_BT_Q_ZJU_Singletons67699, f3c_BT_Q_ZJU_Singletons21699, f3c_BT_Q_ZJU_Singletons1280, f3c_BT_Q_ZJU_Singletons160957, f3c_BT_Q_ZJU_Singletons161641, f3c_BT_Q_ZJU_Singletons32777, f3c_BT_Q_…	16	31	18
4	GO:0016820	hydrolase activity, acting on acid anhydrides, catalyzing transmembrane movement of substances	molecular_function	2		0.72	f3c_BT_Q_ZJU_Singletons35940, f3c_BT_Q_ZJU_Singletons162651	0	2	0
3	GO:0022857	transmembrane transporter activity	molecular_function	15		2.72	f3c_BT_Q_ZJU_Singletons18323, 3c2_BT_Q_ZJU_Singletons143878, f3c_BT_Q_ZJU_Singletons6522, 3c2_BT_Q_ZJU_Singletons6522, f3c_BT_Q_ZJU_Singletons162684, 3c2_BT_Q_ZJU_Singletons162684, f3c_BT_Q_ZJU_Singletons24741, f3c_BT_Q_ZJU_Singletons31684, f3c_BT_Q_ZJU_Singletons34627, 3c2_BT_Q_ZJU_Singletons35488, f3c_BT_Q_ZJU_Singletons35940, f3c_BT_Q_ZJU_Singletons29529, f3c_BT_Q_ZJU_Singletons162651, f2c_BT_…	1	10	4
5	GO:0016747	transferase activity, transferring acyl groups other than amino-acyl groups	molecular_function	5		3.42	f3c_BT_Q_ZJU_Singletons1280, 3c2_BT_Q_ZJU_Singletons11539, f3c_BT_Q_ZJU_Singletons11503, 3c2_BT_Q_ZJU_Singletons11503, 3c2_BT_Q_ZJU_Singletons35500	0	2	3
3	GO:0016491	oxidoreductase activity	molecular_function	17		9.07	f3c_BT_Q_ZJU_Singletons24383, f3c_BT_Q_ZJU_Singletons11692, f2c_BT_Q_ZJU_Singletons136646, f3c_BT_Q_ZJU_Singletons136646, f3c_BT_Q_ZJU_Singletons4970, f3c_BT_Q_ZJU_Singletons12699, f2c_BT_Q_ZJU_Singletons33645, f3c_BT_Q_ZJU_Singletons12612, f3c_BT_Q_ZJU_Singletons33645, f3c_BT_Q_ZJU_Singletons5200, f3c_BT_Q_ZJU_Cluster2248, 3c2_BT_Q_ZJU_Singletons32509, 3c2_BT_Q_ZJU_Singletons19352, f2c_BT_Q_ZJU_…	3	12	2
4	GO:0016741	transferase activity, transferring one-carbon groups	molecular_function	3		1.42	f2c_BT_Q_ZJU_Cluster505, f3c_BT_Q_ZJU_Cluster505, f3c_BT_Q_ZJU_Singletons13520	1	2	0
4	GO:0016667	oxidoreductase activity, acting on a sulfur group of donors	molecular_function	1		0.6	f3c_BT_Q_ZJU_Singletons14817	0	1	0
5	GO:0008079	translation termination factor activity	molecular_function	1		0.6	f3c_BT_Q_ZJU_Singletons27162	0	1	0
4	GO:0016875	ligase activity, forming carbon-oxygen bonds	molecular_function	4		1.68	f2c_BT_Q_ZJU_Singletons131327, f3c_BT_Q_ZJU_Singletons131327, f3c_BT_Q_ZJU_Singletons28977, f3c_BT_Q_ZJU_Singletons27757	1	3	0
6	GO:0016791	phosphatase activity	molecular_function	5		2.92	f2c_BT_Q_ZJU_Singletons165789, 3c2_BT_Q_ZJU_Singletons123630, 3c2_BT_Q_ZJU_Singletons9328, f3c_BT_Q_ZJU_Singletons31677, 3c2_BT_Q_ZJU_Singletons29688	1	1	3
3	GO:0008047	enzyme activator activity	molecular_function	2		0.96	f3c_BT_Q_ZJU_Singletons34980, f3c_BT_Q_ZJU_Singletons6140	0	2	0
4	GO:0051536	iron-sulfur cluster binding	molecular_function	2		2	f3c_BT_Q_ZJU_Singletons12612, f3c_BT_Q_ZJU_Singletons24383	0	2	0
5	GO:0046912	transferase activity, transferring acyl groups, acyl groups converted into alkyl on transfer	molecular_function	1		1	f3c_BT_Q_ZJU_Singletons1280	0	1	0
3	GO:0016787	hydrolase activity	molecular_function	95		35.84	f2c_BT_Q_ZJU_Singletons165789, 3c2_BT_Q_ZJU_Singletons35500, f3c_BT_Q_ZJU_Singletons16914, 3c2_BT_Q_ZJU_Singletons22687, f3c_BT_Q_ZJU_Cluster2450, f3c_BT_Q_ZJU_Singletons34086, f3c_BT_Q_ZJU_Singletons5023, f3c_BT_Q_ZJU_Singletons35651, f3c_BT_Q_ZJU_Singletons21699, f3c_BT_Q_ZJU_Singletons150494, f2c_BT_Q_ZJU_Singletons159446, f3c_BT_Q_ZJU_Singletons159446, f3c_BT_Q_ZJU_Singletons7528, f3c_BT_Q_ZJ…	21	47	27
8	GO:0008796	bis(5'-nucleosyl)-tetraphosphatase activity	molecular_function	1		1	f3c_BT_Q_ZJU_Singletons16914	0	1	0
4	GO:0005543	phospholipid binding	molecular_function	1		0.6	f3c_BT_Q_ZJU_Singletons36136	0	1	0
5	GO:0030554	adenyl nucleotide binding	molecular_function	38		22.8	f2c_BT_Q_ZJU_Singletons102161, f2c_BT_Q_ZJU_Singletons12061, f2c_BT_Q_ZJU_Singletons161535, f2c_BT_Q_ZJU_Singletons16732, f2c_BT_Q_ZJU_Singletons33965, f2c_BT_Q_ZJU_Singletons34861, f2c_BT_Q_ZJU_Singletons35033, f2c_BT_Q_ZJU_Singletons54675, f2c_BT_Q_ZJU_Singletons8976, f3c_BT_Q_ZJU_Cluster1928, f3c_BT_Q_ZJU_Cluster2089, f3c_BT_Q_ZJU_Singletons102161, f3c_BT_Q_ZJU_Singletons103357, f3c_BT_Q_ZJU_S…	9	21	8
3	GO:0060090	binding, bridging	molecular_function	1		0.6	3c2_BT_Q_ZJU_Singletons140142	0	0	1
3	GO:0031406	carboxylic acid binding	molecular_function	1		0.36	f2c_BT_Q_ZJU_Singletons32374	1	0	0
3	GO:0016853	isomerase activity	molecular_function	6		4.16	f3c_BT_Q_ZJU_Singletons129381, 3c2_BT_Q_ZJU_Singletons8165, f2c_BT_Q_ZJU_Singletons22386, f3c_BT_Q_ZJU_Singletons22386, f3c_BT_Q_ZJU_Singletons1, f3c_BT_Q_ZJU_Singletons22166	1	4	1
7	GO:0016796	exonuclease activity, active with either ribo- or deoxyribonucleic acids and producing 5'-phosphomonoesters	molecular_function	1		0.36	f3c_BT_Q_ZJU_Singletons150494	0	1	0
null	GO:0052689	carboxylic ester hydrolase activity	molecular_function	1		0.6	3c2_BT_Q_ZJU_Singletons22687	0	0	1
5	GO:0016876	ligase activity, forming aminoacyl-tRNA and related compounds	molecular_function	4		2.8	f2c_BT_Q_ZJU_Singletons131327, f3c_BT_Q_ZJU_Singletons131327, f3c_BT_Q_ZJU_Singletons28977, f3c_BT_Q_ZJU_Singletons27757	1	3	0
5	GO:0004553	hydrolase activity, hydrolyzing O-glycosyl compounds	molecular_function	4		2.4	f2c_BT_Q_ZJU_Singletons31876, f3c_BT_Q_ZJU_Singletons36285, f3c_BT_Q_ZJU_Singletons30429, 3c2_BT_Q_ZJU_Singletons30429	1	2	1
4	GO:0016627	oxidoreductase activity, acting on the CH-CH group of donors	molecular_function	5		3.4	f3c_BT_Q_ZJU_Singletons11692, f2c_BT_Q_ZJU_Singletons136646, f3c_BT_Q_ZJU_Singletons136646, f3c_BT_Q_ZJU_Singletons4970, f3c_BT_Q_ZJU_Singletons12699	1	4	0
5	GO:0017022	myosin binding	molecular_function	1		0.36	f3c_BT_Q_ZJU_Singletons4970	0	1	0
4	GO:0016798	hydrolase activity, acting on glycosyl bonds	molecular_function	5		2.04	f3c_BT_Q_ZJU_Singletons34086, f2c_BT_Q_ZJU_Singletons31876, f3c_BT_Q_ZJU_Singletons36285, f3c_BT_Q_ZJU_Singletons30429, 3c2_BT_Q_ZJU_Singletons30429	1	3	1
6	GO:0004527	exonuclease activity	molecular_function	2		0.82	f3c_BT_Q_ZJU_Singletons21699, f3c_BT_Q_ZJU_Singletons150494	0	2	0
4	GO:0016769	transferase activity, transferring nitrogenous groups	molecular_function	2		1.2	f2c_BT_Q_ZJU_Singletons1776, 3c2_BT_Q_ZJU_Singletons1776	1	0	1
5	GO:0022838	substrate-specific channel activity	molecular_function	2		0.58	f3c_BT_Q_ZJU_Singletons31684, f3c_BT_Q_ZJU_Singletons34627	0	2	0
3	GO:0043167	ion binding	molecular_function	45		13.82	f2c_BT_Q_ZJU_Singletons1882, f2c_BT_Q_ZJU_Singletons24987, f2c_BT_Q_ZJU_Singletons27567, f2c_BT_Q_ZJU_Singletons35399, f3c_BT_Q_ZJU_Cluster2248, f3c_BT_Q_ZJU_Singletons144317, f3c_BT_Q_ZJU_Singletons16279, f3c_BT_Q_ZJU_Singletons16598, f3c_BT_Q_ZJU_Singletons166450, f3c_BT_Q_ZJU_Singletons17922, f3c_BT_Q_ZJU_Singletons1882, f3c_BT_Q_ZJU_Singletons19593, f3c_BT_Q_ZJU_Singletons20975, f3c_BT_Q_ZJU_…	8	24	13
6	GO:0005092	GDP-dissociation inhibitor activity	molecular_function	1		1	f3c_BT_Q_ZJU_Singletons21477	0	1	0
7	GO:0004312	fatty acid synthase activity	molecular_function	2		2	f3c_BT_Q_ZJU_Singletons11503, 3c2_BT_Q_ZJU_Singletons11503	0	1	1
5	GO:0016778	diphosphotransferase activity	molecular_function	1		1	f3c_BT_Q_ZJU_Singletons32777	0	1	0
5	GO:0003727	single-stranded RNA binding	molecular_function	1		0.6	f3c_BT_Q_ZJU_Singletons5420	0	1	0
8	GO:0005436	sodium:phosphate symporter activity	molecular_function	2		2	f3c_BT_Q_ZJU_Singletons6522, 3c2_BT_Q_ZJU_Singletons6522	0	1	1
4	GO:0030674	protein binding, bridging	molecular_function	1		1	3c2_BT_Q_ZJU_Singletons140142	0	0	1
5	GO:0016790	thiolester hydrolase activity	molecular_function	4		4	f3c_BT_Q_ZJU_Singletons17922, f3c_BT_Q_ZJU_Singletons69256, 3c2_BT_Q_ZJU_Singletons23352, 3c2_BT_Q_ZJU_Singletons5037	0	2	2
4	GO:0016817	hydrolase activity, acting on acid anhydrides	molecular_function	29		4.11	f3c_BT_Q_ZJU_Singletons16914, f3c_BT_Q_ZJU_Singletons7528, f3c_BT_Q_ZJU_Singletons125706, f3c_BT_Q_ZJU_Singletons33232, 3c2_BT_Q_ZJU_Singletons156438, 3c2_BT_Q_ZJU_Singletons23299, f2c_BT_Q_ZJU_Singletons35033, f3c_BT_Q_ZJU_Singletons35940, f3c_BT_Q_ZJU_Singletons18499, f3c_BT_Q_ZJU_Singletons25817, f3c_BT_Q_ZJU_Singletons162651, f2c_BT_Q_ZJU_Singletons102161, f2c_BT_Q_ZJU_Singletons12061, f3c_BT…	4	19	6
4	GO:0008092	cytoskeletal protein binding	molecular_function	8		6.42	f3c_BT_Q_ZJU_Singletons4970, f3c_BT_Q_ZJU_Singletons33232, f3c_BT_Q_ZJU_Singletons34642, f3c_BT_Q_ZJU_Singletons152010, f3c_BT_Q_ZJU_Singletons28984, 3c2_BT_Q_ZJU_Singletons152010, 3c2_BT_Q_ZJU_Singletons28984, 3c2_BT_Q_ZJU_Singletons94864	0	5	3
7	GO:0022890	inorganic cation transmembrane transporter activity	molecular_function	5		1.61	f3c_BT_Q_ZJU_Singletons18323, 3c2_BT_Q_ZJU_Singletons143878, f3c_BT_Q_ZJU_Singletons6522, 3c2_BT_Q_ZJU_Singletons6522, f3c_BT_Q_ZJU_Singletons31684	0	3	2
7	GO:0004551	nucleotide diphosphatase activity	molecular_function	1		0.6	f3c_BT_Q_ZJU_Singletons16914	0	1	0
5	GO:0032555	purine ribonucleotide binding	molecular_function	41		24.6	f2c_BT_Q_ZJU_Singletons32891, f3c_BT_Q_ZJU_Singletons13920, f3c_BT_Q_ZJU_Singletons149276, f2c_BT_Q_ZJU_Singletons102161, f2c_BT_Q_ZJU_Singletons12061, f2c_BT_Q_ZJU_Singletons161535, f2c_BT_Q_ZJU_Singletons16732, f2c_BT_Q_ZJU_Singletons33965, f2c_BT_Q_ZJU_Singletons34861, f2c_BT_Q_ZJU_Singletons35033, f2c_BT_Q_ZJU_Singletons54675, f2c_BT_Q_ZJU_Singletons8976, f3c_BT_Q_ZJU_Cluster1928, f3c_BT_Q_ZJ…	10	23	8
4	GO:0016705	oxidoreductase activity, acting on paired donors, with incorporation or reduction of molecular oxygen	molecular_function	5		2.92	f3c_BT_Q_ZJU_Cluster2248, 3c2_BT_Q_ZJU_Singletons32509, 3c2_BT_Q_ZJU_Singletons19352, f2c_BT_Q_ZJU_Singletons1631, f3c_BT_Q_ZJU_Singletons1631	1	2	2
6	GO:0032036	myosin heavy chain binding	molecular_function	1		0.6	f3c_BT_Q_ZJU_Singletons4970	0	1	0
null	GO:0000989	transcription factor binding transcription factor activity	molecular_function	3		1.56	3c2_BT_Q_ZJU_Singletons35500, f3c_BT_Q_ZJU_Singletons35129, f3c_BT_Q_ZJU_Singletons35513	0	2	1
7	GO:0005261	cation channel activity	molecular_function	2		1.6	f3c_BT_Q_ZJU_Singletons31684, f3c_BT_Q_ZJU_Singletons34627	0	2	0
5	GO:0003779	actin binding	molecular_function	1		1	f3c_BT_Q_ZJU_Singletons33232	0	1	0
9	GO:0000146	microfilament motor activity	molecular_function	1		1	f3c_BT_Q_ZJU_Singletons33232	0	1	0
7	GO:0004532	exoribonuclease activity	molecular_function	1		0.36	f3c_BT_Q_ZJU_Singletons150494	0	1	0
3	GO:0003676	nucleic acid binding	molecular_function	46		34.8	f3c_BT_Q_ZJU_Singletons10805, f3c_BT_Q_ZJU_Singletons4204, f3c_BT_Q_ZJU_Singletons80314, 3c2_BT_Q_ZJU_Singletons102237, 3c2_BT_Q_ZJU_Singletons10805, f3c_BT_Q_ZJU_Singletons27162, 3c2_BT_Q_ZJU_Singletons13852, f2c_BT_Q_ZJU_Singletons12061, f2c_BT_Q_ZJU_Singletons81554, f3c_BT_Q_ZJU_Cluster1928, f3c_BT_Q_ZJU_Singletons27726, f3c_BT_Q_ZJU_Singletons81554, f3c_BT_Q_ZJU_Singletons141436, f2c_BT_Q_ZJU…	9	25	12
6	GO:0034979	NAD-dependent protein deacetylase activity	molecular_function	1		0.6	3c2_BT_Q_ZJU_Singletons166592	0	0	1
5	GO:0046872	metal ion binding	molecular_function	38		26.72	f2c_BT_Q_ZJU_Singletons1882, f2c_BT_Q_ZJU_Singletons24987, f2c_BT_Q_ZJU_Singletons27567, f2c_BT_Q_ZJU_Singletons35399, f3c_BT_Q_ZJU_Cluster2248, f3c_BT_Q_ZJU_Singletons144317, f3c_BT_Q_ZJU_Singletons16279, f3c_BT_Q_ZJU_Singletons16598, f3c_BT_Q_ZJU_Singletons166450, f3c_BT_Q_ZJU_Singletons17922, f3c_BT_Q_ZJU_Singletons1882, f3c_BT_Q_ZJU_Singletons19593, f3c_BT_Q_ZJU_Singletons20975, f3c_BT_Q_ZJU_…	7	22	9
3	GO:0004601	peroxidase activity	molecular_function	1		1	3c2_BT_Q_ZJU_Singletons19352	0	0	1
5	GO:0008452	RNA ligase activity	molecular_function	1		1	3c2_BT_Q_ZJU_Singletons32601	0	0	1
3	GO:0022892	substrate-specific transporter activity	molecular_function	17		5.65	f3c_BT_Q_ZJU_Singletons18323, 3c2_BT_Q_ZJU_Singletons143878, f3c_BT_Q_ZJU_Singletons6522, 3c2_BT_Q_ZJU_Singletons6522, f3c_BT_Q_ZJU_Singletons162684, 3c2_BT_Q_ZJU_Singletons162684, f3c_BT_Q_ZJU_Singletons24741, f3c_BT_Q_ZJU_Singletons31684, f3c_BT_Q_ZJU_Singletons34627, 3c2_BT_Q_ZJU_Singletons35488, f3c_BT_Q_ZJU_Singletons17428, 3c2_BT_Q_ZJU_Singletons157728, 3c2_BT_Q_ZJU_Singletons17428, f3c_BT_…	1	10	6
8	GO:0004386	helicase activity	molecular_function	7		5	3c2_BT_Q_ZJU_Singletons156438, 3c2_BT_Q_ZJU_Singletons23299, f2c_BT_Q_ZJU_Singletons35033, f3c_BT_Q_ZJU_Singletons11092, f3c_BT_Q_ZJU_Singletons34245, 3c2_BT_Q_ZJU_Singletons11092, 3c2_BT_Q_ZJU_Singletons34245	1	2	4
4	GO:0016830	carbon-carbon lyase activity	molecular_function	1		0.6	f3c_BT_Q_ZJU_Singletons160770	0	1	0
4	GO:0033293	monocarboxylic acid binding	molecular_function	1		0.6	f2c_BT_Q_ZJU_Singletons32374	1	0	0
3	GO:0008641	small protein activating enzyme activity	molecular_function	1		1	f2c_BT_Q_ZJU_Singletons23798	1	0	0
3	GO:0003702	RNA polymerase II transcription factor activity	molecular_function	1		1	3c2_BT_Q_ZJU_Singletons23299	0	0	1
3	GO:0051540	metal cluster binding	molecular_function	4		3.2	f3c_BT_Q_ZJU_Singletons5809, 3c2_BT_Q_ZJU_Singletons5809, f3c_BT_Q_ZJU_Singletons12612, f3c_BT_Q_ZJU_Singletons24383	0	3	1
null	GO:0000988	protein binding transcription factor activity	molecular_function	3		0.94	3c2_BT_Q_ZJU_Singletons35500, f3c_BT_Q_ZJU_Singletons35129, f3c_BT_Q_ZJU_Singletons35513	0	2	1
6	GO:0008509	anion transmembrane transporter activity	molecular_function	4		1.92	f3c_BT_Q_ZJU_Singletons6522, 3c2_BT_Q_ZJU_Singletons6522, f3c_BT_Q_ZJU_Singletons162684, 3c2_BT_Q_ZJU_Singletons162684	0	2	2
4	GO:0004497	monooxygenase activity	molecular_function	2		1.2	f3c_BT_Q_ZJU_Cluster2248, 3c2_BT_Q_ZJU_Singletons32509	0	1	1
4	GO:0016757	transferase activity, transferring glycosyl groups	molecular_function	7		7	f2c_BT_Q_ZJU_Singletons115366, f2c_BT_Q_ZJU_Singletons145495, f3c_BT_Q_ZJU_Singletons115366, f3c_BT_Q_ZJU_Singletons1930, f3c_BT_Q_ZJU_Singletons25322, 3c2_BT_Q_ZJU_Singletons132087, 3c2_BT_Q_ZJU_Singletons163736	2	3	2
4	GO:0019904	protein domain specific binding	molecular_function	1		1	f2c_BT_Q_ZJU_Singletons16732	1	0	0
6	GO:0015405	P-P-bond-hydrolysis-driven transmembrane transporter activity	molecular_function	3		1.72	f3c_BT_Q_ZJU_Singletons35940, f3c_BT_Q_ZJU_Singletons29529, f3c_BT_Q_ZJU_Singletons162651	0	3	0
5	GO:0015144	carbohydrate transmembrane transporter activity	molecular_function	1		0.22	3c2_BT_Q_ZJU_Singletons35488	0	0	1
6	GO:0008234	cysteine-type peptidase activity	molecular_function	1		0.6	3c2_BT_Q_ZJU_Singletons35500	0	0	1
5	GO:0015291	secondary active transmembrane transporter activity	molecular_function	2		0.26	f3c_BT_Q_ZJU_Singletons6522, 3c2_BT_Q_ZJU_Singletons6522	0	1	1
7	GO:0015173	aromatic amino acid transmembrane transporter activity	molecular_function	2		2	f3c_BT_Q_ZJU_Singletons162684, 3c2_BT_Q_ZJU_Singletons162684	0	1	1
3	GO:0060589	nucleoside-triphosphatase regulator activity	molecular_function	5		1.99	f3c_BT_Q_ZJU_Singletons10805, 3c2_BT_Q_ZJU_Singletons10805, f3c_BT_Q_ZJU_Singletons34980, f3c_BT_Q_ZJU_Singletons6140, f3c_BT_Q_ZJU_Singletons21477	0	4	1
7	GO:0004674	protein serine/threonine kinase activity	molecular_function	9		8.2	f3c_BT_Q_ZJU_Singletons33345, f3c_BT_Q_ZJU_Singletons165857, f2c_BT_Q_ZJU_Singletons33971, f3c_BT_Q_ZJU_Singletons151610, f3c_BT_Q_ZJU_Singletons166990, f3c_BT_Q_ZJU_Singletons33971, f3c_BT_Q_ZJU_Singletons35129, 3c2_BT_Q_ZJU_Singletons151610, 3c2_BT_Q_ZJU_Singletons165850	1	6	2
4	GO:0005096	GTPase activator activity	molecular_function	2		1.6	f3c_BT_Q_ZJU_Singletons34980, f3c_BT_Q_ZJU_Singletons6140	0	2	0
4	GO:0003713	transcription coactivator activity	molecular_function	1		1	3c2_BT_Q_ZJU_Singletons35500	0	0	1
4	GO:0050662	coenzyme binding	molecular_function	1		1	f3c_BT_Q_ZJU_Singletons12699	0	1	0
6	GO:0070566	adenylyltransferase activity	molecular_function	2		2	f2c_BT_Q_ZJU_Singletons13159, f3c_BT_Q_ZJU_Singletons13159	1	1	0
4	GO:0042802	identical protein binding	molecular_function	3		3	f3c_BT_Q_ZJU_Singletons27726, f3c_BT_Q_ZJU_Singletons33232, 3c2_BT_Q_ZJU_Singletons123630	0	2	1
6	GO:0032559	adenyl ribonucleotide binding	molecular_function	38		38	f2c_BT_Q_ZJU_Singletons102161, f2c_BT_Q_ZJU_Singletons12061, f2c_BT_Q_ZJU_Singletons161535, f2c_BT_Q_ZJU_Singletons16732, f2c_BT_Q_ZJU_Singletons33965, f2c_BT_Q_ZJU_Singletons34861, f2c_BT_Q_ZJU_Singletons35033, f2c_BT_Q_ZJU_Singletons54675, f2c_BT_Q_ZJU_Singletons8976, f3c_BT_Q_ZJU_Cluster1928, f3c_BT_Q_ZJU_Cluster2089, f3c_BT_Q_ZJU_Singletons102161, f3c_BT_Q_ZJU_Singletons103357, f3c_BT_Q_ZJU_S…	9	21	8
5	GO:0043565	sequence-specific DNA binding	molecular_function	1		1	f3c_BT_Q_ZJU_Singletons34086	0	1	0
7	GO:0005506	iron ion binding	molecular_function	2		2	f3c_BT_Q_ZJU_Singletons28512, 3c2_BT_Q_ZJU_Singletons32509	0	1	1
5	GO:0016881	acid-amino acid ligase activity	molecular_function	2		1.2	f2c_BT_Q_ZJU_Singletons161535, f3c_BT_Q_ZJU_Singletons19593	1	1	0
8	GO:0003774	motor activity	molecular_function	2		1.6	f3c_BT_Q_ZJU_Singletons7528, f3c_BT_Q_ZJU_Singletons33232	0	2	0
4	GO:0043169	cation binding	molecular_function	45		23.03	f2c_BT_Q_ZJU_Singletons1882, f2c_BT_Q_ZJU_Singletons24987, f2c_BT_Q_ZJU_Singletons27567, f2c_BT_Q_ZJU_Singletons35399, f3c_BT_Q_ZJU_Cluster2248, f3c_BT_Q_ZJU_Singletons144317, f3c_BT_Q_ZJU_Singletons16279, f3c_BT_Q_ZJU_Singletons16598, f3c_BT_Q_ZJU_Singletons166450, f3c_BT_Q_ZJU_Singletons17922, f3c_BT_Q_ZJU_Singletons1882, f3c_BT_Q_ZJU_Singletons19593, f3c_BT_Q_ZJU_Singletons20975, f3c_BT_Q_ZJU_…	8	24	13
6	GO:0005216	ion channel activity	molecular_function	2		0.96	f3c_BT_Q_ZJU_Singletons31684, f3c_BT_Q_ZJU_Singletons34627	0	2	0
4	GO:0022804	active transmembrane transporter activity	molecular_function	8		1.81	f3c_BT_Q_ZJU_Singletons6522, 3c2_BT_Q_ZJU_Singletons6522, f3c_BT_Q_ZJU_Singletons162684, 3c2_BT_Q_ZJU_Singletons162684, f3c_BT_Q_ZJU_Singletons24741, f3c_BT_Q_ZJU_Singletons35940, f3c_BT_Q_ZJU_Singletons29529, f3c_BT_Q_ZJU_Singletons162651	0	6	2
4	GO:0016651	oxidoreductase activity, acting on NADH or NADPH	molecular_function	2		1.6	f3c_BT_Q_ZJU_Singletons24383, f3c_BT_Q_ZJU_Singletons162105	0	2	0
7	GO:0035258	steroid hormone receptor binding	molecular_function	1		1	f3c_BT_Q_ZJU_Singletons35129	0	1	0
4	GO:0016879	ligase activity, forming carbon-nitrogen bonds	molecular_function	9		7.72	f2c_BT_Q_ZJU_Singletons161535, f3c_BT_Q_ZJU_Singletons19593, f2c_BT_Q_ZJU_Cluster505, f2c_BT_Q_ZJU_Singletons35260, f2c_BT_Q_ZJU_Singletons8976, f3c_BT_Q_ZJU_Cluster505, f3c_BT_Q_ZJU_Singletons20975, f3c_BT_Q_ZJU_Singletons33230, 3c2_BT_Q_ZJU_Singletons33230	4	4	1
5	GO:0008483	transaminase activity	molecular_function	2		2	f2c_BT_Q_ZJU_Singletons1776, 3c2_BT_Q_ZJU_Singletons1776	1	0	1
4	GO:0003677	DNA binding	molecular_function	9		7.16	f3c_BT_Q_ZJU_Singletons141436, f2c_BT_Q_ZJU_Singletons32455, f3c_BT_Q_ZJU_Singletons167283, f3c_BT_Q_ZJU_Singletons20975, f3c_BT_Q_ZJU_Singletons6721, 3c2_BT_Q_ZJU_Singletons6721, f2c_BT_Q_ZJU_Singletons12061, f3c_BT_Q_ZJU_Cluster2450, f3c_BT_Q_ZJU_Singletons34086	2	6	1
10	GO:0043492	ATPase activity, coupled to movement of substances	molecular_function	2		0.72	f3c_BT_Q_ZJU_Singletons35940, f3c_BT_Q_ZJU_Singletons162651	0	2	0
null	GO:0036094	small molecule binding	molecular_function	59		16.11	f2c_BT_Q_ZJU_Cluster505, f2c_BT_Q_ZJU_Singletons1266, f2c_BT_Q_ZJU_Singletons131327, f2c_BT_Q_ZJU_Singletons32474, f2c_BT_Q_ZJU_Singletons33971, f3c_BT_Q_ZJU_Cluster505, f3c_BT_Q_ZJU_Singletons12073, f3c_BT_Q_ZJU_Singletons12938, f3c_BT_Q_ZJU_Singletons131327, f3c_BT_Q_ZJU_Singletons165857, f3c_BT_Q_ZJU_Singletons28977, f3c_BT_Q_ZJU_Singletons32474, f3c_BT_Q_ZJU_Singletons33971, f3c_BT_Q_ZJU_Sing…	15	33	11
6	GO:0042625	ATPase activity, coupled to transmembrane movement of ions	molecular_function	1		1	f3c_BT_Q_ZJU_Singletons162651	0	1	0
7	GO:0016410	N-acyltransferase activity	molecular_function	1		0.36	3c2_BT_Q_ZJU_Singletons35500	0	0	1
5	GO:0016836	hydro-lyase activity	molecular_function	1		1	3c2_BT_Q_ZJU_Singletons8165	0	0	1
4	GO:0008135	translation factor activity, nucleic acid binding	molecular_function	6		5.36	f3c_BT_Q_ZJU_Singletons10805, f3c_BT_Q_ZJU_Singletons4204, f3c_BT_Q_ZJU_Singletons80314, 3c2_BT_Q_ZJU_Singletons102237, 3c2_BT_Q_ZJU_Singletons10805, f3c_BT_Q_ZJU_Singletons27162	0	4	2
3	GO:0042277	peptide binding	molecular_function	1		0.36	3c2_BT_Q_ZJU_Singletons33370	0	0	1
4	GO:0016810	hydrolase activity, acting on carbon-nitrogen (but not peptide) bonds	molecular_function	3		0.94	f2c_BT_Q_ZJU_Singletons159446, f3c_BT_Q_ZJU_Singletons159446, 3c2_BT_Q_ZJU_Singletons166592	1	1	1
3	GO:0043498	cell surface binding	molecular_function	1		1	f3c_BT_Q_ZJU_Singletons167247	0	1	0
2	GO:0016209	antioxidant activity	molecular_function	1		0.6	3c2_BT_Q_ZJU_Singletons19352	0	0	1
5	GO:0016634	oxidoreductase activity, acting on the CH-CH group of donors, oxygen as acceptor	molecular_function	1		1	f3c_BT_Q_ZJU_Singletons11692	0	1	0
6	GO:0046943	carboxylic acid transmembrane transporter activity	molecular_function	2		1.92	f3c_BT_Q_ZJU_Singletons162684, 3c2_BT_Q_ZJU_Singletons162684	0	1	1
4	GO:0016859	cis-trans isomerase activity	molecular_function	2		2	f2c_BT_Q_ZJU_Singletons22386, f3c_BT_Q_ZJU_Singletons22386	1	1	0
5	GO:0015075	ion transmembrane transporter activity	molecular_function	11		3.7	f3c_BT_Q_ZJU_Singletons18323, 3c2_BT_Q_ZJU_Singletons143878, f3c_BT_Q_ZJU_Singletons6522, 3c2_BT_Q_ZJU_Singletons6522, f3c_BT_Q_ZJU_Singletons31684, f3c_BT_Q_ZJU_Singletons34627, f3c_BT_Q_ZJU_Singletons162684, 3c2_BT_Q_ZJU_Singletons162684, f3c_BT_Q_ZJU_Singletons162651, f2c_BT_Q_ZJU_Singletons136646, f3c_BT_Q_ZJU_Singletons136646	1	7	3
6	GO:0034062	RNA polymerase activity	molecular_function	5		4.6	f3c_BT_Q_ZJU_Singletons146860, f3c_BT_Q_ZJU_Singletons67699, 3c2_BT_Q_ZJU_Singletons34687, 3c2_BT_Q_ZJU_Singletons67699, 3c2_BT_Q_ZJU_Singletons31710	0	2	3
5	GO:0005342	organic acid transmembrane transporter activity	molecular_function	2		1.15	f3c_BT_Q_ZJU_Singletons162684, 3c2_BT_Q_ZJU_Singletons162684	0	1	1
5	GO:0016671	oxidoreductase activity, acting on a sulfur group of donors, disulfide as acceptor	molecular_function	1		1	f3c_BT_Q_ZJU_Singletons14817	0	1	0
6	GO:0019787	small conjugating protein ligase activity	molecular_function	2		2	f2c_BT_Q_ZJU_Singletons161535, f3c_BT_Q_ZJU_Singletons19593	1	1	0
6	GO:0008187	poly-pyrimidine tract binding	molecular_function	1		1	f3c_BT_Q_ZJU_Singletons5420	0	1	0
2	GO:0005215	transporter activity	molecular_function	20		5.43	f3c_BT_Q_ZJU_Singletons18323, 3c2_BT_Q_ZJU_Singletons143878, f3c_BT_Q_ZJU_Singletons6522, 3c2_BT_Q_ZJU_Singletons6522, f3c_BT_Q_ZJU_Singletons162684, 3c2_BT_Q_ZJU_Singletons162684, f3c_BT_Q_ZJU_Singletons24741, f3c_BT_Q_ZJU_Singletons31684, f3c_BT_Q_ZJU_Singletons34627, 3c2_BT_Q_ZJU_Singletons35488, f3c_BT_Q_ZJU_Singletons22500, 3c2_BT_Q_ZJU_Singletons22500, f3c_BT_Q_ZJU_Singletons17428, 3c2_BT_Q…	1	12	7
6	GO:0034061	DNA polymerase activity	molecular_function	1		1	f3c_BT_Q_ZJU_Singletons21699	0	1	0
6	GO:0015171	amino acid transmembrane transporter activity	molecular_function	2		1.2	f3c_BT_Q_ZJU_Singletons162684, 3c2_BT_Q_ZJU_Singletons162684	0	1	1
6	GO:0008237	metallopeptidase activity	molecular_function	1		1	f3c_BT_Q_ZJU_Singletons16279	0	1	0
7	GO:0004520	endodeoxyribonuclease activity	molecular_function	1		1	f3c_BT_Q_ZJU_Cluster2450	0	1	0
3	GO:0008289	lipid binding	molecular_function	2		0.96	f2c_BT_Q_ZJU_Singletons32374, f3c_BT_Q_ZJU_Singletons36136	1	1	0
5	GO:0016717	oxidoreductase activity, acting on paired donors, with oxidation of a pair of donors resulting in the reduction of molecular oxygen to two molecules of water	molecular_function	2		1.2	f2c_BT_Q_ZJU_Singletons1631, f3c_BT_Q_ZJU_Singletons1631	1	1	0
6	GO:0015926	glucosidase activity	molecular_function	1		1	f3c_BT_Q_ZJU_Singletons36285	0	1	0
5	GO:0015631	tubulin binding	molecular_function	1		1	f3c_BT_Q_ZJU_Singletons34642	0	1	0
5	GO:0015267	channel activity	molecular_function	2		0.35	f3c_BT_Q_ZJU_Singletons31684, f3c_BT_Q_ZJU_Singletons34627	0	2	0
6	GO:0004519	endonuclease activity	molecular_function	3		2.6	f3c_BT_Q_ZJU_Cluster2450, f3c_BT_Q_ZJU_Singletons34086, f3c_BT_Q_ZJU_Singletons5023	0	3	0
4	GO:0003723	RNA binding	molecular_function	13		9.18	f3c_BT_Q_ZJU_Singletons10805, f3c_BT_Q_ZJU_Singletons4204, f3c_BT_Q_ZJU_Singletons80314, 3c2_BT_Q_ZJU_Singletons102237, 3c2_BT_Q_ZJU_Singletons10805, f3c_BT_Q_ZJU_Singletons27162, 3c2_BT_Q_ZJU_Singletons13852, f2c_BT_Q_ZJU_Singletons12061, f2c_BT_Q_ZJU_Singletons81554, f3c_BT_Q_ZJU_Cluster1928, f3c_BT_Q_ZJU_Singletons27726, f3c_BT_Q_ZJU_Singletons81554, f3c_BT_Q_ZJU_Singletons5420	2	8	3
8	GO:0016896	exoribonuclease activity, producing 5'-phosphomonoesters	molecular_function	1		0.6	f3c_BT_Q_ZJU_Singletons150494	0	1	0
5	GO:0042626	ATPase activity, coupled to transmembrane movement of substances	molecular_function	2		1.2	f3c_BT_Q_ZJU_Singletons35940, f3c_BT_Q_ZJU_Singletons162651	0	2	0
5	GO:0005275	amine transmembrane transporter activity	molecular_function	3		1.72	f3c_BT_Q_ZJU_Singletons162684, 3c2_BT_Q_ZJU_Singletons162684, f3c_BT_Q_ZJU_Singletons24741	0	2	1
7	GO:0015294	solute:cation symporter activity	molecular_function	2		0.72	f3c_BT_Q_ZJU_Singletons6522, 3c2_BT_Q_ZJU_Singletons6522	0	1	1
4	GO:0032553	ribonucleotide binding	molecular_function	41		14.76	f2c_BT_Q_ZJU_Singletons32891, f3c_BT_Q_ZJU_Singletons13920, f3c_BT_Q_ZJU_Singletons149276, f2c_BT_Q_ZJU_Singletons102161, f2c_BT_Q_ZJU_Singletons12061, f2c_BT_Q_ZJU_Singletons161535, f2c_BT_Q_ZJU_Singletons16732, f2c_BT_Q_ZJU_Singletons33965, f2c_BT_Q_ZJU_Singletons34861, f2c_BT_Q_ZJU_Singletons35033, f2c_BT_Q_ZJU_Singletons54675, f2c_BT_Q_ZJU_Singletons8976, f3c_BT_Q_ZJU_Cluster1928, f3c_BT_Q_ZJ…	10	23	8
3	GO:0016829	lyase activity	molecular_function	2		0.72	3c2_BT_Q_ZJU_Singletons8165, f3c_BT_Q_ZJU_Singletons160770	0	1	1
5	GO:0005099	Ras GTPase activator activity	molecular_function	1		1	f3c_BT_Q_ZJU_Singletons34980	0	1	0
4	GO:0005504	fatty acid binding	molecular_function	1		1	f2c_BT_Q_ZJU_Singletons32374	1	0	0
5	GO:0050664	oxidoreductase activity, acting on NADH or NADPH, oxygen as acceptor	molecular_function	1		1	f3c_BT_Q_ZJU_Singletons162105	0	1	0
4	GO:0016886	ligase activity, forming phosphoric ester bonds	molecular_function	1		0.6	3c2_BT_Q_ZJU_Singletons32601	0	0	1
4	GO:0022891	substrate-specific transmembrane transporter activity	molecular_function	13		3.81	f3c_BT_Q_ZJU_Singletons18323, 3c2_BT_Q_ZJU_Singletons143878, f3c_BT_Q_ZJU_Singletons6522, 3c2_BT_Q_ZJU_Singletons6522, f3c_BT_Q_ZJU_Singletons162684, 3c2_BT_Q_ZJU_Singletons162684, f3c_BT_Q_ZJU_Singletons24741, f3c_BT_Q_ZJU_Singletons31684, f3c_BT_Q_ZJU_Singletons34627, 3c2_BT_Q_ZJU_Singletons35488, f3c_BT_Q_ZJU_Singletons162651, f2c_BT_Q_ZJU_Singletons136646, f3c_BT_Q_ZJU_Singletons136646	1	8	4
5	GO:0033558	protein deacetylase activity	molecular_function	1		0.36	3c2_BT_Q_ZJU_Singletons166592	0	0	1
6	GO:0008081	phosphoric diester hydrolase activity	molecular_function	2		1.6	f3c_BT_Q_ZJU_Singletons25759, f3c_BT_Q_ZJU_Singletons31684	0	2	0
8	GO:0015077	monovalent inorganic cation transmembrane transporter activity	molecular_function	5		2.68	f3c_BT_Q_ZJU_Singletons18323, 3c2_BT_Q_ZJU_Singletons143878, f3c_BT_Q_ZJU_Singletons6522, 3c2_BT_Q_ZJU_Singletons6522, f3c_BT_Q_ZJU_Singletons31684	0	3	2
null	obsolete_molecular_function	obsolete_molecular_function	molecular_function	7		4.2	f2c_BT_Q_ZJU_Singletons12061, 3c2_BT_Q_ZJU_Singletons23299, f2c_BT_Q_ZJU_Singletons30308, f3c_BT_Q_ZJU_Singletons30308, f3c_BT_Q_ZJU_Singletons32774, f2c_BT_Q_ZJU_Singletons32455, f3c_BT_Q_ZJU_Singletons80314	3	3	1
5	GO:0004518	nuclease activity	molecular_function	6		3.05	f3c_BT_Q_ZJU_Cluster2450, f3c_BT_Q_ZJU_Singletons34086, f3c_BT_Q_ZJU_Singletons5023, f3c_BT_Q_ZJU_Singletons35651, f3c_BT_Q_ZJU_Singletons21699, f3c_BT_Q_ZJU_Singletons150494	0	6	0
4	GO:0016866	intramolecular transferase activity	molecular_function	2		1.6	f3c_BT_Q_ZJU_Singletons129381, 3c2_BT_Q_ZJU_Singletons8165	0	1	1
6	GO:0003690	double-stranded DNA binding	molecular_function	1		1	f3c_BT_Q_ZJU_Singletons141436	0	1	0
7	GO:0004112	cyclic-nucleotide phosphodiesterase activity	molecular_function	1		1	f3c_BT_Q_ZJU_Singletons31684	0	1	0
8	GO:0015079	potassium ion transmembrane transporter activity	molecular_function	1		0.6	f3c_BT_Q_ZJU_Singletons31684	0	1	0
6	GO:0004536	deoxyribonuclease activity	molecular_function	1		0.6	f3c_BT_Q_ZJU_Cluster2450	0	1	0
7	GO:0017136	NAD-dependent histone deacetylase activity	molecular_function	1		1	3c2_BT_Q_ZJU_Singletons166592	0	0	1
null	GO:0052866	phosphatidylinositol phosphate phosphatase activity	molecular_function	1		0.6	f2c_BT_Q_ZJU_Singletons165789	1	0	0
9	GO:0042623	ATPase activity, coupled	molecular_function	12		10.43	f3c_BT_Q_ZJU_Singletons35940, f3c_BT_Q_ZJU_Singletons162651, f2c_BT_Q_ZJU_Singletons102161, f2c_BT_Q_ZJU_Singletons12061, f2c_BT_Q_ZJU_Singletons35033, f3c_BT_Q_ZJU_Singletons102161, f3c_BT_Q_ZJU_Singletons35129, f3c_BT_Q_ZJU_Singletons5809, f3c_BT_Q_ZJU_Singletons6454, f3c_BT_Q_ZJU_Singletons7787, 3c2_BT_Q_ZJU_Singletons23299, 3c2_BT_Q_ZJU_Singletons5809	3	7	2
5	GO:0016712	oxidoreductase activity, acting on paired donors, with incorporation or reduction of molecular oxygen, reduced flavin or flavoprotein as one donor, and incorporation of one atom of oxygen	molecular_function	1		1	3c2_BT_Q_ZJU_Singletons32509	0	0	1
6	GO:0004067	asparaginase activity	molecular_function	2		2	f2c_BT_Q_ZJU_Singletons159446, f3c_BT_Q_ZJU_Singletons159446	1	1	0
8	GO:0016887	ATPase activity	molecular_function	14		8.26	f3c_BT_Q_ZJU_Singletons35940, f3c_BT_Q_ZJU_Singletons18499, f3c_BT_Q_ZJU_Singletons25817, f3c_BT_Q_ZJU_Singletons162651, f2c_BT_Q_ZJU_Singletons102161, f2c_BT_Q_ZJU_Singletons12061, f2c_BT_Q_ZJU_Singletons35033, f3c_BT_Q_ZJU_Singletons102161, f3c_BT_Q_ZJU_Singletons35129, f3c_BT_Q_ZJU_Singletons5809, f3c_BT_Q_ZJU_Singletons6454, f3c_BT_Q_ZJU_Singletons7787, 3c2_BT_Q_ZJU_Singletons23299, 3c2_BT_Q_…	3	9	2
4	GO:0008233	peptidase activity	molecular_function	25		14.74	3c2_BT_Q_ZJU_Singletons35500, f2c_BT_Q_ZJU_Singletons24987, f3c_BT_Q_ZJU_Singletons16279, 3c2_BT_Q_ZJU_Singletons24987, f2c_BT_Q_ZJU_Singletons16133, f2c_BT_Q_ZJU_Singletons167390, f3c_BT_Q_ZJU_Singletons7760, 3c2_BT_Q_ZJU_Singletons16133, 3c2_BT_Q_ZJU_Singletons31572, 3c2_BT_Q_ZJU_Singletons5037, f2c_BT_Q_ZJU_Singletons130235, f2c_BT_Q_ZJU_Singletons162008, f2c_BT_Q_ZJU_Singletons19088, f2c_BT_Q…	8	7	10
4	GO:0002046	opsin binding	molecular_function	1		1	f2c_BT_Q_ZJU_Singletons27203	1	0	0
4	GO:0004872	receptor activity	molecular_function	5		2.07	f2c_BT_Q_ZJU_Singletons88268, f3c_BT_Q_ZJU_Singletons88268, f3c_BT_Q_ZJU_Singletons31416, f3c_BT_Q_ZJU_Singletons165857, 3c2_BT_Q_ZJU_Singletons34094	1	3	1
8	GO:0015114	phosphate ion transmembrane transporter activity	molecular_function	2		1.2	f3c_BT_Q_ZJU_Singletons6522, 3c2_BT_Q_ZJU_Singletons6522	0	1	1
3	GO:0003682	chromatin binding	molecular_function	1		1	3c2_BT_Q_ZJU_Singletons23299	0	0	1
3	GO:0019842	vitamin binding	molecular_function	1		1	f3c_BT_Q_ZJU_Singletons160770	0	1	0
4	GO:0016788	hydrolase activity, acting on ester bonds	molecular_function	22		9.58	f2c_BT_Q_ZJU_Singletons165789, 3c2_BT_Q_ZJU_Singletons22687, f3c_BT_Q_ZJU_Cluster2450, f3c_BT_Q_ZJU_Singletons34086, f3c_BT_Q_ZJU_Singletons5023, f3c_BT_Q_ZJU_Singletons35651, f3c_BT_Q_ZJU_Singletons21699, f3c_BT_Q_ZJU_Singletons150494, 3c2_BT_Q_ZJU_Singletons123630, f3c_BT_Q_ZJU_Singletons17922, f3c_BT_Q_ZJU_Singletons69256, 3c2_BT_Q_ZJU_Singletons23352, 3c2_BT_Q_ZJU_Singletons5037, f3c_BT_Q_ZJU…	2	14	6
2	GO:0003824	catalytic activity	molecular_function	214		70.56	f3c_BT_Q_ZJU_Singletons24383, f2c_BT_Q_ZJU_Singletons1776, 3c2_BT_Q_ZJU_Singletons1776, f3c_BT_Q_ZJU_Singletons11692, f2c_BT_Q_ZJU_Singletons136646, f3c_BT_Q_ZJU_Singletons136646, f3c_BT_Q_ZJU_Singletons4970, f3c_BT_Q_ZJU_Singletons12699, f2c_BT_Q_ZJU_Singletons165789, 3c2_BT_Q_ZJU_Singletons32601, f2c_BT_Q_ZJU_Singletons161535, f3c_BT_Q_ZJU_Singletons19593, 3c2_BT_Q_ZJU_Singletons35500, f3c_BT_Q…	48	106	60
6	GO:0015927	trehalase activity	molecular_function	1		1	f2c_BT_Q_ZJU_Singletons31876	1	0	0
7	GO:0015296	anion:cation symporter activity	molecular_function	2		1.2	f3c_BT_Q_ZJU_Singletons6522, 3c2_BT_Q_ZJU_Singletons6522	0	1	1
6	GO:0035257	nuclear hormone receptor binding	molecular_function	1		0.6	f3c_BT_Q_ZJU_Singletons35129	0	1	0
5	GO:0004091	carboxylesterase activity	molecular_function	1		1	3c2_BT_Q_ZJU_Singletons22687	0	0	1
6	GO:0008757	S-adenosylmethionine-dependent methyltransferase activity	molecular_function	1		0.36	f3c_BT_Q_ZJU_Singletons13520	0	1	0
6	GO:0010843	promoter binding	molecular_function	1		1	f2c_BT_Q_ZJU_Singletons12061	1	0	0
4	GO:0016877	ligase activity, forming carbon-sulfur bonds	molecular_function	1		0.36	f3c_BT_Q_ZJU_Singletons1280	0	1	0
5	GO:0043566	structure-specific DNA binding	molecular_function	3		2.6	f3c_BT_Q_ZJU_Singletons141436, f2c_BT_Q_ZJU_Singletons12061, f3c_BT_Q_ZJU_Cluster2450	1	2	0
4	GO:0019899	enzyme binding	molecular_function	4		3.6	f2c_BT_Q_ZJU_Singletons16732, f2c_BT_Q_ZJU_Singletons12061, f2c_BT_Q_ZJU_Singletons161535, f3c_BT_Q_ZJU_Singletons34627	3	1	0
5	GO:0016831	carboxy-lyase activity	molecular_function	1		1	f3c_BT_Q_ZJU_Singletons160770	0	1	0
5	GO:0016628	oxidoreductase activity, acting on the CH-CH group of donors, NAD or NADP as acceptor	molecular_function	3		3	f2c_BT_Q_ZJU_Singletons136646, f3c_BT_Q_ZJU_Singletons136646, f3c_BT_Q_ZJU_Singletons4970	1	2	0
5	GO:0004888	transmembrane signaling receptor activity	molecular_function	4		2.96	f2c_BT_Q_ZJU_Singletons88268, f3c_BT_Q_ZJU_Singletons88268, f3c_BT_Q_ZJU_Singletons165857, 3c2_BT_Q_ZJU_Singletons34094	1	2	1
4	GO:0005048	signal sequence binding	molecular_function	1		0.6	3c2_BT_Q_ZJU_Singletons33370	0	0	1
2	GO:0005488	binding	molecular_function	208		108.29	f3c_BT_Q_ZJU_Singletons10805, f3c_BT_Q_ZJU_Singletons4204, f3c_BT_Q_ZJU_Singletons80314, 3c2_BT_Q_ZJU_Singletons102237, 3c2_BT_Q_ZJU_Singletons10805, f2c_BT_Q_ZJU_Singletons16732, f2c_BT_Q_ZJU_Singletons27203, f3c_BT_Q_ZJU_Singletons27162, f3c_BT_Q_ZJU_Singletons5809, 3c2_BT_Q_ZJU_Singletons5809, 3c2_BT_Q_ZJU_Singletons140142, f3c_BT_Q_ZJU_Singletons12612, f3c_BT_Q_ZJU_Singletons24383, f3c_BT_Q_Z…	46	104	58
5	GO:0015440	peptide-transporting ATPase activity	molecular_function	1		1	f3c_BT_Q_ZJU_Singletons35940	0	1	0
6	GO:0004812	aminoacyl-tRNA ligase activity	molecular_function	3		3	f2c_BT_Q_ZJU_Singletons131327, f3c_BT_Q_ZJU_Singletons131327, f3c_BT_Q_ZJU_Singletons28977	1	2	0
4	GO:0016746	transferase activity, transferring acyl groups	molecular_function	6		3.25	f3c_BT_Q_ZJU_Singletons1280, 3c2_BT_Q_ZJU_Singletons33701, 3c2_BT_Q_ZJU_Singletons11539, f3c_BT_Q_ZJU_Singletons11503, 3c2_BT_Q_ZJU_Singletons11503, 3c2_BT_Q_ZJU_Singletons35500	0	2	4
8	GO:0008080	N-acetyltransferase activity	molecular_function	1		0.6	3c2_BT_Q_ZJU_Singletons35500	0	0	1
8	GO:0000175	3'-5'-exoribonuclease activity	molecular_function	1		1	f3c_BT_Q_ZJU_Singletons150494	0	1	0
5	GO:0019900	kinase binding	molecular_function	1		1	f2c_BT_Q_ZJU_Singletons16732	1	0	0
7	GO:0008408	3'-5' exonuclease activity	molecular_function	2		1.6	f3c_BT_Q_ZJU_Singletons21699, f3c_BT_Q_ZJU_Singletons150494	0	2	0
4	GO:0017076	purine nucleotide binding	molecular_function	41		14.76	f2c_BT_Q_ZJU_Singletons32891, f3c_BT_Q_ZJU_Singletons13920, f3c_BT_Q_ZJU_Singletons149276, f2c_BT_Q_ZJU_Singletons102161, f2c_BT_Q_ZJU_Singletons12061, f2c_BT_Q_ZJU_Singletons161535, f2c_BT_Q_ZJU_Singletons16732, f2c_BT_Q_ZJU_Singletons33965, f2c_BT_Q_ZJU_Singletons34861, f2c_BT_Q_ZJU_Singletons35033, f2c_BT_Q_ZJU_Singletons54675, f2c_BT_Q_ZJU_Singletons8976, f3c_BT_Q_ZJU_Cluster1928, f3c_BT_Q_ZJ…	10	23	8
9	GO:0003678	DNA helicase activity	molecular_function	4		4	f3c_BT_Q_ZJU_Singletons11092, f3c_BT_Q_ZJU_Singletons34245, 3c2_BT_Q_ZJU_Singletons11092, 3c2_BT_Q_ZJU_Singletons34245	0	2	2
7	GO:0016274	protein-arginine N-methyltransferase activity	molecular_function	1		1	f3c_BT_Q_ZJU_Singletons13520	0	1	0
5	GO:0019001	guanyl nucleotide binding	molecular_function	3		1.8	f2c_BT_Q_ZJU_Singletons32891, f3c_BT_Q_ZJU_Singletons13920, f3c_BT_Q_ZJU_Singletons149276	1	2	0
5	GO:0003729	mRNA binding	molecular_function	1		1	3c2_BT_Q_ZJU_Singletons13852	0	0	1
4	GO:0046332	SMAD binding	molecular_function	1		1	3c2_BT_Q_ZJU_Singletons23352	0	0	1
5	GO:0016755	transferase activity, transferring amino-acyl groups	molecular_function	1		1	3c2_BT_Q_ZJU_Singletons33701	0	0	1
6	GO:0051119	sugar transmembrane transporter activity	molecular_function	1		0.36	3c2_BT_Q_ZJU_Singletons35488	0	0	1
8	GO:0004722	protein serine/threonine phosphatase activity	molecular_function	1		1	3c2_BT_Q_ZJU_Singletons9328	0	0	1
1	GO:0003674	molecular_function	molecular_function	329		118.89	f3c_BT_Q_ZJU_Singletons10805, f3c_BT_Q_ZJU_Singletons4204, f3c_BT_Q_ZJU_Singletons80314, 3c2_BT_Q_ZJU_Singletons102237, 3c2_BT_Q_ZJU_Singletons10805, f2c_BT_Q_ZJU_Singletons16732, f3c_BT_Q_ZJU_Singletons24383, f2c_BT_Q_ZJU_Singletons1776, 3c2_BT_Q_ZJU_Singletons1776, f3c_BT_Q_ZJU_Singletons11692, f2c_BT_Q_ZJU_Singletons27203, f2c_BT_Q_ZJU_Singletons136646, f3c_BT_Q_ZJU_Singletons136646, f3c_BT_Q_…	70	165	94
2	GO:0030234	enzyme regulator activity	molecular_function	6		2.2	f3c_BT_Q_ZJU_Singletons10805, 3c2_BT_Q_ZJU_Singletons10805, f2c_BT_Q_ZJU_Singletons32374, f3c_BT_Q_ZJU_Singletons34980, f3c_BT_Q_ZJU_Singletons6140, f3c_BT_Q_ZJU_Singletons21477	1	4	1
6	GO:0008324	cation transmembrane transporter activity	molecular_function	8		3.97	f3c_BT_Q_ZJU_Singletons18323, 3c2_BT_Q_ZJU_Singletons143878, f3c_BT_Q_ZJU_Singletons6522, 3c2_BT_Q_ZJU_Singletons6522, f3c_BT_Q_ZJU_Singletons31684, f3c_BT_Q_ZJU_Singletons34627, f2c_BT_Q_ZJU_Singletons136646, f3c_BT_Q_ZJU_Singletons136646	1	5	2
6	GO:0008170	N-methyltransferase activity	molecular_function	1		0.36	f3c_BT_Q_ZJU_Singletons13520	0	1	0

## Sheet: Sheet2
level	id	term	function	all_seq_num		graph score	seq detail	f2c	p-value	f3c	p-value	3c2	p-value
2	GO:0005623	cell	cellular_component	219		63.27	3c2_BT_Q_ZJU_Singletons23299, 3c2_BT_Q_ZJU_Singletons143878, f3c_BT_Q_ZJU_Singletons150494, f3c_BT_Q_ZJU_Singletons35129, f3c_BT_Q_ZJU_Singletons80314, f2c_BT_Q_ZJU_Singletons159446, f3c_BT_Q_ZJU_Singletons159446, f3c_BT_Q_ZJU_Singletons16323, f3c_BT_Q_ZJU_Singletons27726, f3c_BT_Q_ZJU_Singletons33232, f3c_BT_Q_ZJU_Singletons6140, 3c2_BT_Q_ZJU_Singletons29688, f2c_BT_Q_ZJU_Singletons102161, f2c_B…	45	#NUM!	117		57
7	GO:0031981	nuclear lumen	cellular_component	23		13.3	f3c_BT_Q_ZJU_Singletons150494, f3c_BT_Q_ZJU_Singletons35129, f3c_BT_Q_ZJU_Singletons80314, f2c_BT_Q_ZJU_Singletons161535, f2c_BT_Q_ZJU_Singletons16732, 3c2_BT_Q_ZJU_Singletons34687, f2c_BT_Q_ZJU_Singletons35399, 3c2_BT_Q_ZJU_Singletons35399, f2c_BT_Q_ZJU_Singletons34130, f3c_BT_Q_ZJU_Singletons278, 3c2_BT_Q_ZJU_Singletons9328, f2c_BT_Q_ZJU_Singletons31093, f2c_BT_Q_ZJU_Singletons32455, f2c_BT_Q_Z…	7		10		6
6	GO:0044454	nuclear chromosome part	cellular_component	1		0.22	f2c_BT_Q_ZJU_Singletons161535	1		0		0
6	GO:0005774	vacuolar membrane	cellular_component	1		1	f3c_BT_Q_ZJU_Singletons34642	0		1		0
7	GO:0000781	chromosome, telomeric region	cellular_component	1		1	f3c_BT_Q_ZJU_Cluster2450	0		1		0
7	GO:0000785	chromatin	cellular_component	2		1.22	f2c_BT_Q_ZJU_Singletons161535, f3c_BT_Q_ZJU_Singletons31730	1		1		0
7	GO:0005911	cell-cell junction	cellular_component	2		1.2	f2c_BT_Q_ZJU_Singletons16732, f3c_BT_Q_ZJU_Singletons24740	1		1		0
null	GO:0071944	cell periphery	cellular_component	4		0.55	f2c_BT_Q_ZJU_Singletons16732, f3c_BT_Q_ZJU_Singletons24740, f3c_BT_Q_ZJU_Singletons31684, 3c2_BT_Q_ZJU_Singletons25255	1		2		1
2	GO:0032991	macromolecular complex	cellular_component	57		28.51	3c2_BT_Q_ZJU_Singletons23299, 3c2_BT_Q_ZJU_Singletons143878, f3c_BT_Q_ZJU_Singletons150494, f3c_BT_Q_ZJU_Singletons35129, f3c_BT_Q_ZJU_Singletons80314, f3c_BT_Q_ZJU_Singletons16323, f3c_BT_Q_ZJU_Singletons34627, f3c_BT_Q_ZJU_Singletons4970, 3c2_BT_Q_ZJU_Singletons9328, f2c_BT_Q_ZJU_Singletons35399, 3c2_BT_Q_ZJU_Singletons35399, f3c_BT_Q_ZJU_Cluster2450, f2c_BT_Q_ZJU_Singletons34130, f3c_BT_Q_ZJU_…	9		33		15
5	GO:0043005	neuron projection	cellular_component	3		3	f2c_BT_Q_ZJU_Singletons33965, f3c_BT_Q_ZJU_Singletons10162, 3c2_BT_Q_ZJU_Singletons10162	1		1		1
6	GO:0005654	nucleoplasm	cellular_component	12		4.37	f3c_BT_Q_ZJU_Singletons150494, f3c_BT_Q_ZJU_Singletons35129, f3c_BT_Q_ZJU_Singletons80314, f2c_BT_Q_ZJU_Singletons16732, 3c2_BT_Q_ZJU_Singletons34687, f2c_BT_Q_ZJU_Singletons35399, 3c2_BT_Q_ZJU_Singletons35399, f2c_BT_Q_ZJU_Singletons34130, f3c_BT_Q_ZJU_Singletons278, 3c2_BT_Q_ZJU_Singletons9328, f3c_BT_Q_ZJU_Singletons35513, 3c2_BT_Q_ZJU_Singletons35500	3		5		4
8	GO:0005700	polytene chromosome	cellular_component	1		1	f3c_BT_Q_ZJU_Singletons163584	0		1		0
3	GO:0044422	organelle part	cellular_component	63		20.81	3c2_BT_Q_ZJU_Singletons23299, f3c_BT_Q_ZJU_Singletons150494, f3c_BT_Q_ZJU_Singletons35129, f3c_BT_Q_ZJU_Singletons80314, f3c_BT_Q_ZJU_Singletons16323, f3c_BT_Q_ZJU_Singletons33232, f3c_BT_Q_ZJU_Singletons6140, 3c2_BT_Q_ZJU_Singletons29688, f2c_BT_Q_ZJU_Singletons161535, f2c_BT_Q_ZJU_Singletons16732, 3c2_BT_Q_ZJU_Singletons34687, f2c_BT_Q_ZJU_Singletons1266, f3c_BT_Q_ZJU_Singletons35651, 3c2_BT_Q_…	13		32		18
8	GO:0044291	cell-cell contact zone	cellular_component	1		1	f2c_BT_Q_ZJU_Singletons16732	1		0		0
7	GO:0008328	ionotropic glutamate receptor complex	cellular_component	1		1	3c2_BT_Q_ZJU_Singletons25255	0		0		1
4	GO:0000139	Golgi membrane	cellular_component	1		1	f3c_BT_Q_ZJU_Singletons141497	0		1		0
7	GO:0005790	smooth endoplasmic reticulum	cellular_component	1		1	f2c_BT_Q_ZJU_Singletons27203	1		0		0
7	GO:0005884	actin filament	cellular_component	1		1	f3c_BT_Q_ZJU_Singletons33232	0		1		0
4	GO:0016020	membrane	cellular_component	59		32.56	3c2_BT_Q_ZJU_Singletons143878, 3c2_BT_Q_ZJU_Singletons16089, 3c2_BT_Q_ZJU_Singletons29688, 3c2_BT_Q_ZJU_Singletons35488, f2c_BT_Q_ZJU_Singletons16732, f3c_BT_Q_ZJU_Singletons141497, f3c_BT_Q_ZJU_Singletons100143, 3c2_BT_Q_ZJU_Singletons100143, f2c_BT_Q_ZJU_Singletons31876, f2c_BT_Q_ZJU_Singletons1631, f2c_BT_Q_ZJU_Singletons27192, f2c_BT_Q_ZJU_Singletons52458, f2c_BT_Q_ZJU_Singletons88268, f3c_BT…	8		31		20
7	GO:0005815	microtubule organizing center	cellular_component	2		1.6	3c2_BT_Q_ZJU_Singletons20858, f3c_BT_Q_ZJU_Singletons34642	0		1		1
6	GO:0034399	nuclear periphery	cellular_component	1		1	f2c_BT_Q_ZJU_Singletons34130	1		0		0
7	GO:0016023	cytoplasmic membrane-bounded vesicle	cellular_component	4		2.68	f3c_BT_Q_ZJU_Singletons33232, f3c_BT_Q_ZJU_Singletons10632, f3c_BT_Q_ZJU_Singletons21477, f3c_BT_Q_ZJU_Singletons166450	0		4		0
6	GO:0005793	endoplasmic reticulum-Golgi intermediate compartment	cellular_component	1		1	f2c_BT_Q_ZJU_Singletons32891	1		0		0
6	GO:0005637	nuclear inner membrane	cellular_component	2		1.2	f3c_BT_Q_ZJU_Singletons100143, 3c2_BT_Q_ZJU_Singletons100143	0		1		1
6	GO:0005840	ribosome	cellular_component	1		0.22	f3c_BT_Q_ZJU_Singletons16323	0		1		0
8	GO:0016461	unconventional myosin complex	cellular_component	1		1	f3c_BT_Q_ZJU_Singletons4970	0		1		0
6	GO:0043231	intracellular membrane-bounded organelle	cellular_component	118		76.26	3c2_BT_Q_ZJU_Singletons23299, f3c_BT_Q_ZJU_Singletons150494, f3c_BT_Q_ZJU_Singletons35129, f3c_BT_Q_ZJU_Singletons80314, f2c_BT_Q_ZJU_Singletons159446, f3c_BT_Q_ZJU_Singletons159446, f3c_BT_Q_ZJU_Singletons33232, f3c_BT_Q_ZJU_Singletons6140, 3c2_BT_Q_ZJU_Singletons29688, f2c_BT_Q_ZJU_Singletons102161, f2c_BT_Q_ZJU_Singletons1266, f2c_BT_Q_ZJU_Singletons30167, f3c_BT_Q_ZJU_Singletons102161, f3c_BT…	26		62		30
8	GO:0000123	histone acetyltransferase complex	cellular_component	3		1.8	f2c_BT_Q_ZJU_Singletons34130, f3c_BT_Q_ZJU_Singletons35513, 3c2_BT_Q_ZJU_Singletons35500	1		1		1
7	GO:0070161	anchoring junction	cellular_component	1		0.36	f2c_BT_Q_ZJU_Singletons16732	1		0		0
7	GO:0005773	vacuole	cellular_component	4		1.92	f2c_BT_Q_ZJU_Singletons159446, f3c_BT_Q_ZJU_Singletons159446, f3c_BT_Q_ZJU_Singletons34642, f3c_BT_Q_ZJU_Singletons24741	1		3		0
7	GO:0016585	chromatin remodeling complex	cellular_component	4		3.4	f2c_BT_Q_ZJU_Singletons35399, 3c2_BT_Q_ZJU_Singletons35399, 3c2_BT_Q_ZJU_Singletons166592, 3c2_BT_Q_ZJU_Singletons23299	1		0		3
6	GO:0005759	mitochondrial matrix	cellular_component	2		2	f2c_BT_Q_ZJU_Singletons12061, f3c_BT_Q_ZJU_Singletons21699	1		1		0
6	GO:0044430	cytoskeletal part	cellular_component	9		5.64	f3c_BT_Q_ZJU_Singletons4970, f3c_BT_Q_ZJU_Singletons33232, f3c_BT_Q_ZJU_Singletons7528, f3c_BT_Q_ZJU_Singletons18499, 3c2_BT_Q_ZJU_Singletons166145, f2c_BT_Q_ZJU_Singletons35206, 3c2_BT_Q_ZJU_Singletons35206, 3c2_BT_Q_ZJU_Singletons20858, f3c_BT_Q_ZJU_Singletons34642	1		5		3
6	GO:0070013	intracellular organelle lumen	cellular_component	25		9.18	f3c_BT_Q_ZJU_Singletons150494, f3c_BT_Q_ZJU_Singletons35129, f3c_BT_Q_ZJU_Singletons80314, f2c_BT_Q_ZJU_Singletons161535, f2c_BT_Q_ZJU_Singletons16732, 3c2_BT_Q_ZJU_Singletons34687, f2c_BT_Q_ZJU_Singletons35399, 3c2_BT_Q_ZJU_Singletons35399, f2c_BT_Q_ZJU_Singletons34130, f2c_BT_Q_ZJU_Singletons12061, f3c_BT_Q_ZJU_Singletons21699, f3c_BT_Q_ZJU_Singletons278, 3c2_BT_Q_ZJU_Singletons9328, f2c_BT_Q_Z…	8		11		6
7	GO:0043296	apical junction complex	cellular_component	1		1	f3c_BT_Q_ZJU_Singletons24740	0		1		0
3	GO:0031982	vesicle	cellular_component	5		1.56	f3c_BT_Q_ZJU_Singletons27726, f3c_BT_Q_ZJU_Singletons33232, f3c_BT_Q_ZJU_Singletons10632, f3c_BT_Q_ZJU_Singletons21477, f3c_BT_Q_ZJU_Singletons166450	0		5		0
6	GO:0000314	organellar small ribosomal subunit	cellular_component	1		1	f3c_BT_Q_ZJU_Singletons16323	0		1		0
6	GO:0030055	cell-substrate junction	cellular_component	1		0.6	f2c_BT_Q_ZJU_Singletons16732	1		0		0
5	GO:0005626	insoluble fraction	cellular_component	9		7.72	f2c_BT_Q_ZJU_Singletons27203, f3c_BT_Q_ZJU_Singletons100143, f3c_BT_Q_ZJU_Singletons10805, f3c_BT_Q_ZJU_Singletons34627, f3c_BT_Q_ZJU_Singletons35129, 3c2_BT_Q_ZJU_Singletons100143, 3c2_BT_Q_ZJU_Singletons10805, f3c_BT_Q_ZJU_Singletons36285, 3c2_BT_Q_ZJU_Singletons32509	1		5		3
6	GO:0031965	nuclear membrane	cellular_component	2		0.72	f3c_BT_Q_ZJU_Singletons100143, 3c2_BT_Q_ZJU_Singletons100143	0		1		1
6	GO:0044431	Golgi apparatus part	cellular_component	4		3.6	f3c_BT_Q_ZJU_Singletons34642, 3c2_BT_Q_ZJU_Singletons16089, 3c2_BT_Q_ZJU_Singletons33370, f3c_BT_Q_ZJU_Singletons141497	0		2		2
6	GO:0005624	membrane fraction	cellular_component	2		1.2	f3c_BT_Q_ZJU_Singletons36285, 3c2_BT_Q_ZJU_Singletons32509	0		1		1
8	GO:0015629	actin cytoskeleton	cellular_component	5		3.96	f3c_BT_Q_ZJU_Singletons4970, f3c_BT_Q_ZJU_Singletons28984, 3c2_BT_Q_ZJU_Singletons28984, 3c2_BT_Q_ZJU_Singletons94864, f3c_BT_Q_ZJU_Singletons33232	0		3		2
7	GO:0042579	microbody	cellular_component	1		0.6	f2c_BT_Q_ZJU_Singletons1266	1		0		0
8	GO:0030135	coated vesicle	cellular_component	3		1.8	f3c_BT_Q_ZJU_Singletons10632, f3c_BT_Q_ZJU_Singletons21477, f3c_BT_Q_ZJU_Singletons33232	0		3		0
3	GO:0043228	non-membrane-bounded organelle	cellular_component	28		7.79	f3c_BT_Q_ZJU_Singletons16323, f2c_BT_Q_ZJU_Singletons161535, f3c_BT_Q_ZJU_Singletons34086, f3c_BT_Q_ZJU_Singletons4970, f3c_BT_Q_ZJU_Singletons163584, f3c_BT_Q_ZJU_Singletons31730, f3c_BT_Q_ZJU_Cluster2450, f3c_BT_Q_ZJU_Singletons6140, f3c_BT_Q_ZJU_Singletons16779, f3c_BT_Q_ZJU_Singletons21477, f3c_BT_Q_ZJU_Singletons28984, 3c2_BT_Q_ZJU_Singletons28984, 3c2_BT_Q_ZJU_Singletons94864, f3c_BT_Q_ZJU_…	3		17		8
6	GO:0044427	chromosomal part	cellular_component	7		4.13	f2c_BT_Q_ZJU_Singletons161535, f3c_BT_Q_ZJU_Singletons34086, f3c_BT_Q_ZJU_Singletons31730, f3c_BT_Q_ZJU_Cluster2450, f3c_BT_Q_ZJU_Singletons163584, f3c_BT_Q_ZJU_Singletons6140, f3c_BT_Q_ZJU_Singletons33016	1		6		0
4	GO:0000267	cell fraction	cellular_component	10		5.63	f2c_BT_Q_ZJU_Singletons27203, f3c_BT_Q_ZJU_Singletons100143, f3c_BT_Q_ZJU_Singletons10805, f3c_BT_Q_ZJU_Singletons34627, f3c_BT_Q_ZJU_Singletons35129, 3c2_BT_Q_ZJU_Singletons100143, 3c2_BT_Q_ZJU_Singletons10805, f3c_BT_Q_ZJU_Singletons36285, 3c2_BT_Q_ZJU_Singletons32509, f3c_BT_Q_ZJU_Singletons6140	1		6		3
8	GO:0015630	microtubule cytoskeleton	cellular_component	10		6.68	f3c_BT_Q_ZJU_Singletons16779, f3c_BT_Q_ZJU_Singletons21477, f3c_BT_Q_ZJU_Singletons7528, f3c_BT_Q_ZJU_Singletons18499, 3c2_BT_Q_ZJU_Singletons166145, f2c_BT_Q_ZJU_Singletons35206, f3c_BT_Q_ZJU_Singletons4970, 3c2_BT_Q_ZJU_Singletons35206, 3c2_BT_Q_ZJU_Singletons20858, f3c_BT_Q_ZJU_Singletons34642	1		6		3
6	GO:0031226	intrinsic to plasma membrane	cellular_component	2		0.96	f3c_BT_Q_ZJU_Singletons31684, 3c2_BT_Q_ZJU_Singletons25255	0		1		1
8	GO:0070603	SWI/SNF-type complex	cellular_component	1		1	3c2_BT_Q_ZJU_Singletons23299	0		0		1
4	GO:0044297	cell body	cellular_component	2		2	f3c_BT_Q_ZJU_Singletons10162, 3c2_BT_Q_ZJU_Singletons10162	0		1		1
4	GO:0031975	envelope	cellular_component	6		1.6	f3c_BT_Q_ZJU_Singletons33232, f3c_BT_Q_ZJU_Singletons6140, 3c2_BT_Q_ZJU_Singletons29688, f3c_BT_Q_ZJU_Singletons100143, 3c2_BT_Q_ZJU_Singletons100143, f3c_BT_Q_ZJU_Singletons35940	0		4		2
6	GO:0016323	basolateral plasma membrane	cellular_component	1		0.36	f2c_BT_Q_ZJU_Singletons16732	1		0		0
4	GO:0031988	membrane-bounded vesicle	cellular_component	4		1.61	f3c_BT_Q_ZJU_Singletons33232, f3c_BT_Q_ZJU_Singletons10632, f3c_BT_Q_ZJU_Singletons21477, f3c_BT_Q_ZJU_Singletons166450	0		4		0
4	GO:0043233	organelle lumen	cellular_component	25		5.51	f3c_BT_Q_ZJU_Singletons150494, f3c_BT_Q_ZJU_Singletons35129, f3c_BT_Q_ZJU_Singletons80314, f2c_BT_Q_ZJU_Singletons161535, f2c_BT_Q_ZJU_Singletons16732, 3c2_BT_Q_ZJU_Singletons34687, f2c_BT_Q_ZJU_Singletons35399, 3c2_BT_Q_ZJU_Singletons35399, f2c_BT_Q_ZJU_Singletons34130, f2c_BT_Q_ZJU_Singletons12061, f3c_BT_Q_ZJU_Singletons21699, f3c_BT_Q_ZJU_Singletons278, 3c2_BT_Q_ZJU_Singletons9328, f2c_BT_Q_Z…	8		11		6
5	GO:0016469	proton-transporting two-sector ATPase complex	cellular_component	1		0.6	3c2_BT_Q_ZJU_Singletons143878	0		0		1
3	GO:0044464	cell part	cellular_component	219		105.45	3c2_BT_Q_ZJU_Singletons23299, 3c2_BT_Q_ZJU_Singletons143878, f3c_BT_Q_ZJU_Singletons150494, f3c_BT_Q_ZJU_Singletons35129, f3c_BT_Q_ZJU_Singletons80314, f2c_BT_Q_ZJU_Singletons159446, f3c_BT_Q_ZJU_Singletons159446, f3c_BT_Q_ZJU_Singletons16323, f3c_BT_Q_ZJU_Singletons27726, f3c_BT_Q_ZJU_Singletons33232, f3c_BT_Q_ZJU_Singletons6140, 3c2_BT_Q_ZJU_Singletons29688, f2c_BT_Q_ZJU_Singletons102161, f2c_B…	45		117		57
6	GO:0030532	small nuclear ribonucleoprotein complex	cellular_component	1		1	f3c_BT_Q_ZJU_Singletons144317	0		1		0
8	GO:0005764	lysosome	cellular_component	1		1	f3c_BT_Q_ZJU_Singletons24741	0		1		0
6	GO:0031301	integral to organelle membrane	cellular_component	1		1	f3c_BT_Q_ZJU_Singletons35940	0		1		0
6	GO:0016021	integral to membrane	cellular_component	4		2.56	f3c_BT_Q_ZJU_Singletons31684, f3c_BT_Q_ZJU_Singletons35940, 3c2_BT_Q_ZJU_Singletons25255, f3c_BT_Q_ZJU_Singletons167074	0		3		1
7	GO:0005678	chromatin assembly complex	cellular_component	1		1	3c2_BT_Q_ZJU_Singletons23299	0		0		1
3	GO:0043227	membrane-bounded organelle	cellular_component	119		50.76	3c2_BT_Q_ZJU_Singletons23299, f3c_BT_Q_ZJU_Singletons150494, f3c_BT_Q_ZJU_Singletons35129, f3c_BT_Q_ZJU_Singletons80314, f2c_BT_Q_ZJU_Singletons159446, f3c_BT_Q_ZJU_Singletons159446, f3c_BT_Q_ZJU_Singletons33232, f3c_BT_Q_ZJU_Singletons6140, 3c2_BT_Q_ZJU_Singletons29688, f2c_BT_Q_ZJU_Singletons102161, f2c_BT_Q_ZJU_Singletons1266, f2c_BT_Q_ZJU_Singletons30167, f3c_BT_Q_ZJU_Singletons102161, f3c_BT…	26		63		30
7	GO:0000323	lytic vacuole	cellular_component	3		2.6	f2c_BT_Q_ZJU_Singletons159446, f3c_BT_Q_ZJU_Singletons159446, f3c_BT_Q_ZJU_Singletons24741	1		2		0
4	GO:0008287	protein serine/threonine phosphatase complex	cellular_component	1		1	3c2_BT_Q_ZJU_Singletons9328	0		0		1
6	GO:0031225	anchored to membrane	cellular_component	1		1	f2c_BT_Q_ZJU_Singletons31876	1		0		0
7	GO:0005794	Golgi apparatus	cellular_component	4		2.16	f3c_BT_Q_ZJU_Singletons34642, 3c2_BT_Q_ZJU_Singletons16089, 3c2_BT_Q_ZJU_Singletons33370, f3c_BT_Q_ZJU_Singletons141497	0		2		2
2	GO:0005576	extracellular region	cellular_component	4		2.56	f2c_BT_Q_ZJU_Singletons19088, f3c_BT_Q_ZJU_Singletons167247, f3c_BT_Q_ZJU_Singletons162105, f3c_BT_Q_ZJU_Singletons27726	1		3		0
4	GO:0044424	intracellular part	cellular_component	161		77.5	3c2_BT_Q_ZJU_Singletons23299, f3c_BT_Q_ZJU_Singletons150494, f3c_BT_Q_ZJU_Singletons35129, f3c_BT_Q_ZJU_Singletons80314, f2c_BT_Q_ZJU_Singletons159446, f3c_BT_Q_ZJU_Singletons159446, f3c_BT_Q_ZJU_Singletons16323, f3c_BT_Q_ZJU_Singletons27726, f3c_BT_Q_ZJU_Singletons33232, f3c_BT_Q_ZJU_Singletons6140, 3c2_BT_Q_ZJU_Singletons29688, f2c_BT_Q_ZJU_Singletons102161, f2c_BT_Q_ZJU_Singletons1266, f2c_BT_…	33		85		43
5	GO:0005737	cytoplasm	cellular_component	56		25.41	f2c_BT_Q_ZJU_Singletons159446, f3c_BT_Q_ZJU_Singletons159446, f3c_BT_Q_ZJU_Singletons16323, f3c_BT_Q_ZJU_Singletons27726, f2c_BT_Q_ZJU_Singletons14324, f2c_BT_Q_ZJU_Singletons1631, f2c_BT_Q_ZJU_Singletons16732, f2c_BT_Q_ZJU_Singletons18080, f2c_BT_Q_ZJU_Singletons35206, f2c_BT_Q_ZJU_Singletons36282, f3c_BT_Q_ZJU_Cluster1928, f3c_BT_Q_ZJU_Singletons10153, f3c_BT_Q_ZJU_Singletons10805, f3c_BT_Q_ZJU…	13		29		14
7	GO:0005777	peroxisome	cellular_component	1		1	f2c_BT_Q_ZJU_Singletons1266	1		0		0
7	GO:0005874	microtubule	cellular_component	1		0.6	f3c_BT_Q_ZJU_Singletons7528	0		1		0
9	GO:0070461	SAGA-type complex	cellular_component	2		2	f3c_BT_Q_ZJU_Singletons35513, 3c2_BT_Q_ZJU_Singletons35500	0		1		1
5	GO:0000151	ubiquitin ligase complex	cellular_component	1		1	f3c_BT_Q_ZJU_Singletons34627	0		1		0
6	GO:0005681	spliceosomal complex	cellular_component	8		8	f2c_BT_Q_ZJU_Singletons35033, f2c_BT_Q_ZJU_Singletons81554, f3c_BT_Q_ZJU_Singletons144317, f3c_BT_Q_ZJU_Singletons147841, f3c_BT_Q_ZJU_Singletons164004, f3c_BT_Q_ZJU_Singletons33345, f3c_BT_Q_ZJU_Singletons5420, f3c_BT_Q_ZJU_Singletons81554	2		6		0
4	GO:0031252	cell leading edge	cellular_component	2		1.6	f3c_BT_Q_ZJU_Singletons33232, f2c_BT_Q_ZJU_Singletons16732	1		1		0
8	GO:0005667	transcription factor complex	cellular_component	3		3	f3c_BT_Q_ZJU_Singletons150494, f3c_BT_Q_ZJU_Singletons35129, f3c_BT_Q_ZJU_Singletons80314	0		3		0
5	GO:0044453	nuclear membrane part	cellular_component	2		1.2	f3c_BT_Q_ZJU_Singletons100143, 3c2_BT_Q_ZJU_Singletons100143	0		1		1
9	GO:0043189	H4/H2A histone acetyltransferase complex	cellular_component	1		1	f2c_BT_Q_ZJU_Singletons34130	1		0		0
8	GO:0035097	histone methyltransferase complex	cellular_component	2		2	f3c_BT_Q_ZJU_Singletons278, 3c2_BT_Q_ZJU_Singletons9328	0		1		1
7	GO:0005819	spindle	cellular_component	4		3.6	f3c_BT_Q_ZJU_Singletons7528, f2c_BT_Q_ZJU_Singletons35206, f3c_BT_Q_ZJU_Singletons4970, 3c2_BT_Q_ZJU_Singletons35206	1		2		1
8	GO:0001739	sex chromatin	cellular_component	1		1	f2c_BT_Q_ZJU_Singletons161535	1		0		0
4	GO:0001726	ruffle	cellular_component	1		1	f3c_BT_Q_ZJU_Singletons33232	0		1		0
8	GO:0005924	cell-substrate adherens junction	cellular_component	1		1	f2c_BT_Q_ZJU_Singletons16732	1		0		0
8	GO:0030139	endocytic vesicle	cellular_component	1		1	f3c_BT_Q_ZJU_Singletons33232	0		1		0
5	GO:0031224	intrinsic to membrane	cellular_component	34		29.86	f3c_BT_Q_ZJU_Singletons100143, 3c2_BT_Q_ZJU_Singletons100143, f2c_BT_Q_ZJU_Singletons31876, f2c_BT_Q_ZJU_Singletons1631, f2c_BT_Q_ZJU_Singletons27192, f2c_BT_Q_ZJU_Singletons52458, f2c_BT_Q_ZJU_Singletons88268, f3c_BT_Q_ZJU_Cluster2248, f3c_BT_Q_ZJU_Singletons10632, f3c_BT_Q_ZJU_Singletons135716, f3c_BT_Q_ZJU_Singletons143886, f3c_BT_Q_ZJU_Singletons154714, f3c_BT_Q_ZJU_Singletons162651, f3c_BT_Q…	5		18		11
7	GO:0000775	chromosome, centromeric region	cellular_component	2		2	f3c_BT_Q_ZJU_Singletons163584, f3c_BT_Q_ZJU_Singletons6140	0		2		0
5	GO:0005635	nuclear envelope	cellular_component	5		3.43	f3c_BT_Q_ZJU_Singletons33232, f3c_BT_Q_ZJU_Singletons6140, 3c2_BT_Q_ZJU_Singletons29688, f3c_BT_Q_ZJU_Singletons100143, 3c2_BT_Q_ZJU_Singletons100143	0		3		2
7	GO:0005694	chromosome	cellular_component	9		5.96	f2c_BT_Q_ZJU_Singletons161535, f3c_BT_Q_ZJU_Singletons34086, f3c_BT_Q_ZJU_Singletons163584, f3c_BT_Q_ZJU_Singletons31730, f3c_BT_Q_ZJU_Cluster2450, f3c_BT_Q_ZJU_Singletons6140, f3c_BT_Q_ZJU_Singletons33016, 3c2_BT_Q_ZJU_Singletons166592, 3c2_BT_Q_ZJU_Singletons23299	1		6		2
4	GO:0005622	intracellular	cellular_component	161		46.5	3c2_BT_Q_ZJU_Singletons23299, f3c_BT_Q_ZJU_Singletons150494, f3c_BT_Q_ZJU_Singletons35129, f3c_BT_Q_ZJU_Singletons80314, f2c_BT_Q_ZJU_Singletons159446, f3c_BT_Q_ZJU_Singletons159446, f3c_BT_Q_ZJU_Singletons16323, f3c_BT_Q_ZJU_Singletons27726, f3c_BT_Q_ZJU_Singletons33232, f3c_BT_Q_ZJU_Singletons6140, 3c2_BT_Q_ZJU_Singletons29688, f2c_BT_Q_ZJU_Singletons102161, f2c_BT_Q_ZJU_Singletons1266, f2c_BT_…	33		85		43
9	GO:0005720	nuclear heterochromatin	cellular_component	1		0.6	f2c_BT_Q_ZJU_Singletons161535	1		0		0
6	GO:0044428	nuclear part	cellular_component	37		21.49	3c2_BT_Q_ZJU_Singletons23299, f3c_BT_Q_ZJU_Singletons150494, f3c_BT_Q_ZJU_Singletons35129, f3c_BT_Q_ZJU_Singletons80314, f3c_BT_Q_ZJU_Singletons33232, f3c_BT_Q_ZJU_Singletons6140, 3c2_BT_Q_ZJU_Singletons29688, f2c_BT_Q_ZJU_Singletons161535, f2c_BT_Q_ZJU_Singletons16732, 3c2_BT_Q_ZJU_Singletons34687, f2c_BT_Q_ZJU_Singletons35399, 3c2_BT_Q_ZJU_Singletons35399, f3c_BT_Q_ZJU_Singletons100143, 3c2_BT_…	9		18		10
4	GO:0044425	membrane part	cellular_component	40		22.14	3c2_BT_Q_ZJU_Singletons143878, 3c2_BT_Q_ZJU_Singletons16089, 3c2_BT_Q_ZJU_Singletons29688, 3c2_BT_Q_ZJU_Singletons35488, f2c_BT_Q_ZJU_Singletons16732, f3c_BT_Q_ZJU_Singletons100143, 3c2_BT_Q_ZJU_Singletons100143, f2c_BT_Q_ZJU_Singletons31876, f2c_BT_Q_ZJU_Singletons1631, f2c_BT_Q_ZJU_Singletons27192, f2c_BT_Q_ZJU_Singletons52458, f2c_BT_Q_ZJU_Singletons88268, f3c_BT_Q_ZJU_Cluster2248, f3c_BT_Q_ZJ…	6		19		15
7	GO:0005813	centrosome	cellular_component	1		1	f3c_BT_Q_ZJU_Singletons34642	0		1		0
6	GO:0031410	cytoplasmic vesicle	cellular_component	5		2.61	f3c_BT_Q_ZJU_Singletons27726, f3c_BT_Q_ZJU_Singletons33232, f3c_BT_Q_ZJU_Singletons10632, f3c_BT_Q_ZJU_Singletons21477, f3c_BT_Q_ZJU_Singletons166450	0		5		0
3	GO:0043234	protein complex	cellular_component	39		29.24	3c2_BT_Q_ZJU_Singletons23299, 3c2_BT_Q_ZJU_Singletons143878, f3c_BT_Q_ZJU_Singletons150494, f3c_BT_Q_ZJU_Singletons35129, f3c_BT_Q_ZJU_Singletons80314, f3c_BT_Q_ZJU_Singletons34627, f3c_BT_Q_ZJU_Singletons4970, 3c2_BT_Q_ZJU_Singletons9328, f2c_BT_Q_ZJU_Singletons35399, 3c2_BT_Q_ZJU_Singletons35399, f3c_BT_Q_ZJU_Cluster2450, f2c_BT_Q_ZJU_Singletons34130, 3c2_BT_Q_ZJU_Singletons166592, f3c_BT_Q_ZJU…	6		21		12
7	GO:0000109	nucleotide-excision repair complex	cellular_component	1		1	f3c_BT_Q_ZJU_Cluster2450	0		1		0
4	GO:0031090	organelle membrane	cellular_component	12		9.59	f3c_BT_Q_ZJU_Singletons141497, f3c_BT_Q_ZJU_Singletons100143, 3c2_BT_Q_ZJU_Singletons100143, f3c_BT_Q_ZJU_Singletons34642, f2c_BT_Q_ZJU_Singletons32891, f3c_BT_Q_ZJU_Cluster2248, f3c_BT_Q_ZJU_Singletons30046, 3c2_BT_Q_ZJU_Singletons124602, 3c2_BT_Q_ZJU_Singletons16089, 3c2_BT_Q_ZJU_Singletons29688, 3c2_BT_Q_ZJU_Singletons32509, f3c_BT_Q_ZJU_Singletons35940	1		6		5
7	GO:0005856	cytoskeleton	cellular_component	15		7.38	f3c_BT_Q_ZJU_Singletons4970, f3c_BT_Q_ZJU_Singletons16779, f3c_BT_Q_ZJU_Singletons21477, f3c_BT_Q_ZJU_Singletons28984, 3c2_BT_Q_ZJU_Singletons28984, 3c2_BT_Q_ZJU_Singletons94864, f3c_BT_Q_ZJU_Singletons33232, f3c_BT_Q_ZJU_Singletons7528, f3c_BT_Q_ZJU_Singletons18499, 3c2_BT_Q_ZJU_Singletons166145, f3c_BT_Q_ZJU_Singletons155386, f2c_BT_Q_ZJU_Singletons35206, 3c2_BT_Q_ZJU_Singletons35206, 3c2_BT_Q_…	1		9		5
8	GO:0000793	condensed chromosome	cellular_component	1		1	f3c_BT_Q_ZJU_Singletons163584	0		1		0
3	GO:0032993	protein-DNA complex	cellular_component	2		2	f3c_BT_Q_ZJU_Singletons34245, 3c2_BT_Q_ZJU_Singletons34245	0		1		1
8	GO:0000792	heterochromatin	cellular_component	1		0.36	f2c_BT_Q_ZJU_Singletons161535	1		0		0
5	GO:0034708	methyltransferase complex	cellular_component	2		1.2	f3c_BT_Q_ZJU_Singletons278, 3c2_BT_Q_ZJU_Singletons9328	0		1		1
4	GO:0043235	receptor complex	cellular_component	1		0.6	3c2_BT_Q_ZJU_Singletons25255	0		0		1
6	GO:0033176	proton-transporting V-type ATPase complex	cellular_component	1		1	3c2_BT_Q_ZJU_Singletons143878	0		0		1
8	GO:0000118	histone deacetylase complex	cellular_component	2		2	f2c_BT_Q_ZJU_Singletons35399, 3c2_BT_Q_ZJU_Singletons35399	1		0		1
7	GO:0000228	nuclear chromosome	cellular_component	1		0.13	f2c_BT_Q_ZJU_Singletons161535	1		0		0
7	GO:0005768	endosome	cellular_component	1		1	f3c_BT_Q_ZJU_Singletons31416	0		1		0
2	GO:0031974	membrane-enclosed lumen	cellular_component	25		3.3	f3c_BT_Q_ZJU_Singletons150494, f3c_BT_Q_ZJU_Singletons35129, f3c_BT_Q_ZJU_Singletons80314, f2c_BT_Q_ZJU_Singletons161535, f2c_BT_Q_ZJU_Singletons16732, 3c2_BT_Q_ZJU_Singletons34687, f2c_BT_Q_ZJU_Singletons35399, 3c2_BT_Q_ZJU_Singletons35399, f2c_BT_Q_ZJU_Singletons34130, f2c_BT_Q_ZJU_Singletons12061, f3c_BT_Q_ZJU_Singletons21699, f3c_BT_Q_ZJU_Singletons278, 3c2_BT_Q_ZJU_Singletons9328, f2c_BT_Q_Z…	8		11		6
7	GO:0005875	microtubule associated complex	cellular_component	3		2.6	f3c_BT_Q_ZJU_Singletons18499, f3c_BT_Q_ZJU_Singletons7528, 3c2_BT_Q_ZJU_Singletons166145	0		2		1
5	GO:0019866	organelle inner membrane	cellular_component	3		1.72	f3c_BT_Q_ZJU_Singletons100143, 3c2_BT_Q_ZJU_Singletons100143, f3c_BT_Q_ZJU_Singletons35940	0		2		1
4	GO:0042995	cell projection	cellular_component	7		5.4	f3c_BT_Q_ZJU_Singletons33232, f2c_BT_Q_ZJU_Singletons33965, f3c_BT_Q_ZJU_Singletons10162, 3c2_BT_Q_ZJU_Singletons10162, f2c_BT_Q_ZJU_Singletons27203, f3c_BT_Q_ZJU_Singletons4970, 3c2_BT_Q_ZJU_Singletons20858	2		3		2
4	GO:0044446	intracellular organelle part	cellular_component	58		27.2	3c2_BT_Q_ZJU_Singletons23299, f3c_BT_Q_ZJU_Singletons150494, f3c_BT_Q_ZJU_Singletons35129, f3c_BT_Q_ZJU_Singletons80314, f3c_BT_Q_ZJU_Singletons16323, f3c_BT_Q_ZJU_Singletons33232, f3c_BT_Q_ZJU_Singletons6140, 3c2_BT_Q_ZJU_Singletons29688, f2c_BT_Q_ZJU_Singletons161535, f2c_BT_Q_ZJU_Singletons16732, 3c2_BT_Q_ZJU_Singletons34687, f2c_BT_Q_ZJU_Singletons1266, f3c_BT_Q_ZJU_Singletons35651, 3c2_BT_Q_…	12		30		16
5	GO:0043229	intracellular organelle	cellular_component	131		63.23	3c2_BT_Q_ZJU_Singletons23299, f3c_BT_Q_ZJU_Singletons150494, f3c_BT_Q_ZJU_Singletons35129, f3c_BT_Q_ZJU_Singletons80314, f2c_BT_Q_ZJU_Singletons159446, f3c_BT_Q_ZJU_Singletons159446, f3c_BT_Q_ZJU_Singletons16323, f3c_BT_Q_ZJU_Singletons27726, f3c_BT_Q_ZJU_Singletons33232, f3c_BT_Q_ZJU_Singletons6140, 3c2_BT_Q_ZJU_Singletons29688, f2c_BT_Q_ZJU_Singletons102161, f2c_BT_Q_ZJU_Singletons1266, f2c_BT_…	27		70		34
6	GO:0030054	cell junction	cellular_component	2		0.94	f2c_BT_Q_ZJU_Singletons16732, f3c_BT_Q_ZJU_Singletons24740	1		1		0
8	GO:0000790	nuclear chromatin	cellular_component	1		0.36	f2c_BT_Q_ZJU_Singletons161535	1		0		0
6	GO:0016327	apicolateral plasma membrane	cellular_component	1		0.6	f3c_BT_Q_ZJU_Singletons24740	0		1		0
8	GO:0005912	adherens junction	cellular_component	1		0.6	f2c_BT_Q_ZJU_Singletons16732	1		0		0
7	GO:0000808	origin recognition complex	cellular_component	1		1	f3c_BT_Q_ZJU_Singletons33016	0		1		0
1	GO:0005575	cellular_component	cellular_component	230		65.05	3c2_BT_Q_ZJU_Singletons23299, 3c2_BT_Q_ZJU_Singletons143878, f3c_BT_Q_ZJU_Singletons150494, f3c_BT_Q_ZJU_Singletons35129, f3c_BT_Q_ZJU_Singletons80314, f2c_BT_Q_ZJU_Singletons159446, f3c_BT_Q_ZJU_Singletons159446, f3c_BT_Q_ZJU_Singletons16323, f3c_BT_Q_ZJU_Singletons27726, f3c_BT_Q_ZJU_Singletons33232, f3c_BT_Q_ZJU_Singletons6140, 3c2_BT_Q_ZJU_Singletons29688, f2c_BT_Q_ZJU_Singletons102161, f2c_B…	49		122		59
6	GO:0044437	vacuolar part	cellular_component	1		0.6	f3c_BT_Q_ZJU_Singletons34642	0		1		0
4	GO:0012505	endomembrane system	cellular_component	8		4.66	f3c_BT_Q_ZJU_Singletons33232, f3c_BT_Q_ZJU_Singletons6140, 3c2_BT_Q_ZJU_Singletons29688, f3c_BT_Q_ZJU_Singletons141497, f3c_BT_Q_ZJU_Singletons100143, 3c2_BT_Q_ZJU_Singletons100143, f2c_BT_Q_ZJU_Singletons32891, 3c2_BT_Q_ZJU_Singletons16089	1		4		3
6	GO:0043232	intracellular non-membrane-bounded organelle	cellular_component	28		12.99	f3c_BT_Q_ZJU_Singletons16323, f2c_BT_Q_ZJU_Singletons161535, f3c_BT_Q_ZJU_Singletons34086, f3c_BT_Q_ZJU_Singletons4970, f3c_BT_Q_ZJU_Singletons163584, f3c_BT_Q_ZJU_Singletons31730, f3c_BT_Q_ZJU_Cluster2450, f3c_BT_Q_ZJU_Singletons6140, f3c_BT_Q_ZJU_Singletons16779, f3c_BT_Q_ZJU_Singletons21477, f3c_BT_Q_ZJU_Singletons28984, 3c2_BT_Q_ZJU_Singletons28984, 3c2_BT_Q_ZJU_Singletons94864, f3c_BT_Q_ZJU_…	3		17		8
6	GO:0005876	spindle microtubule	cellular_component	1		1	f3c_BT_Q_ZJU_Singletons7528	0		1		0
7	GO:0042598	vesicular fraction	cellular_component	2		2	f3c_BT_Q_ZJU_Singletons36285, 3c2_BT_Q_ZJU_Singletons32509	0		1		1
7	GO:0005783	endoplasmic reticulum	cellular_component	3		2.6	f2c_BT_Q_ZJU_Singletons27203, f3c_BT_Q_ZJU_Singletons22166, f3c_BT_Q_ZJU_Singletons36285	1		2		0
3	GO:0044421	extracellular region part	cellular_component	3		2.6	f2c_BT_Q_ZJU_Singletons19088, f3c_BT_Q_ZJU_Singletons167247, f3c_BT_Q_ZJU_Singletons162105	1		2		0
null	GO:0044391	ribosomal subunit	cellular_component	1		0.36	f3c_BT_Q_ZJU_Singletons16323	0		1		0
6	GO:0044451	nucleoplasm part	cellular_component	12		7.28	f3c_BT_Q_ZJU_Singletons150494, f3c_BT_Q_ZJU_Singletons35129, f3c_BT_Q_ZJU_Singletons80314, f2c_BT_Q_ZJU_Singletons16732, 3c2_BT_Q_ZJU_Singletons34687, f2c_BT_Q_ZJU_Singletons35399, 3c2_BT_Q_ZJU_Singletons35399, f2c_BT_Q_ZJU_Singletons34130, f3c_BT_Q_ZJU_Singletons278, 3c2_BT_Q_ZJU_Singletons9328, f3c_BT_Q_ZJU_Singletons35513, 3c2_BT_Q_ZJU_Singletons35500	3		5		4
9	GO:0030136	clathrin-coated vesicle	cellular_component	3		3	f3c_BT_Q_ZJU_Singletons10632, f3c_BT_Q_ZJU_Singletons21477, f3c_BT_Q_ZJU_Singletons33232	0		3		0
5	GO:0044459	plasma membrane part	cellular_component	4		1.54	f2c_BT_Q_ZJU_Singletons16732, f3c_BT_Q_ZJU_Singletons24740, f3c_BT_Q_ZJU_Singletons31684, 3c2_BT_Q_ZJU_Singletons25255	1		2		1
4	GO:0031967	organelle envelope	cellular_component	6		2.66	f3c_BT_Q_ZJU_Singletons33232, f3c_BT_Q_ZJU_Singletons6140, 3c2_BT_Q_ZJU_Singletons29688, f3c_BT_Q_ZJU_Singletons100143, 3c2_BT_Q_ZJU_Singletons100143, f3c_BT_Q_ZJU_Singletons35940	0		4		2
7	GO:0000313	organellar ribosome	cellular_component	1		0.6	f3c_BT_Q_ZJU_Singletons16323	0		1		0
4	GO:0031300	intrinsic to organelle membrane	cellular_component	3		1.8	f3c_BT_Q_ZJU_Singletons100143, 3c2_BT_Q_ZJU_Singletons100143, f3c_BT_Q_ZJU_Singletons35940	0		2		1
5	GO:0005886	plasma membrane	cellular_component	4		0.92	f2c_BT_Q_ZJU_Singletons16732, f3c_BT_Q_ZJU_Singletons24740, f3c_BT_Q_ZJU_Singletons31684, 3c2_BT_Q_ZJU_Singletons25255	1		2		1
7	GO:0005887	integral to plasma membrane	cellular_component	2		1.6	f3c_BT_Q_ZJU_Singletons31684, 3c2_BT_Q_ZJU_Singletons25255	0		1		1
8	GO:0031010	ISWI complex	cellular_component	1		1	3c2_BT_Q_ZJU_Singletons23299	0		0		1
6	GO:0044429	mitochondrial part	cellular_component	4		3.2	f2c_BT_Q_ZJU_Singletons1776, 3c2_BT_Q_ZJU_Singletons1776, f2c_BT_Q_ZJU_Singletons12061, f3c_BT_Q_ZJU_Singletons21699	2		1		1
8	GO:0005871	kinesin complex	cellular_component	1		1	3c2_BT_Q_ZJU_Singletons166145	0		0		1
5	GO:0044444	cytoplasmic part	cellular_component	56		42.35	f2c_BT_Q_ZJU_Singletons159446, f3c_BT_Q_ZJU_Singletons159446, f3c_BT_Q_ZJU_Singletons16323, f3c_BT_Q_ZJU_Singletons27726, f2c_BT_Q_ZJU_Singletons14324, f2c_BT_Q_ZJU_Singletons1631, f2c_BT_Q_ZJU_Singletons16732, f2c_BT_Q_ZJU_Singletons18080, f2c_BT_Q_ZJU_Singletons35206, f2c_BT_Q_ZJU_Singletons36282, f3c_BT_Q_ZJU_Cluster1928, f3c_BT_Q_ZJU_Singletons10153, f3c_BT_Q_ZJU_Singletons10805, f3c_BT_Q_ZJU…	13		29		14
7	GO:0005634	nucleus	cellular_component	42		17.89	3c2_BT_Q_ZJU_Singletons23299, f3c_BT_Q_ZJU_Singletons150494, f3c_BT_Q_ZJU_Singletons35129, f3c_BT_Q_ZJU_Singletons80314, f3c_BT_Q_ZJU_Singletons33232, f3c_BT_Q_ZJU_Singletons6140, 3c2_BT_Q_ZJU_Singletons29688, f2c_BT_Q_ZJU_Singletons102161, f2c_BT_Q_ZJU_Singletons1266, f2c_BT_Q_ZJU_Singletons30167, f3c_BT_Q_ZJU_Singletons102161, f3c_BT_Q_ZJU_Singletons35651, f2c_BT_Q_ZJU_Singletons161535, f2c_BT_…	12		20		10
5	GO:0030529	ribonucleoprotein complex	cellular_component	13		9.62	f3c_BT_Q_ZJU_Singletons16323, f3c_BT_Q_ZJU_Singletons144317, f3c_BT_Q_ZJU_Singletons27266, f3c_BT_Q_ZJU_Singletons278, f3c_BT_Q_ZJU_Singletons9013, 3c2_BT_Q_ZJU_Singletons897, f2c_BT_Q_ZJU_Singletons35033, f2c_BT_Q_ZJU_Singletons81554, f3c_BT_Q_ZJU_Singletons147841, f3c_BT_Q_ZJU_Singletons164004, f3c_BT_Q_ZJU_Singletons33345, f3c_BT_Q_ZJU_Singletons5420, f3c_BT_Q_ZJU_Singletons81554	2		10		1
8	GO:0000803	sex chromosome	cellular_component	1		0.6	f2c_BT_Q_ZJU_Singletons161535	1		0		0
7	GO:0015935	small ribosomal subunit	cellular_component	1		0.6	f3c_BT_Q_ZJU_Singletons16323	0		1		0
7	GO:0016459	myosin complex	cellular_component	1		0.6	f3c_BT_Q_ZJU_Singletons4970	0		1		0
2	GO:0043226	organelle	cellular_component	132		40.63	3c2_BT_Q_ZJU_Singletons23299, f3c_BT_Q_ZJU_Singletons150494, f3c_BT_Q_ZJU_Singletons35129, f3c_BT_Q_ZJU_Singletons80314, f2c_BT_Q_ZJU_Singletons159446, f3c_BT_Q_ZJU_Singletons159446, f3c_BT_Q_ZJU_Singletons16323, f3c_BT_Q_ZJU_Singletons27726, f3c_BT_Q_ZJU_Singletons33232, f3c_BT_Q_ZJU_Singletons6140, 3c2_BT_Q_ZJU_Singletons29688, f2c_BT_Q_ZJU_Singletons102161, f2c_BT_Q_ZJU_Singletons1266, f2c_BT_…	27		71		34
7	GO:0031229	intrinsic to nuclear inner membrane	cellular_component	2		2	f3c_BT_Q_ZJU_Singletons100143, 3c2_BT_Q_ZJU_Singletons100143	0		1		1
4	GO:0031012	extracellular matrix	cellular_component	1		1	f3c_BT_Q_ZJU_Singletons162105	0		1		0
7	GO:0005739	mitochondrion	cellular_component	6		3.92	f2c_BT_Q_ZJU_Singletons1776, 3c2_BT_Q_ZJU_Singletons1776, f2c_BT_Q_ZJU_Singletons12061, f3c_BT_Q_ZJU_Singletons21699, f2c_BT_Q_ZJU_Singletons131327, f3c_BT_Q_ZJU_Singletons131327	3		2		1
5	GO:0051093	negative regulation of developmental process	biological_process	2		0.72	f3c_BT_Q_ZJU_Singletons167074, f3c_BT_Q_ZJU_Singletons34642	0		2		0
7	GO:0007067	mitosis	biological_process	7		6.16	f3c_BT_Q_ZJU_Singletons7528, f3c_BT_Q_ZJU_Singletons163584, f3c_BT_Q_ZJU_Singletons20993, f2c_BT_Q_ZJU_Singletons35206, f3c_BT_Q_ZJU_Singletons13520, f3c_BT_Q_ZJU_Singletons6140, 3c2_BT_Q_ZJU_Singletons35206	1		5		1
3	GO:0006955	immune response	biological_process	1		0.22	f2c_BT_Q_ZJU_Singletons20021	1		0		0
6	GO:0050801	ion homeostasis	biological_process	6		2.5	f2c_BT_Q_ZJU_Singletons16732, f3c_BT_Q_ZJU_Singletons34627, f2c_BT_Q_ZJU_Singletons88268, f3c_BT_Q_ZJU_Singletons88268, f2c_BT_Q_ZJU_Singletons36282, 3c2_BT_Q_ZJU_Singletons36282	3		2		1
6	GO:0019752	carboxylic acid metabolic process	biological_process	14		5.82	3c2_BT_Q_ZJU_Singletons21485, f3c_BT_Q_ZJU_Singletons27757, f2c_BT_Q_ZJU_Singletons36282, 3c2_BT_Q_ZJU_Singletons36282, f2c_BT_Q_ZJU_Singletons1776, 3c2_BT_Q_ZJU_Singletons1776, f2c_BT_Q_ZJU_Singletons1631, f3c_BT_Q_ZJU_Cluster2248, f3c_BT_Q_ZJU_Singletons11503, f3c_BT_Q_ZJU_Singletons1631, 3c2_BT_Q_ZJU_Singletons11503, f2c_BT_Q_ZJU_Singletons131327, f3c_BT_Q_ZJU_Singletons131327, f3c_BT_Q_ZJU_Si…	4		6		4
7	GO:0007351	tripartite regional subdivision	biological_process	2		0.26	f3c_BT_Q_ZJU_Singletons10162, 3c2_BT_Q_ZJU_Singletons10162	0		1		1
2	GO:0044085	cellular component biogenesis	biological_process	5		2.18	f3c_BT_Q_ZJU_Singletons10162, 3c2_BT_Q_ZJU_Singletons10162, 3c2_BT_Q_ZJU_Singletons8165, f3c_BT_Q_ZJU_Singletons5420, f2c_BT_Q_ZJU_Singletons12061	1		2		2
5	GO:0045185	maintenance of protein location	biological_process	1		0.22	3c2_BT_Q_ZJU_Singletons33370	0		0		1
4	GO:0010324	membrane invagination	biological_process	5		2.28	f3c_BT_Q_ZJU_Singletons137394, 3c2_BT_Q_ZJU_Singletons140142, f2c_BT_Q_ZJU_Singletons16732, f3c_BT_Q_ZJU_Singletons167247, 3c2_BT_Q_ZJU_Singletons36302	1		2		2
7	GO:0050804	regulation of synaptic transmission	biological_process	1		1	f2c_BT_Q_ZJU_Singletons16732	1		0		0
3	GO:0007017	microtubule-based process	biological_process	12		8.41	f2c_BT_Q_ZJU_Singletons36282, f3c_BT_Q_ZJU_Singletons18499, f3c_BT_Q_ZJU_Singletons4970, 3c2_BT_Q_ZJU_Singletons166145, 3c2_BT_Q_ZJU_Singletons36282, f3c_BT_Q_ZJU_Singletons10162, f3c_BT_Q_ZJU_Singletons34642, f3c_BT_Q_ZJU_Singletons7528, 3c2_BT_Q_ZJU_Singletons10162, f2c_BT_Q_ZJU_Singletons161535, f3c_BT_Q_ZJU_Singletons166990, f3c_BT_Q_ZJU_Singletons20993	2		7		3
8	GO:0035088	establishment or maintenance of apical/basal cell polarity	biological_process	1		1	f3c_BT_Q_ZJU_Singletons103357	0		1		0
8	GO:0006400	tRNA modification	biological_process	1		0.6	f3c_BT_Q_ZJU_Cluster1928	0		1		0
5	GO:0060249	anatomical structure homeostasis	biological_process	3		1.56	f3c_BT_Q_ZJU_Singletons103357, f3c_BT_Q_ZJU_Singletons24740, f3c_BT_Q_ZJU_Cluster2450	0		3		0
5	GO:0006915	apoptotic process	biological_process	7		5.58	f3c_BT_Q_ZJU_Singletons34627, f2c_BT_Q_ZJU_Singletons16732, f2c_BT_Q_ZJU_Singletons36282, f2c_BT_Q_ZJU_Singletons6948, f3c_BT_Q_ZJU_Singletons10632, 3c2_BT_Q_ZJU_Singletons36282, f3c_BT_Q_ZJU_Singletons34086	3		3		1
4	GO:0009653	anatomical structure morphogenesis	biological_process	23		11.5	3c2_BT_Q_ZJU_Singletons20858, f3c_BT_Q_ZJU_Singletons167074, f2c_BT_Q_ZJU_Singletons1882, f2c_BT_Q_ZJU_Singletons30308, f3c_BT_Q_ZJU_Singletons18499, f3c_BT_Q_ZJU_Singletons1882, f3c_BT_Q_ZJU_Singletons30308, 3c2_BT_Q_ZJU_Singletons23299, f2c_BT_Q_ZJU_Singletons6948, f3c_BT_Q_ZJU_Singletons165857, f3c_BT_Q_ZJU_Singletons31416, 3c2_BT_Q_ZJU_Singletons165251, f3c_BT_Q_ZJU_Singletons24740, f2c_BT_Q_…	5		10		8
7	GO:0016441	posttranscriptional gene silencing	biological_process	2		1.2	f3c_BT_Q_ZJU_Singletons10162, 3c2_BT_Q_ZJU_Singletons10162	0		1		1
4	GO:0044092	negative regulation of molecular function	biological_process	1		0.22	f3c_BT_Q_ZJU_Singletons167247	0		1		0
6	GO:0006195	purine nucleotide catabolic process	biological_process	5		1.8	f3c_BT_Q_ZJU_Singletons154714, f3c_BT_Q_ZJU_Singletons162651, f3c_BT_Q_ZJU_Singletons29529, f3c_BT_Q_ZJU_Singletons35129, f3c_BT_Q_ZJU_Singletons21477	0		5		0
4	GO:0007618	mating	biological_process	2		2	f2c_BT_Q_ZJU_Singletons30620, f3c_BT_Q_ZJU_Singletons30620	1		1		0
7	GO:0055081	anion homeostasis	biological_process	1		0.36	f2c_BT_Q_ZJU_Singletons16732	1		0		0
4	GO:0040008	regulation of growth	biological_process	4		2.8	f3c_BT_Q_ZJU_Singletons137394, f3c_BT_Q_ZJU_Singletons15109, f3c_BT_Q_ZJU_Singletons103357, f2c_BT_Q_ZJU_Singletons16732	1		3		0
6	GO:0006281	DNA repair	biological_process	8		6.92	f3c_BT_Q_ZJU_Singletons35129, f3c_BT_Q_ZJU_Singletons34086, f2c_BT_Q_ZJU_Singletons161535, f3c_BT_Q_ZJU_Cluster2290, f3c_BT_Q_ZJU_Singletons141436, f3c_BT_Q_ZJU_Singletons35651, 3c2_BT_Q_ZJU_Singletons156438, f3c_BT_Q_ZJU_Cluster2450	1		6		1
6	GO:0010605	negative regulation of macromolecule metabolic process	biological_process	5		1.48	f3c_BT_Q_ZJU_Singletons10162, 3c2_BT_Q_ZJU_Singletons10162, f2c_BT_Q_ZJU_Singletons115639, f3c_BT_Q_ZJU_Singletons29252, 3c2_BT_Q_ZJU_Singletons32816	1		2		2
7	GO:0015698	inorganic anion transport	biological_process	4		3.2	f3c_BT_Q_ZJU_Singletons162684, 3c2_BT_Q_ZJU_Singletons162684, f3c_BT_Q_ZJU_Singletons6522, 3c2_BT_Q_ZJU_Singletons6522	0		2		2
7	GO:0030001	metal ion transport	biological_process	4		2.96	f3c_BT_Q_ZJU_Singletons135716, f3c_BT_Q_ZJU_Singletons31684, f3c_BT_Q_ZJU_Singletons18323, f3c_BT_Q_ZJU_Singletons34627	0		4		0
6	GO:0007600	sensory perception	biological_process	7		4.06	f2c_BT_Q_ZJU_Singletons1776, 3c2_BT_Q_ZJU_Singletons1776, 3c2_BT_Q_ZJU_Singletons34094, f2c_BT_Q_ZJU_Singletons30620, f3c_BT_Q_ZJU_Singletons30620, f2c_BT_Q_ZJU_Singletons27203, f3c_BT_Q_ZJU_Singletons4970	3		2		2
6	GO:0051223	regulation of protein transport	biological_process	3		0.39	f3c_BT_Q_ZJU_Singletons4970, f3c_BT_Q_ZJU_Singletons152010, 3c2_BT_Q_ZJU_Singletons152010	0		2		1
6	GO:0000272	polysaccharide catabolic process	biological_process	1		0.36	3c2_BT_Q_ZJU_Singletons9328	0		0		1
6	GO:0001894	tissue homeostasis	biological_process	2		1.6	f3c_BT_Q_ZJU_Singletons103357, f3c_BT_Q_ZJU_Singletons24740	0		2		0
4	GO:0023051	regulation of signaling	biological_process	6		2.29	f3c_BT_Q_ZJU_Singletons31730, f2c_BT_Q_ZJU_Singletons6948, 3c2_BT_Q_ZJU_Singletons140142, f2c_BT_Q_ZJU_Singletons27203, f3c_BT_Q_ZJU_Singletons4970, f2c_BT_Q_ZJU_Singletons16732	3		2		1
5	GO:0007552	metamorphosis	biological_process	2		0.72	3c2_BT_Q_ZJU_Singletons32816, 3c2_BT_Q_ZJU_Singletons36302	0		0		2
5	GO:0051051	negative regulation of transport	biological_process	2		0.43	f3c_BT_Q_ZJU_Singletons152010, 3c2_BT_Q_ZJU_Singletons152010	0		1		1
5	GO:0000819	sister chromatid segregation	biological_process	3		2.2	f3c_BT_Q_ZJU_Singletons163584, f3c_BT_Q_ZJU_Singletons20993, f3c_BT_Q_ZJU_Singletons7528	0		3		0
5	GO:0015980	energy derivation by oxidation of organic compounds	biological_process	1		0.43	3c2_BT_Q_ZJU_Singletons9328	0		0		1
8	GO:0007314	oocyte anterior/posterior axis specification	biological_process	2		1.2	f3c_BT_Q_ZJU_Singletons10162, 3c2_BT_Q_ZJU_Singletons10162	0		1		1
6	GO:0031644	regulation of neurological system process	biological_process	1		0.36	f2c_BT_Q_ZJU_Singletons16732	1		0		0
8	GO:0030071	regulation of mitotic metaphase/anaphase transition	biological_process	1		1	f3c_BT_Q_ZJU_Singletons20993	0		1		0
5	GO:0080090	regulation of primary metabolic process	biological_process	19		3.21	f3c_BT_Q_ZJU_Singletons21477, f3c_BT_Q_ZJU_Singletons29252, f3c_BT_Q_ZJU_Singletons31730, f3c_BT_Q_ZJU_Singletons13520, f3c_BT_Q_ZJU_Singletons33232, f3c_BT_Q_ZJU_Singletons35129, 3c2_BT_Q_ZJU_Singletons166592, f2c_BT_Q_ZJU_Singletons30308, f2c_BT_Q_ZJU_Singletons32455, f2c_BT_Q_ZJU_Singletons34130, f3c_BT_Q_ZJU_Singletons30308, f3c_BT_Q_ZJU_Singletons32774, 3c2_BT_Q_ZJU_Singletons36302, 3c2_BT_Q…	4		9		6
6	GO:0008038	neuron recognition	biological_process	1		0.6	f3c_BT_Q_ZJU_Singletons129373	0		1		0
5	GO:0035272	exocrine system development	biological_process	1		1	f3c_BT_Q_ZJU_Singletons129373	0		1		0
6	GO:0042373	vitamin K metabolic process	biological_process	1		0.6	f3c_BT_Q_ZJU_Singletons143886	0		1		0
6	GO:0007034	vacuolar transport	biological_process	1		0.6	f3c_BT_Q_ZJU_Singletons34642	0		1		0
6	GO:0007127	meiosis I	biological_process	1		1	f3c_BT_Q_ZJU_Cluster2450	0		1		0
7	GO:0034765	regulation of ion transmembrane transport	biological_process	1		0.6	f3c_BT_Q_ZJU_Singletons4970	0		1		0
5	GO:0009451	RNA modification	biological_process	2		1.36	3c2_BT_Q_ZJU_Singletons8165, f3c_BT_Q_ZJU_Cluster1928	0		1		1
6	GO:0051493	regulation of cytoskeleton organization	biological_process	1		0.36	3c2_BT_Q_ZJU_Singletons94864	0		0		1
3	GO:0008219	cell death	biological_process	11		3.78	f3c_BT_Q_ZJU_Singletons16914, f3c_BT_Q_ZJU_Singletons103357, f3c_BT_Q_ZJU_Singletons7760, f3c_BT_Q_ZJU_Singletons15884, f3c_BT_Q_ZJU_Singletons34627, f2c_BT_Q_ZJU_Singletons16732, f2c_BT_Q_ZJU_Singletons36282, f2c_BT_Q_ZJU_Singletons6948, f3c_BT_Q_ZJU_Singletons10632, 3c2_BT_Q_ZJU_Singletons36282, f3c_BT_Q_ZJU_Singletons34086	3		7		1
5	GO:0030163	protein catabolic process	biological_process	6		1.3	f2c_BT_Q_ZJU_Singletons12061, f2c_BT_Q_ZJU_Singletons161535, f3c_BT_Q_ZJU_Singletons17922, f3c_BT_Q_ZJU_Singletons34627, 3c2_BT_Q_ZJU_Singletons23352, 3c2_BT_Q_ZJU_Singletons35500	2		2		2
5	GO:0007015	actin filament organization	biological_process	2		1.2	f3c_BT_Q_ZJU_Singletons28984, 3c2_BT_Q_ZJU_Singletons28984	0		1		1
5	GO:0009887	organ morphogenesis	biological_process	10		6.35	3c2_BT_Q_ZJU_Singletons20858, f3c_BT_Q_ZJU_Singletons167074, f2c_BT_Q_ZJU_Singletons6948, f3c_BT_Q_ZJU_Singletons165857, f3c_BT_Q_ZJU_Singletons31416, 3c2_BT_Q_ZJU_Singletons165251, 3c2_BT_Q_ZJU_Singletons32816, 3c2_BT_Q_ZJU_Singletons36302, f3c_BT_Q_ZJU_Singletons28984, 3c2_BT_Q_ZJU_Singletons28984	1		4		5
5	GO:0006325	chromatin organization	biological_process	9		3.79	f3c_BT_Q_ZJU_Singletons31730, 3c2_BT_Q_ZJU_Singletons23299, 3c2_BT_Q_ZJU_Singletons166592, f2c_BT_Q_ZJU_Singletons161535, f2c_BT_Q_ZJU_Singletons34130, 3c2_BT_Q_ZJU_Singletons35500, f2c_BT_Q_ZJU_Singletons167390, f3c_BT_Q_ZJU_Singletons20993, f3c_BT_Q_ZJU_Singletons13520	3		3		3
5	GO:0034762	regulation of transmembrane transport	biological_process	3		1.01	f3c_BT_Q_ZJU_Singletons4970, f3c_BT_Q_ZJU_Singletons152010, 3c2_BT_Q_ZJU_Singletons152010	0		2		1
7	GO:0051131	chaperone-mediated protein complex assembly	biological_process	1		1	f2c_BT_Q_ZJU_Singletons12061	1		0		0
6	GO:0001568	blood vessel development	biological_process	1		0.36	f3c_BT_Q_ZJU_Singletons27726	0		1		0
4	GO:0019226	transmission of nerve impulse	biological_process	6		2.16	f3c_BT_Q_ZJU_Singletons10632, f3c_BT_Q_ZJU_Singletons21477, 3c2_BT_Q_ZJU_Singletons140142, f2c_BT_Q_ZJU_Singletons88268, f3c_BT_Q_ZJU_Singletons88268, f2c_BT_Q_ZJU_Singletons16732	2		3		1
null	GO:0071840	cellular component organization or biogenesis	biological_process	50		6.46	f3c_BT_Q_ZJU_Singletons34642, f2c_BT_Q_ZJU_Singletons16732, f2c_BT_Q_ZJU_Singletons1882, f2c_BT_Q_ZJU_Singletons30308, f3c_BT_Q_ZJU_Singletons18499, f3c_BT_Q_ZJU_Singletons1882, f3c_BT_Q_ZJU_Singletons30308, 3c2_BT_Q_ZJU_Singletons23299, f3c_BT_Q_ZJU_Singletons10162, 3c2_BT_Q_ZJU_Singletons10162, 3c2_BT_Q_ZJU_Singletons8165, f3c_BT_Q_ZJU_Singletons137394, 3c2_BT_Q_ZJU_Singletons140142, 3c2_BT_Q_Z…	11		24		15
6	GO:0042551	neuron maturation	biological_process	1		1	f3c_BT_Q_ZJU_Singletons163584	0		1		0
4	GO:0051235	maintenance of location	biological_process	1		0.13	3c2_BT_Q_ZJU_Singletons33370	0		0		1
6	GO:0010556	regulation of macromolecule biosynthetic process	biological_process	15		4.08	f3c_BT_Q_ZJU_Singletons29252, f3c_BT_Q_ZJU_Singletons13520, f3c_BT_Q_ZJU_Singletons33232, f3c_BT_Q_ZJU_Singletons35129, 3c2_BT_Q_ZJU_Singletons166592, f2c_BT_Q_ZJU_Singletons30308, f2c_BT_Q_ZJU_Singletons32455, f2c_BT_Q_ZJU_Singletons34130, f3c_BT_Q_ZJU_Singletons30308, f3c_BT_Q_ZJU_Singletons31730, f3c_BT_Q_ZJU_Singletons32774, 3c2_BT_Q_ZJU_Singletons36302, 3c2_BT_Q_ZJU_Singletons32816, f3c_BT_Q…	3		8		4
3	GO:0016044	cellular membrane organization	biological_process	5		1.37	f3c_BT_Q_ZJU_Singletons137394, 3c2_BT_Q_ZJU_Singletons140142, f2c_BT_Q_ZJU_Singletons16732, f3c_BT_Q_ZJU_Singletons167247, 3c2_BT_Q_ZJU_Singletons36302	1		2		2
2	GO:0000003	reproduction	biological_process	24		5.33	3c2_BT_Q_ZJU_Singletons124602, f3c_BT_Q_ZJU_Singletons10162, 3c2_BT_Q_ZJU_Singletons10162, f3c_BT_Q_ZJU_Singletons6721, 3c2_BT_Q_ZJU_Singletons6721, f3c_BT_Q_ZJU_Singletons28984, 3c2_BT_Q_ZJU_Singletons28984, f2c_BT_Q_ZJU_Singletons30620, f3c_BT_Q_ZJU_Singletons30620, f2c_BT_Q_ZJU_Singletons161535, f3c_BT_Q_ZJU_Singletons166990, f3c_BT_Q_ZJU_Cluster2450, f3c_BT_Q_ZJU_Singletons1027, f3c_BT_Q_ZJU_…	4		13		7
6	GO:0030002	cellular anion homeostasis	biological_process	1		0.6	f2c_BT_Q_ZJU_Singletons16732	1		0		0
7	GO:0032387	negative regulation of intracellular transport	biological_process	2		0.43	f3c_BT_Q_ZJU_Singletons152010, 3c2_BT_Q_ZJU_Singletons152010	0		1		1
8	GO:0009206	purine ribonucleoside triphosphate biosynthetic process	biological_process	1		1	f3c_BT_Q_ZJU_Singletons162651	0		1		0
3	GO:0009628	response to abiotic stimulus	biological_process	9		4.36	3c2_BT_Q_ZJU_Singletons34094, f3c_BT_Q_ZJU_Singletons166990, f3c_BT_Q_ZJU_Singletons34086, f2c_BT_Q_ZJU_Singletons161535, f3c_BT_Q_ZJU_Cluster2450, f2c_BT_Q_ZJU_Singletons30620, f3c_BT_Q_ZJU_Singletons30620, f2c_BT_Q_ZJU_Singletons27203, f3c_BT_Q_ZJU_Singletons4970	3		5		1
5	GO:0048729	tissue morphogenesis	biological_process	5		3.03	3c2_BT_Q_ZJU_Singletons20858, f2c_BT_Q_ZJU_Singletons6948, f3c_BT_Q_ZJU_Singletons24740, f2c_BT_Q_ZJU_Singletons36282, 3c2_BT_Q_ZJU_Singletons36282	2		1		2
8	GO:0009143	nucleoside triphosphate catabolic process	biological_process	5		1.57	f3c_BT_Q_ZJU_Singletons154714, f3c_BT_Q_ZJU_Singletons162651, f3c_BT_Q_ZJU_Singletons29529, f3c_BT_Q_ZJU_Singletons35129, f3c_BT_Q_ZJU_Singletons21477	0		5		0
4	GO:0009886	post-embryonic morphogenesis	biological_process	2		0.43	3c2_BT_Q_ZJU_Singletons32816, 3c2_BT_Q_ZJU_Singletons36302	0		0		2
7	GO:0071156	regulation of cell cycle arrest	biological_process	4		0.52	f3c_BT_Q_ZJU_Singletons146860, f3c_BT_Q_ZJU_Singletons166990, f3c_BT_Q_ZJU_Singletons67699, 3c2_BT_Q_ZJU_Singletons67699	0		3		1
4	GO:0019222	regulation of metabolic process	biological_process	24		4.09	f3c_BT_Q_ZJU_Singletons21477, f3c_BT_Q_ZJU_Singletons10162, 3c2_BT_Q_ZJU_Singletons10162, f2c_BT_Q_ZJU_Singletons115639, f3c_BT_Q_ZJU_Singletons29252, f3c_BT_Q_ZJU_Singletons31730, f3c_BT_Q_ZJU_Singletons13520, f3c_BT_Q_ZJU_Singletons33232, f3c_BT_Q_ZJU_Singletons35129, 3c2_BT_Q_ZJU_Singletons166592, f2c_BT_Q_ZJU_Singletons30308, f2c_BT_Q_ZJU_Singletons32455, f2c_BT_Q_ZJU_Singletons34130, f3c_BT_…	5		12		7
7	GO:0009584	detection of visible light	biological_process	2		0.72	f2c_BT_Q_ZJU_Singletons27203, f3c_BT_Q_ZJU_Singletons4970	1		1		0
null	GO:0072503	cellular divalent inorganic cation homeostasis	biological_process	1		0.6	f3c_BT_Q_ZJU_Singletons34627	0		1		0
6	GO:0000578	embryonic axis specification	biological_process	3		1.26	f3c_BT_Q_ZJU_Singletons10162, 3c2_BT_Q_ZJU_Singletons10162, 3c2_BT_Q_ZJU_Singletons13852	0		1		2
4	GO:0006066	alcohol metabolic process	biological_process	4		0.98	f3c_BT_Q_ZJU_Singletons89073, 3c2_BT_Q_ZJU_Singletons89073, f3c_BT_Q_ZJU_Singletons30429, 3c2_BT_Q_ZJU_Singletons30429	0		2		2
6	GO:0046942	carboxylic acid transport	biological_process	3		1.56	f3c_BT_Q_ZJU_Singletons24741, f3c_BT_Q_ZJU_Singletons162684, 3c2_BT_Q_ZJU_Singletons162684	0		2		1
null	GO:0071842	cellular component organization at cellular level	biological_process	42		12.89	f3c_BT_Q_ZJU_Singletons34642, f2c_BT_Q_ZJU_Singletons16732, f2c_BT_Q_ZJU_Singletons1882, f2c_BT_Q_ZJU_Singletons30308, f3c_BT_Q_ZJU_Singletons18499, f3c_BT_Q_ZJU_Singletons1882, f3c_BT_Q_ZJU_Singletons30308, 3c2_BT_Q_ZJU_Singletons23299, f3c_BT_Q_ZJU_Singletons10162, 3c2_BT_Q_ZJU_Singletons10162, f3c_BT_Q_ZJU_Singletons103357, f3c_BT_Q_ZJU_Singletons31730, f3c_BT_Q_ZJU_Cluster2450, 3c2_BT_Q_ZJU_S…	10		21		11
8	GO:0019941	modification-dependent protein catabolic process	biological_process	6		6	f2c_BT_Q_ZJU_Singletons12061, f2c_BT_Q_ZJU_Singletons161535, f3c_BT_Q_ZJU_Singletons17922, f3c_BT_Q_ZJU_Singletons34627, 3c2_BT_Q_ZJU_Singletons23352, 3c2_BT_Q_ZJU_Singletons35500	2		2		2
3	GO:0009056	catabolic process	biological_process	22		3.55	f3c_BT_Q_ZJU_Singletons154714, f3c_BT_Q_ZJU_Singletons162651, f3c_BT_Q_ZJU_Singletons29529, f3c_BT_Q_ZJU_Singletons35129, f3c_BT_Q_ZJU_Singletons34086, 3c2_BT_Q_ZJU_Singletons9328, f3c_BT_Q_ZJU_Singletons21477, f3c_BT_Q_ZJU_Singletons36285, f3c_BT_Q_ZJU_Singletons125706, f3c_BT_Q_ZJU_Singletons6454, f3c_BT_Q_ZJU_Singletons10162, 3c2_BT_Q_ZJU_Singletons10162, f3c_BT_Q_ZJU_Singletons36136, f3c_BT_Q…	2		15		5
7	GO:0010466	negative regulation of peptidase activity	biological_process	1		1	f3c_BT_Q_ZJU_Singletons167247	0		1		0
6	GO:0010883	regulation of lipid storage	biological_process	1		0.6	f3c_BT_Q_ZJU_Singletons12229	0		1		0
6	GO:0032386	regulation of intracellular transport	biological_process	3		0.39	f3c_BT_Q_ZJU_Singletons4970, f3c_BT_Q_ZJU_Singletons152010, 3c2_BT_Q_ZJU_Singletons152010	0		2		1
null	GO:0072521	purine-containing compound metabolic process	biological_process	7		1.5	f3c_BT_Q_ZJU_Singletons154714, f3c_BT_Q_ZJU_Singletons162651, f3c_BT_Q_ZJU_Singletons29529, f3c_BT_Q_ZJU_Singletons35129, f3c_BT_Q_ZJU_Singletons21477, f2c_BT_Q_ZJU_Cluster505, f3c_BT_Q_ZJU_Cluster505	1		6		0
4	GO:0009308	amine metabolic process	biological_process	7		1.21	3c2_BT_Q_ZJU_Singletons21485, f3c_BT_Q_ZJU_Singletons27757, f2c_BT_Q_ZJU_Singletons1776, 3c2_BT_Q_ZJU_Singletons1776, f2c_BT_Q_ZJU_Singletons131327, f3c_BT_Q_ZJU_Singletons131327, f3c_BT_Q_ZJU_Singletons28977	2		3		2
8	GO:0019228	regulation of action potential in neuron	biological_process	2		1.2	f2c_BT_Q_ZJU_Singletons88268, f3c_BT_Q_ZJU_Singletons88268	1		1		0
3	GO:0030030	cell projection organization	biological_process	10		3.38	f2c_BT_Q_ZJU_Singletons1882, f2c_BT_Q_ZJU_Singletons30308, f3c_BT_Q_ZJU_Singletons18499, f3c_BT_Q_ZJU_Singletons1882, f3c_BT_Q_ZJU_Singletons30308, 3c2_BT_Q_ZJU_Singletons23299, f2c_BT_Q_ZJU_Singletons16732, f3c_BT_Q_ZJU_Singletons28984, f3c_BT_Q_ZJU_Singletons31416, 3c2_BT_Q_ZJU_Singletons28984	3		5		2
5	GO:0009743	response to carbohydrate stimulus	biological_process	1		0.36	f2c_BT_Q_ZJU_Singletons16732	1		0		0
3	GO:0008037	cell recognition	biological_process	1		0.36	f3c_BT_Q_ZJU_Singletons129373	0		1		0
4	GO:0006082	organic acid metabolic process	biological_process	14		2.1	3c2_BT_Q_ZJU_Singletons21485, f3c_BT_Q_ZJU_Singletons27757, f2c_BT_Q_ZJU_Singletons36282, 3c2_BT_Q_ZJU_Singletons36282, f2c_BT_Q_ZJU_Singletons1776, 3c2_BT_Q_ZJU_Singletons1776, f2c_BT_Q_ZJU_Singletons1631, f3c_BT_Q_ZJU_Cluster2248, f3c_BT_Q_ZJU_Singletons11503, f3c_BT_Q_ZJU_Singletons1631, 3c2_BT_Q_ZJU_Singletons11503, f2c_BT_Q_ZJU_Singletons131327, f3c_BT_Q_ZJU_Singletons131327, f3c_BT_Q_ZJU_Si…	4		6		4
3	GO:0022414	reproductive process	biological_process	24		8.88	3c2_BT_Q_ZJU_Singletons124602, f3c_BT_Q_ZJU_Singletons10162, 3c2_BT_Q_ZJU_Singletons10162, f3c_BT_Q_ZJU_Singletons6721, 3c2_BT_Q_ZJU_Singletons6721, f3c_BT_Q_ZJU_Singletons28984, 3c2_BT_Q_ZJU_Singletons28984, f2c_BT_Q_ZJU_Singletons30620, f3c_BT_Q_ZJU_Singletons30620, f2c_BT_Q_ZJU_Singletons161535, f3c_BT_Q_ZJU_Singletons166990, f3c_BT_Q_ZJU_Cluster2450, f3c_BT_Q_ZJU_Singletons1027, f3c_BT_Q_ZJU_…	4		13		7
9	GO:0002097	tRNA wobble base modification	biological_process	1		1	f3c_BT_Q_ZJU_Cluster1928	0		1		0
7	GO:0043039	tRNA aminoacylation	biological_process	4		2.8	f3c_BT_Q_ZJU_Singletons27757, f2c_BT_Q_ZJU_Singletons131327, f3c_BT_Q_ZJU_Singletons131327, f3c_BT_Q_ZJU_Singletons28977	1		3		0
9	GO:0006184	GTP catabolic process	biological_process	1		0.6	f3c_BT_Q_ZJU_Singletons21477	0		1		0
5	GO:0032970	regulation of actin filament-based process	biological_process	1		0.36	3c2_BT_Q_ZJU_Singletons94864	0		0		1
3	GO:0019953	sexual reproduction	biological_process	11		2.62	f3c_BT_Q_ZJU_Singletons10162, 3c2_BT_Q_ZJU_Singletons10162, f3c_BT_Q_ZJU_Singletons6721, 3c2_BT_Q_ZJU_Singletons6721, f3c_BT_Q_ZJU_Singletons28984, 3c2_BT_Q_ZJU_Singletons28984, f3c_BT_Q_ZJU_Singletons150494, f3c_BT_Q_ZJU_Singletons5420, f2c_BT_Q_ZJU_Singletons165782, f3c_BT_Q_ZJU_Singletons20993, 3c2_BT_Q_ZJU_Singletons123630	1		6		4
9	GO:0006357	regulation of transcription from RNA polymerase II promoter	biological_process	5		4.6	f3c_BT_Q_ZJU_Singletons29252, f3c_BT_Q_ZJU_Singletons13520, f3c_BT_Q_ZJU_Singletons33232, f3c_BT_Q_ZJU_Singletons35129, 3c2_BT_Q_ZJU_Singletons166592	0		4		1
5	GO:0031023	microtubule organizing center organization	biological_process	3		1.8	f2c_BT_Q_ZJU_Singletons161535, f3c_BT_Q_ZJU_Singletons166990, f3c_BT_Q_ZJU_Singletons20993	1		2		0
4	GO:0035295	tube development	biological_process	1		0.36	3c2_BT_Q_ZJU_Singletons20858	0		0		1
3	GO:0007610	behavior	biological_process	12		6.56	3c2_BT_Q_ZJU_Singletons32816, f3c_BT_Q_ZJU_Singletons129373, f3c_BT_Q_ZJU_Singletons10162, 3c2_BT_Q_ZJU_Singletons10162, f2c_BT_Q_ZJU_Singletons36282, 3c2_BT_Q_ZJU_Singletons36282, f2c_BT_Q_ZJU_Singletons30620, f3c_BT_Q_ZJU_Singletons30620, f2c_BT_Q_ZJU_Singletons1631, f3c_BT_Q_ZJU_Singletons1631, f2c_BT_Q_ZJU_Singletons88268, f3c_BT_Q_ZJU_Singletons88268	4		5		3
4	GO:0048285	organelle fission	biological_process	7		2.22	f3c_BT_Q_ZJU_Singletons7528, f3c_BT_Q_ZJU_Singletons163584, f3c_BT_Q_ZJU_Singletons20993, f2c_BT_Q_ZJU_Singletons35206, f3c_BT_Q_ZJU_Singletons13520, f3c_BT_Q_ZJU_Singletons6140, 3c2_BT_Q_ZJU_Singletons35206	1		5		1
7	GO:0048477	oogenesis	biological_process	6		1.55	f3c_BT_Q_ZJU_Singletons10162, 3c2_BT_Q_ZJU_Singletons10162, f3c_BT_Q_ZJU_Singletons6721, 3c2_BT_Q_ZJU_Singletons6721, f3c_BT_Q_ZJU_Singletons28984, 3c2_BT_Q_ZJU_Singletons28984	0		3		3
6	GO:0009952	anterior/posterior pattern specification	biological_process	2		0.16	f3c_BT_Q_ZJU_Singletons10162, 3c2_BT_Q_ZJU_Singletons10162	0		1		1
5	GO:0048584	positive regulation of response to stimulus	biological_process	1		0.22	f2c_BT_Q_ZJU_Singletons6948	1		0		0
4	GO:0009314	response to radiation	biological_process	5		1.69	3c2_BT_Q_ZJU_Singletons34094, f2c_BT_Q_ZJU_Singletons161535, f3c_BT_Q_ZJU_Cluster2450, f2c_BT_Q_ZJU_Singletons27203, f3c_BT_Q_ZJU_Singletons4970	2		2		1
5	GO:0035150	regulation of tube size	biological_process	2		1.36	f3c_BT_Q_ZJU_Singletons24740, f2c_BT_Q_ZJU_Singletons16732	1		1		0
6	GO:0050880	regulation of blood vessel size	biological_process	1		0.6	f2c_BT_Q_ZJU_Singletons16732	1		0		0
6	GO:0001944	vasculature development	biological_process	2		1.22	f3c_BT_Q_ZJU_Singletons27726, f2c_BT_Q_ZJU_Singletons16732	1		1		0
null	GO:0071841	cellular component organization or biogenesis at cellular level	biological_process	43		8	f3c_BT_Q_ZJU_Singletons34642, f2c_BT_Q_ZJU_Singletons16732, f2c_BT_Q_ZJU_Singletons1882, f2c_BT_Q_ZJU_Singletons30308, f3c_BT_Q_ZJU_Singletons18499, f3c_BT_Q_ZJU_Singletons1882, f3c_BT_Q_ZJU_Singletons30308, 3c2_BT_Q_ZJU_Singletons23299, f3c_BT_Q_ZJU_Singletons10162, 3c2_BT_Q_ZJU_Singletons10162, 3c2_BT_Q_ZJU_Singletons8165, f3c_BT_Q_ZJU_Singletons103357, f3c_BT_Q_ZJU_Singletons31730, f3c_BT_Q_ZJ…	10		21		12
4	GO:0042180	cellular ketone metabolic process	biological_process	15		2.46	3c2_BT_Q_ZJU_Singletons21485, f3c_BT_Q_ZJU_Singletons27757, f2c_BT_Q_ZJU_Singletons36282, 3c2_BT_Q_ZJU_Singletons36282, f2c_BT_Q_ZJU_Singletons1776, 3c2_BT_Q_ZJU_Singletons1776, f2c_BT_Q_ZJU_Singletons1631, f3c_BT_Q_ZJU_Cluster2248, f3c_BT_Q_ZJU_Singletons11503, f3c_BT_Q_ZJU_Singletons1631, 3c2_BT_Q_ZJU_Singletons11503, f3c_BT_Q_ZJU_Singletons143886, f2c_BT_Q_ZJU_Singletons131327, f3c_BT_Q_ZJU_Si…	4		7		4
6	GO:0031163	metallo-sulfur cluster assembly	biological_process	2		2	f3c_BT_Q_ZJU_Singletons5809, 3c2_BT_Q_ZJU_Singletons5809	0		1		1
4	GO:0006979	response to oxidative stress	biological_process	1		1	f2c_BT_Q_ZJU_Singletons12061	1		0		0
4	GO:0019730	antimicrobial humoral response	biological_process	1		0.6	f2c_BT_Q_ZJU_Singletons20021	1		0		0
6	GO:0031175	neuron projection development	biological_process	10		5.04	f2c_BT_Q_ZJU_Singletons1882, f2c_BT_Q_ZJU_Singletons30308, f3c_BT_Q_ZJU_Singletons18499, f3c_BT_Q_ZJU_Singletons1882, f3c_BT_Q_ZJU_Singletons30308, 3c2_BT_Q_ZJU_Singletons23299, f2c_BT_Q_ZJU_Singletons16732, f3c_BT_Q_ZJU_Singletons28984, f3c_BT_Q_ZJU_Singletons31416, 3c2_BT_Q_ZJU_Singletons28984	3		5		2
5	GO:0006461	protein complex assembly	biological_process	1		0.96	f2c_BT_Q_ZJU_Singletons12061	1		0		0
5	GO:0060255	regulation of macromolecule metabolic process	biological_process	20		4.26	f3c_BT_Q_ZJU_Singletons10162, 3c2_BT_Q_ZJU_Singletons10162, f2c_BT_Q_ZJU_Singletons115639, f3c_BT_Q_ZJU_Singletons29252, f3c_BT_Q_ZJU_Singletons31730, f3c_BT_Q_ZJU_Singletons13520, f3c_BT_Q_ZJU_Singletons33232, f3c_BT_Q_ZJU_Singletons35129, 3c2_BT_Q_ZJU_Singletons166592, f2c_BT_Q_ZJU_Singletons30308, f2c_BT_Q_ZJU_Singletons32455, f2c_BT_Q_ZJU_Singletons34130, f3c_BT_Q_ZJU_Singletons30308, f3c_BT_…	5		9		6
5	GO:0033043	regulation of organelle organization	biological_process	3		0.56	f3c_BT_Q_ZJU_Singletons31730, f3c_BT_Q_ZJU_Singletons20993, 3c2_BT_Q_ZJU_Singletons94864	0		2		1
2	GO:0032501	multicellular organismal process	biological_process	67		21.27	f2c_BT_Q_ZJU_Singletons1776, 3c2_BT_Q_ZJU_Singletons1776, 3c2_BT_Q_ZJU_Singletons34094, 3c2_BT_Q_ZJU_Singletons20858, 3c2_BT_Q_ZJU_Singletons165251, f3c_BT_Q_ZJU_Singletons165857, f3c_BT_Q_ZJU_Singletons167074, f2c_BT_Q_ZJU_Singletons1882, f2c_BT_Q_ZJU_Singletons30308, f3c_BT_Q_ZJU_Singletons18499, f3c_BT_Q_ZJU_Singletons1882, f3c_BT_Q_ZJU_Singletons30308, 3c2_BT_Q_ZJU_Singletons23299, 3c2_BT_Q_Z…	14		34		19
4	GO:0044248	cellular catabolic process	biological_process	16		3.08	f3c_BT_Q_ZJU_Singletons154714, f3c_BT_Q_ZJU_Singletons162651, f3c_BT_Q_ZJU_Singletons29529, f3c_BT_Q_ZJU_Singletons35129, f3c_BT_Q_ZJU_Singletons34086, f3c_BT_Q_ZJU_Singletons21477, f3c_BT_Q_ZJU_Singletons10162, 3c2_BT_Q_ZJU_Singletons10162, f3c_BT_Q_ZJU_Singletons36136, f3c_BT_Q_ZJU_Singletons150494, f2c_BT_Q_ZJU_Singletons12061, f2c_BT_Q_ZJU_Singletons161535, f3c_BT_Q_ZJU_Singletons17922, f3c_B…	2		11		3
null	GO:0061245	establishment or maintenance of bipolar cell polarity	biological_process	1		0.6	f3c_BT_Q_ZJU_Singletons103357	0		1		0
7	GO:0050906	detection of stimulus involved in sensory perception	biological_process	2		0.43	f2c_BT_Q_ZJU_Singletons27203, f3c_BT_Q_ZJU_Singletons4970	1		1		0
6	GO:0034637	cellular carbohydrate biosynthetic process	biological_process	1		0.22	3c2_BT_Q_ZJU_Singletons9328	0		0		1
8	GO:0006874	cellular calcium ion homeostasis	biological_process	1		1	f3c_BT_Q_ZJU_Singletons34627	0		1		0
3	GO:0071684	organism emergence from protective structure	biological_process	1		0.6	3c2_BT_Q_ZJU_Singletons36302	0		0		1
5	GO:0042698	ovulation cycle	biological_process	1		0.6	3c2_BT_Q_ZJU_Singletons124602	0		0		1
6	GO:0042770	signal transduction in response to DNA damage	biological_process	1		1	f3c_BT_Q_ZJU_Singletons33232	0		1		0
6	GO:0051325	interphase	biological_process	2		1.42	f3c_BT_Q_ZJU_Singletons35129, f2c_BT_Q_ZJU_Singletons149732	1		1		0
8	GO:0016567	protein ubiquitination	biological_process	4		2.63	f2c_BT_Q_ZJU_Singletons161535, 3c2_BT_Q_ZJU_Singletons35500, f2c_BT_Q_ZJU_Singletons35206, 3c2_BT_Q_ZJU_Singletons35206	2		0		2
3	GO:0006950	response to stress	biological_process	25		11.59	f3c_BT_Q_ZJU_Singletons33232, f3c_BT_Q_ZJU_Singletons35129, f3c_BT_Q_ZJU_Singletons34086, f2c_BT_Q_ZJU_Singletons161535, f3c_BT_Q_ZJU_Cluster2290, f3c_BT_Q_ZJU_Singletons141436, f3c_BT_Q_ZJU_Singletons35651, 3c2_BT_Q_ZJU_Singletons156438, f3c_BT_Q_ZJU_Singletons146860, f3c_BT_Q_ZJU_Singletons166990, f3c_BT_Q_ZJU_Singletons67699, 3c2_BT_Q_ZJU_Singletons67699, f3c_BT_Q_ZJU_Cluster2450, f3c_BT_Q_ZJU…	4		17		4
4	GO:0050793	regulation of developmental process	biological_process	5		1.46	f3c_BT_Q_ZJU_Singletons165857, f3c_BT_Q_ZJU_Singletons167074, f3c_BT_Q_ZJU_Singletons166990, f3c_BT_Q_ZJU_Singletons34980, f3c_BT_Q_ZJU_Singletons34642	0		5		0
6	GO:0043543	protein acylation	biological_process	1		0.13	f2c_BT_Q_ZJU_Singletons34130	1		0		0
3	GO:0030534	adult behavior	biological_process	2		2	f2c_BT_Q_ZJU_Singletons88268, f3c_BT_Q_ZJU_Singletons88268	1		1		0
8	GO:0035437	maintenance of protein localization in endoplasmic reticulum	biological_process	1		1	3c2_BT_Q_ZJU_Singletons33370	0		0		1
5	GO:0032880	regulation of protein localization	biological_process	3		0.14	f3c_BT_Q_ZJU_Singletons4970, f3c_BT_Q_ZJU_Singletons152010, 3c2_BT_Q_ZJU_Singletons152010	0		2		1
5	GO:0031344	regulation of cell projection organization	biological_process	1		0.6	f2c_BT_Q_ZJU_Singletons16732	1		0		0
7	GO:0007409	axonogenesis	biological_process	4		4	f2c_BT_Q_ZJU_Singletons16732, f3c_BT_Q_ZJU_Singletons28984, f3c_BT_Q_ZJU_Singletons31416, 3c2_BT_Q_ZJU_Singletons28984	1		2		1
6	GO:0060562	epithelial tube morphogenesis	biological_process	1		0.6	3c2_BT_Q_ZJU_Singletons20858	0		0		1
5	GO:0032200	telomere organization	biological_process	1		0.6	f3c_BT_Q_ZJU_Cluster2450	0		1		0
6	GO:0021782	glial cell development	biological_process	2		2	f3c_BT_Q_ZJU_Singletons10805, 3c2_BT_Q_ZJU_Singletons10805	0		1		1
8	GO:0006475	internal protein amino acid acetylation	biological_process	1		0.36	f2c_BT_Q_ZJU_Singletons34130	1		0		0
5	GO:0009792	embryo development ending in birth or egg hatching	biological_process	4		2.8	f2c_BT_Q_ZJU_Singletons161535, f3c_BT_Q_ZJU_Singletons28984, 3c2_BT_Q_ZJU_Singletons28984, f3c_BT_Q_ZJU_Singletons166990	1		2		1
7	GO:0001736	establishment of planar polarity	biological_process	1		1	f2c_BT_Q_ZJU_Singletons6948	1		0		0
7	GO:0007041	lysosomal transport	biological_process	1		1	f3c_BT_Q_ZJU_Singletons34642	0		1		0
5	GO:0006163	purine nucleotide metabolic process	biological_process	7		2.5	f3c_BT_Q_ZJU_Singletons154714, f3c_BT_Q_ZJU_Singletons162651, f3c_BT_Q_ZJU_Singletons29529, f3c_BT_Q_ZJU_Singletons35129, f3c_BT_Q_ZJU_Singletons21477, f2c_BT_Q_ZJU_Cluster505, f3c_BT_Q_ZJU_Cluster505	1		6		0
9	GO:0045664	regulation of neuron differentiation	biological_process	1		0.6	f3c_BT_Q_ZJU_Singletons167074	0		1		0
3	GO:0021700	developmental maturation	biological_process	5		0.95	f3c_BT_Q_ZJU_Singletons10162, 3c2_BT_Q_ZJU_Singletons10162, f3c_BT_Q_ZJU_Singletons6721, 3c2_BT_Q_ZJU_Singletons6721, f3c_BT_Q_ZJU_Singletons163584	0		3		2
8	GO:0000209	protein polyubiquitination	biological_process	1		1	f2c_BT_Q_ZJU_Singletons161535	1		0		0
7	GO:0006875	cellular metal ion homeostasis	biological_process	1		0.6	f3c_BT_Q_ZJU_Singletons34627	0		1		0
3	GO:0006928	cellular component movement	biological_process	4		1.71	f2c_BT_Q_ZJU_Singletons16732, f3c_BT_Q_ZJU_Singletons28652, 3c2_BT_Q_ZJU_Singletons123630, 3c2_BT_Q_ZJU_Singletons36302	1		1		2
4	GO:0005976	polysaccharide metabolic process	biological_process	1		0.35	3c2_BT_Q_ZJU_Singletons9328	0		0		1
6	GO:0051297	centrosome organization	biological_process	3		3	f2c_BT_Q_ZJU_Singletons161535, f3c_BT_Q_ZJU_Singletons166990, f3c_BT_Q_ZJU_Singletons20993	1		2		0
4	GO:0090066	regulation of anatomical structure size	biological_process	3		1.18	f3c_BT_Q_ZJU_Singletons24740, f2c_BT_Q_ZJU_Singletons16732, 3c2_BT_Q_ZJU_Singletons94864	1		1		1
5	GO:0043086	negative regulation of catalytic activity	biological_process	1		0.36	f3c_BT_Q_ZJU_Singletons167247	0		1		0
6	GO:0015772	oligosaccharide transport	biological_process	1		0.6	3c2_BT_Q_ZJU_Singletons35488	0		0		1
7	GO:0034763	negative regulation of transmembrane transport	biological_process	2		0.72	f3c_BT_Q_ZJU_Singletons152010, 3c2_BT_Q_ZJU_Singletons152010	0		1		1
6	GO:0000271	polysaccharide biosynthetic process	biological_process	1		0.22	3c2_BT_Q_ZJU_Singletons9328	0		0		1
8	GO:0031123	RNA 3'-end processing	biological_process	2		1.2	f2c_BT_Q_ZJU_Singletons13159, f3c_BT_Q_ZJU_Singletons13159	1		1		0
5	GO:0006778	porphyrin-containing compound metabolic process	biological_process	1		0.6	f3c_BT_Q_ZJU_Singletons11692	0		1		0
3	GO:0007623	circadian rhythm	biological_process	1		1	3c2_BT_Q_ZJU_Singletons23299	0		0		1
5	GO:0051049	regulation of transport	biological_process	5		1.81	f3c_BT_Q_ZJU_Singletons33232, f2c_BT_Q_ZJU_Singletons16732, f3c_BT_Q_ZJU_Singletons4970, f3c_BT_Q_ZJU_Singletons152010, 3c2_BT_Q_ZJU_Singletons152010	1		3		1
5	GO:0044265	cellular macromolecule catabolic process	biological_process	10		3.08	f3c_BT_Q_ZJU_Singletons34086, f3c_BT_Q_ZJU_Singletons10162, 3c2_BT_Q_ZJU_Singletons10162, f3c_BT_Q_ZJU_Singletons150494, f2c_BT_Q_ZJU_Singletons12061, f2c_BT_Q_ZJU_Singletons161535, f3c_BT_Q_ZJU_Singletons17922, f3c_BT_Q_ZJU_Singletons34627, 3c2_BT_Q_ZJU_Singletons23352, 3c2_BT_Q_ZJU_Singletons35500	2		5		3
6	GO:0030003	cellular cation homeostasis	biological_process	1		0.36	f3c_BT_Q_ZJU_Singletons34627	0		1		0
5	GO:0048522	positive regulation of cellular process	biological_process	9		3.41	f2c_BT_Q_ZJU_Singletons16732, f3c_BT_Q_ZJU_Singletons16914, f3c_BT_Q_ZJU_Singletons31730, f2c_BT_Q_ZJU_Singletons6948, f3c_BT_Q_ZJU_Singletons35129, f3c_BT_Q_ZJU_Singletons4970, f3c_BT_Q_ZJU_Singletons34627, f3c_BT_Q_ZJU_Singletons34086, f3c_BT_Q_ZJU_Singletons165857	2		7		0
9	GO:0042990	regulation of transcription factor import into nucleus	biological_process	3		1.8	f3c_BT_Q_ZJU_Singletons4970, f3c_BT_Q_ZJU_Singletons152010, 3c2_BT_Q_ZJU_Singletons152010	0		2		1
6	GO:0051783	regulation of nuclear division	biological_process	1		0.36	f3c_BT_Q_ZJU_Singletons20993	0		1		0
8	GO:0009199	ribonucleoside triphosphate metabolic process	biological_process	5		1.93	f3c_BT_Q_ZJU_Singletons154714, f3c_BT_Q_ZJU_Singletons162651, f3c_BT_Q_ZJU_Singletons29529, f3c_BT_Q_ZJU_Singletons35129, f3c_BT_Q_ZJU_Singletons21477	0		5		0
7	GO:0010669	epithelial structure maintenance	biological_process	1		1	f3c_BT_Q_ZJU_Singletons24740	0		1		0
6	GO:0032990	cell part morphogenesis	biological_process	10		3.02	f2c_BT_Q_ZJU_Singletons1882, f2c_BT_Q_ZJU_Singletons30308, f3c_BT_Q_ZJU_Singletons18499, f3c_BT_Q_ZJU_Singletons1882, f3c_BT_Q_ZJU_Singletons30308, 3c2_BT_Q_ZJU_Singletons23299, f2c_BT_Q_ZJU_Singletons16732, f3c_BT_Q_ZJU_Singletons28984, f3c_BT_Q_ZJU_Singletons31416, 3c2_BT_Q_ZJU_Singletons28984	3		5		2
8	GO:0018394	peptidyl-lysine acetylation	biological_process	1		0.36	f2c_BT_Q_ZJU_Singletons34130	1		0		0
6	GO:0003143	embryonic heart tube morphogenesis	biological_process	1		1	3c2_BT_Q_ZJU_Singletons20858	0		0		1
5	GO:0008015	blood circulation	biological_process	1		0.36	f2c_BT_Q_ZJU_Singletons16732	1		0		0
5	GO:0048513	organ development	biological_process	23		14.83	3c2_BT_Q_ZJU_Singletons20858, f3c_BT_Q_ZJU_Singletons167074, f2c_BT_Q_ZJU_Singletons6948, f3c_BT_Q_ZJU_Singletons165857, f3c_BT_Q_ZJU_Singletons31416, 3c2_BT_Q_ZJU_Singletons165251, f3c_BT_Q_ZJU_Singletons34642, 3c2_BT_Q_ZJU_Singletons32816, 3c2_BT_Q_ZJU_Singletons36302, f3c_BT_Q_ZJU_Singletons32071, f3c_BT_Q_ZJU_Singletons7760, 3c2_BT_Q_ZJU_Singletons8165, f2c_BT_Q_ZJU_Singletons36282, f3c_BT_Q_…	3		12		8
3	GO:0030029	actin filament-based process	biological_process	4		1.65	3c2_BT_Q_ZJU_Singletons94864, f3c_BT_Q_ZJU_Singletons28984, 3c2_BT_Q_ZJU_Singletons28984, f3c_BT_Q_ZJU_Singletons33232	0		2		2
7	GO:0043408	regulation of MAPK cascade	biological_process	1		0.6	f2c_BT_Q_ZJU_Singletons6948	1		0		0
6	GO:0046486	glycerolipid metabolic process	biological_process	1		0.36	3c2_BT_Q_ZJU_Singletons9328	0		0		1
8	GO:0005978	glycogen biosynthetic process	biological_process	1		1	3c2_BT_Q_ZJU_Singletons9328	0		0		1
5	GO:0001503	ossification	biological_process	1		1	f3c_BT_Q_ZJU_Singletons165857	0		1		0
3	GO:0007154	cell communication	biological_process	25		10.23	f3c_BT_Q_ZJU_Singletons33232, f2c_BT_Q_ZJU_Singletons16732, f3c_BT_Q_ZJU_Singletons10632, f3c_BT_Q_ZJU_Singletons4970, f3c_BT_Q_ZJU_Singletons100143, 3c2_BT_Q_ZJU_Singletons100143, 3c2_BT_Q_ZJU_Singletons23352, 3c2_BT_Q_ZJU_Singletons34094, f2c_BT_Q_ZJU_Singletons22386, f3c_BT_Q_ZJU_Singletons22386, f3c_BT_Q_ZJU_Singletons31677, f2c_BT_Q_ZJU_Singletons88268, f3c_BT_Q_ZJU_Singletons31416, f3c_BT_Q…	6		13		6
3	GO:0003008	system process	biological_process	18		3.49	f2c_BT_Q_ZJU_Singletons1776, 3c2_BT_Q_ZJU_Singletons1776, 3c2_BT_Q_ZJU_Singletons34094, f3c_BT_Q_ZJU_Singletons10162, 3c2_BT_Q_ZJU_Singletons10162, f2c_BT_Q_ZJU_Singletons36282, 3c2_BT_Q_ZJU_Singletons36282, f2c_BT_Q_ZJU_Singletons30620, f3c_BT_Q_ZJU_Singletons30620, f3c_BT_Q_ZJU_Singletons10632, f3c_BT_Q_ZJU_Singletons21477, 3c2_BT_Q_ZJU_Singletons140142, 3c2_BT_Q_ZJU_Singletons165251, f2c_BT_Q_…	6		6		6
5	GO:0051647	nucleus localization	biological_process	1		1	f2c_BT_Q_ZJU_Singletons16732	1		0		0
null	GO:2001141	regulation of RNA biosynthetic process	biological_process	13		6.07	f3c_BT_Q_ZJU_Singletons29252, f3c_BT_Q_ZJU_Singletons13520, f3c_BT_Q_ZJU_Singletons33232, f3c_BT_Q_ZJU_Singletons35129, 3c2_BT_Q_ZJU_Singletons166592, f2c_BT_Q_ZJU_Singletons30308, f2c_BT_Q_ZJU_Singletons32455, f2c_BT_Q_ZJU_Singletons34130, f3c_BT_Q_ZJU_Singletons30308, f3c_BT_Q_ZJU_Singletons31730, f3c_BT_Q_ZJU_Singletons32774, 3c2_BT_Q_ZJU_Singletons36302, 3c2_BT_Q_ZJU_Singletons32816	3		7		3
6	GO:0006779	porphyrin-containing compound biosynthetic process	biological_process	1		1	f3c_BT_Q_ZJU_Singletons11692	0		1		0
5	GO:0006662	glycerol ether metabolic process	biological_process	2		1.36	f3c_BT_Q_ZJU_Cluster2248, 3c2_BT_Q_ZJU_Singletons9328	0		1		1
7	GO:0006913	nucleocytoplasmic transport	biological_process	4		0.75	f2c_BT_Q_ZJU_Singletons6948, f3c_BT_Q_ZJU_Singletons4970, f3c_BT_Q_ZJU_Singletons152010, 3c2_BT_Q_ZJU_Singletons152010	1		2		1
3	GO:0006807	nitrogen compound metabolic process	biological_process	80		7.7	f3c_BT_Q_ZJU_Singletons154714, f3c_BT_Q_ZJU_Singletons162651, f3c_BT_Q_ZJU_Singletons29529, f3c_BT_Q_ZJU_Singletons35129, 3c2_BT_Q_ZJU_Singletons21485, f3c_BT_Q_ZJU_Singletons34086, f2c_BT_Q_ZJU_Singletons161535, f3c_BT_Q_ZJU_Cluster2290, f3c_BT_Q_ZJU_Singletons141436, f3c_BT_Q_ZJU_Singletons35651, 3c2_BT_Q_ZJU_Singletons156438, f3c_BT_Q_ZJU_Singletons27757, f3c_BT_Q_ZJU_Singletons11092, f3c_BT_Q…	15		46		19
6	GO:0010942	positive regulation of cell death	biological_process	3		0.71	f3c_BT_Q_ZJU_Singletons16914, f3c_BT_Q_ZJU_Singletons34627, f3c_BT_Q_ZJU_Singletons34086	0		3		0
5	GO:0035050	embryonic heart tube development	biological_process	1		0.6	3c2_BT_Q_ZJU_Singletons20858	0		0		1
5	GO:0006749	glutathione metabolic process	biological_process	1		1	3c2_BT_Q_ZJU_Singletons21485	0		0		1
6	GO:0033365	protein localization to organelle	biological_process	7		2.27	3c2_BT_Q_ZJU_Singletons33370, f2c_BT_Q_ZJU_Singletons1266, f2c_BT_Q_ZJU_Singletons6948, f3c_BT_Q_ZJU_Singletons4970, f3c_BT_Q_ZJU_Singletons152010, 3c2_BT_Q_ZJU_Singletons152010, f3c_BT_Q_ZJU_Singletons34642	2		3		2
3	GO:0007586	digestion	biological_process	1		1	f2c_BT_Q_ZJU_Singletons31876	1		0		0
4	GO:0018904	organic ether metabolic process	biological_process	2		0.82	f3c_BT_Q_ZJU_Cluster2248, 3c2_BT_Q_ZJU_Singletons9328	0		1		1
8	GO:0009141	nucleoside triphosphate metabolic process	biological_process	5		1.16	f3c_BT_Q_ZJU_Singletons154714, f3c_BT_Q_ZJU_Singletons162651, f3c_BT_Q_ZJU_Singletons29529, f3c_BT_Q_ZJU_Singletons35129, f3c_BT_Q_ZJU_Singletons21477	0		5		0
4	GO:0048518	positive regulation of biological process	biological_process	10		3.23	f3c_BT_Q_ZJU_Singletons12229, f3c_BT_Q_ZJU_Singletons165857, f2c_BT_Q_ZJU_Singletons16732, f3c_BT_Q_ZJU_Singletons16914, f3c_BT_Q_ZJU_Singletons31730, f2c_BT_Q_ZJU_Singletons6948, f3c_BT_Q_ZJU_Singletons35129, f3c_BT_Q_ZJU_Singletons4970, f3c_BT_Q_ZJU_Singletons34627, f3c_BT_Q_ZJU_Singletons34086	2		8		0
3	GO:0051716	cellular response to stimulus	biological_process	35		9.31	f3c_BT_Q_ZJU_Singletons33232, f3c_BT_Q_ZJU_Singletons35129, f3c_BT_Q_ZJU_Singletons34086, f2c_BT_Q_ZJU_Singletons161535, f3c_BT_Q_ZJU_Cluster2290, f3c_BT_Q_ZJU_Singletons141436, f3c_BT_Q_ZJU_Singletons35651, 3c2_BT_Q_ZJU_Singletons156438, f2c_BT_Q_ZJU_Singletons16732, f3c_BT_Q_ZJU_Singletons10632, f3c_BT_Q_ZJU_Singletons4970, f3c_BT_Q_ZJU_Singletons100143, 3c2_BT_Q_ZJU_Singletons100143, 3c2_BT_Q_…	6		21		8
6	GO:0007051	spindle organization	biological_process	1		1	f3c_BT_Q_ZJU_Singletons166990	0		1		0
2	GO:0043473	pigmentation	biological_process	1		0.13	3c2_BT_Q_ZJU_Singletons20858	0		0		1
5	GO:0008354	germ cell migration	biological_process	1		1	3c2_BT_Q_ZJU_Singletons123630	0		0		1
null	GO:0035637	multicellular organismal signaling	biological_process	6		1.3	f3c_BT_Q_ZJU_Singletons10632, f3c_BT_Q_ZJU_Singletons21477, 3c2_BT_Q_ZJU_Singletons140142, f2c_BT_Q_ZJU_Singletons88268, f3c_BT_Q_ZJU_Singletons88268, f2c_BT_Q_ZJU_Singletons16732	2		3		1
8	GO:0006641	triglyceride metabolic process	biological_process	1		1	3c2_BT_Q_ZJU_Singletons9328	0		0		1
6	GO:0009233	menaquinone metabolic process	biological_process	1		1	f3c_BT_Q_ZJU_Singletons143886	0		1		0
5	GO:0007050	cell cycle arrest	biological_process	4		0.31	f3c_BT_Q_ZJU_Singletons146860, f3c_BT_Q_ZJU_Singletons166990, f3c_BT_Q_ZJU_Singletons67699, 3c2_BT_Q_ZJU_Singletons67699	0		3		1
7	GO:0022898	regulation of transmembrane transporter activity	biological_process	1		0.6	f3c_BT_Q_ZJU_Singletons4970	0		1		0
3	GO:0065009	regulation of molecular function	biological_process	4		0.6	f3c_BT_Q_ZJU_Singletons167247, f3c_BT_Q_ZJU_Singletons4970, f2c_BT_Q_ZJU_Singletons35206, 3c2_BT_Q_ZJU_Singletons35206	1		2		1
6	GO:0001700	embryonic development via the syncytial blastoderm	biological_process	2		2	f3c_BT_Q_ZJU_Singletons28984, 3c2_BT_Q_ZJU_Singletons28984	0		1		1
4	GO:0006793	phosphorus metabolic process	biological_process	14		7.25	f2c_BT_Q_ZJU_Singletons16732, f2c_BT_Q_ZJU_Singletons33965, f3c_BT_Q_ZJU_Singletons165857, f2c_BT_Q_ZJU_Singletons7325, f3c_BT_Q_ZJU_Singletons10632, f3c_BT_Q_ZJU_Singletons151610, f3c_BT_Q_ZJU_Singletons31677, f3c_BT_Q_ZJU_Singletons32777, f3c_BT_Q_ZJU_Singletons35129, f3c_BT_Q_ZJU_Singletons89073, 3c2_BT_Q_ZJU_Singletons123630, 3c2_BT_Q_ZJU_Singletons151610, 3c2_BT_Q_ZJU_Singletons89073, 3c2_BT…	3		7		4
2	GO:0008283	cell proliferation	biological_process	6		4.08	f3c_BT_Q_ZJU_Singletons34642, f2c_BT_Q_ZJU_Singletons16732, f2c_BT_Q_ZJU_Singletons161535, f3c_BT_Q_ZJU_Singletons103357, f3c_BT_Q_ZJU_Singletons34627, f3c_BT_Q_ZJU_Singletons27726	2		4		0
6	GO:0006112	energy reserve metabolic process	biological_process	1		0.72	3c2_BT_Q_ZJU_Singletons9328	0		0		1
6	GO:0031324	negative regulation of cellular metabolic process	biological_process	4		0.98	f3c_BT_Q_ZJU_Singletons29252, 3c2_BT_Q_ZJU_Singletons32816, f3c_BT_Q_ZJU_Singletons10162, 3c2_BT_Q_ZJU_Singletons10162	0		2		2
3	GO:0033059	cellular pigmentation	biological_process	1		0.22	3c2_BT_Q_ZJU_Singletons20858	0		0		1
3	GO:0043170	macromolecule metabolic process	biological_process	133		48.62	f3c_BT_Q_ZJU_Singletons35129, f3c_BT_Q_ZJU_Singletons34086, f2c_BT_Q_ZJU_Singletons161535, f3c_BT_Q_ZJU_Cluster2290, f3c_BT_Q_ZJU_Singletons141436, f3c_BT_Q_ZJU_Singletons35651, 3c2_BT_Q_ZJU_Singletons156438, f3c_BT_Q_ZJU_Singletons27757, 3c2_BT_Q_ZJU_Singletons9328, f3c_BT_Q_ZJU_Singletons11092, f3c_BT_Q_ZJU_Singletons21699, f3c_BT_Q_ZJU_Singletons34245, 3c2_BT_Q_ZJU_Singletons11092, 3c2_BT_Q_ZJ…	28		69		36
8	GO:0009250	glucan biosynthetic process	biological_process	1		0.6	3c2_BT_Q_ZJU_Singletons9328	0		0		1
6	GO:0051259	protein oligomerization	biological_process	1		1	f2c_BT_Q_ZJU_Singletons12061	1		0		0
7	GO:0032924	activin receptor signaling pathway	biological_process	3		3	f3c_BT_Q_ZJU_Singletons100143, f3c_BT_Q_ZJU_Singletons165857, 3c2_BT_Q_ZJU_Singletons100143	0		2		1
7	GO:0055092	sterol homeostasis	biological_process	2		2	f3c_BT_Q_ZJU_Singletons151610, 3c2_BT_Q_ZJU_Singletons151610	0		1		1
6	GO:0007350	blastoderm segmentation	biological_process	2		0.16	f3c_BT_Q_ZJU_Singletons10162, 3c2_BT_Q_ZJU_Singletons10162	0		1		1
4	GO:0006790	sulfur compound metabolic process	biological_process	1		0.6	3c2_BT_Q_ZJU_Singletons21485	0		0		1
6	GO:0006897	endocytosis	biological_process	5		3.8	f3c_BT_Q_ZJU_Singletons137394, 3c2_BT_Q_ZJU_Singletons140142, f2c_BT_Q_ZJU_Singletons16732, f3c_BT_Q_ZJU_Singletons167247, 3c2_BT_Q_ZJU_Singletons36302	1		2		2
6	GO:0031329	regulation of cellular catabolic process	biological_process	1		0.22	f3c_BT_Q_ZJU_Singletons21477	0		1		0
7	GO:0045807	positive regulation of endocytosis	biological_process	1		1	f2c_BT_Q_ZJU_Singletons16732	1		0		0
7	GO:0007603	phototransduction, visible light	biological_process	2		1.2	f2c_BT_Q_ZJU_Singletons27203, f3c_BT_Q_ZJU_Singletons4970	1		1		0
7	GO:0006413	translational initiation	biological_process	2		2	f3c_BT_Q_ZJU_Singletons10805, 3c2_BT_Q_ZJU_Singletons10805	0		1		1
8	GO:0046039	GTP metabolic process	biological_process	1		0.36	f3c_BT_Q_ZJU_Singletons21477	0		1		0
8	GO:0031124	mRNA 3'-end processing	biological_process	2		2	f2c_BT_Q_ZJU_Singletons13159, f3c_BT_Q_ZJU_Singletons13159	1		1		0
4	GO:0065003	macromolecular complex assembly	biological_process	2		0.79	f3c_BT_Q_ZJU_Singletons5420, f2c_BT_Q_ZJU_Singletons12061	1		1		0
7	GO:0031047	gene silencing by RNA	biological_process	2		1.2	f3c_BT_Q_ZJU_Singletons10162, 3c2_BT_Q_ZJU_Singletons10162	0		1		1
7	GO:0000077	DNA damage checkpoint	biological_process	4		2.4	f3c_BT_Q_ZJU_Singletons146860, f3c_BT_Q_ZJU_Singletons166990, f3c_BT_Q_ZJU_Singletons67699, 3c2_BT_Q_ZJU_Singletons67699	0		3		1
7	GO:0009154	purine ribonucleotide catabolic process	biological_process	5		2.62	f3c_BT_Q_ZJU_Singletons154714, f3c_BT_Q_ZJU_Singletons162651, f3c_BT_Q_ZJU_Singletons29529, f3c_BT_Q_ZJU_Singletons35129, f3c_BT_Q_ZJU_Singletons21477	0		5		0
null	GO:0035556	intracellular signal transduction	biological_process	5		1.81	f3c_BT_Q_ZJU_Singletons33232, f2c_BT_Q_ZJU_Singletons16732, f3c_BT_Q_ZJU_Singletons10632, 3c2_BT_Q_ZJU_Singletons140142, f2c_BT_Q_ZJU_Singletons6948	2		2		1
null	GO:0071844	cellular component assembly at cellular level	biological_process	4		1.63	f3c_BT_Q_ZJU_Singletons10162, 3c2_BT_Q_ZJU_Singletons10162, f3c_BT_Q_ZJU_Singletons5420, f2c_BT_Q_ZJU_Singletons12061	1		2		1
6	GO:0051172	negative regulation of nitrogen compound metabolic process	biological_process	2		0.26	f3c_BT_Q_ZJU_Singletons29252, 3c2_BT_Q_ZJU_Singletons32816	0		1		1
5	GO:0048707	instar larval or pupal morphogenesis	biological_process	2		0.72	3c2_BT_Q_ZJU_Singletons32816, 3c2_BT_Q_ZJU_Singletons36302	0		0		2
3	GO:0007275	multicellular organismal development	biological_process	50		21.91	3c2_BT_Q_ZJU_Singletons20858, 3c2_BT_Q_ZJU_Singletons165251, f3c_BT_Q_ZJU_Singletons165857, f3c_BT_Q_ZJU_Singletons167074, f2c_BT_Q_ZJU_Singletons1882, f2c_BT_Q_ZJU_Singletons30308, f3c_BT_Q_ZJU_Singletons18499, f3c_BT_Q_ZJU_Singletons1882, f3c_BT_Q_ZJU_Singletons30308, 3c2_BT_Q_ZJU_Singletons23299, f2c_BT_Q_ZJU_Singletons6948, f3c_BT_Q_ZJU_Singletons31416, f3c_BT_Q_ZJU_Singletons31677, 3c2_BT_Q_…	8		26		16
6	GO:0009251	glucan catabolic process	biological_process	1		0.6	3c2_BT_Q_ZJU_Singletons9328	0		0		1
8	GO:0018205	peptidyl-lysine modification	biological_process	1		0.22	f2c_BT_Q_ZJU_Singletons34130	1		0		0
null	GO:0072507	divalent inorganic cation homeostasis	biological_process	1		0.36	f3c_BT_Q_ZJU_Singletons34627	0		1		0
8	GO:0043065	positive regulation of apoptotic process	biological_process	2		0.96	f3c_BT_Q_ZJU_Singletons34627, f3c_BT_Q_ZJU_Singletons34086	0		2		0
10	GO:0033124	regulation of GTP catabolic process	biological_process	1		1	f3c_BT_Q_ZJU_Singletons21477	0		1		0
4	GO:0016337	cell-cell adhesion	biological_process	1		1	f3c_BT_Q_ZJU_Singletons24740	0		1		0
3	GO:0051234	establishment of localization	biological_process	53		21.29	f3c_BT_Q_ZJU_Singletons34642, f2c_BT_Q_ZJU_Singletons33781, f3c_BT_Q_ZJU_Singletons141497, f3c_BT_Q_ZJU_Singletons154714, f3c_BT_Q_ZJU_Singletons135716, f3c_BT_Q_ZJU_Singletons31684, f2c_BT_Q_ZJU_Singletons36282, f3c_BT_Q_ZJU_Singletons33232, 3c2_BT_Q_ZJU_Singletons36112, 3c2_BT_Q_ZJU_Singletons36282, f3c_BT_Q_ZJU_Singletons16779, f3c_BT_Q_ZJU_Singletons17428, f3c_BT_Q_ZJU_Singletons22166, 3c2_BT…	9		30		14
4	GO:0034641	cellular nitrogen compound metabolic process	biological_process	80		12.21	f3c_BT_Q_ZJU_Singletons154714, f3c_BT_Q_ZJU_Singletons162651, f3c_BT_Q_ZJU_Singletons29529, f3c_BT_Q_ZJU_Singletons35129, 3c2_BT_Q_ZJU_Singletons21485, f3c_BT_Q_ZJU_Singletons34086, f2c_BT_Q_ZJU_Singletons161535, f3c_BT_Q_ZJU_Cluster2290, f3c_BT_Q_ZJU_Singletons141436, f3c_BT_Q_ZJU_Singletons35651, 3c2_BT_Q_ZJU_Singletons156438, f3c_BT_Q_ZJU_Singletons27757, f3c_BT_Q_ZJU_Singletons11092, f3c_BT_Q…	15		46		19
3	GO:0044237	cellular metabolic process	biological_process	150		37.79	f3c_BT_Q_ZJU_Singletons154714, f3c_BT_Q_ZJU_Singletons162651, f3c_BT_Q_ZJU_Singletons29529, f3c_BT_Q_ZJU_Singletons35129, 3c2_BT_Q_ZJU_Singletons21485, f2c_BT_Q_ZJU_Singletons14324, 3c2_BT_Q_ZJU_Singletons11880, 3c2_BT_Q_ZJU_Singletons14324, f3c_BT_Q_ZJU_Singletons34086, f2c_BT_Q_ZJU_Singletons161535, f3c_BT_Q_ZJU_Cluster2290, f3c_BT_Q_ZJU_Singletons141436, f3c_BT_Q_ZJU_Singletons35651, 3c2_BT_Q_…	33		77		40
6	GO:0000075	cell cycle checkpoint	biological_process	4		0.86	f3c_BT_Q_ZJU_Singletons146860, f3c_BT_Q_ZJU_Singletons166990, f3c_BT_Q_ZJU_Singletons67699, 3c2_BT_Q_ZJU_Singletons67699	0		3		1
5	GO:0001525	angiogenesis	biological_process	1		1	f3c_BT_Q_ZJU_Singletons27726	0		1		0
6	GO:0033044	regulation of chromosome organization	biological_process	1		0.22	f3c_BT_Q_ZJU_Singletons31730	0		1		0
6	GO:0009165	nucleotide biosynthetic process	biological_process	4		2.02	f3c_BT_Q_ZJU_Singletons162651, f3c_BT_Q_ZJU_Singletons32777, f2c_BT_Q_ZJU_Cluster505, f3c_BT_Q_ZJU_Cluster505	1		3		0
5	GO:0007219	Notch signaling pathway	biological_process	1		0.6	f3c_BT_Q_ZJU_Singletons31730	0		1		0
3	GO:0033036	macromolecule localization	biological_process	20		5.77	3c2_BT_Q_ZJU_Singletons13852, f3c_BT_Q_ZJU_Singletons12229, f3c_BT_Q_ZJU_Singletons16779, f3c_BT_Q_ZJU_Singletons17428, f3c_BT_Q_ZJU_Singletons22166, f3c_BT_Q_ZJU_Singletons33232, 3c2_BT_Q_ZJU_Singletons140142, 3c2_BT_Q_ZJU_Singletons157728, 3c2_BT_Q_ZJU_Singletons17428, 3c2_BT_Q_ZJU_Singletons33370, 3c2_BT_Q_ZJU_Singletons36112, f2c_BT_Q_ZJU_Singletons30167, f2c_BT_Q_ZJU_Singletons1266, f3c_BT_Q…	3		9		8
5	GO:0023056	positive regulation of signaling	biological_process	1		0.22	f2c_BT_Q_ZJU_Singletons6948	1		0		0
4	GO:0030036	actin cytoskeleton organization	biological_process	3		1.08	3c2_BT_Q_ZJU_Singletons94864, f3c_BT_Q_ZJU_Singletons28984, 3c2_BT_Q_ZJU_Singletons28984	0		1		2
5	GO:0007281	germ cell development	biological_process	5		1.59	f3c_BT_Q_ZJU_Singletons10162, 3c2_BT_Q_ZJU_Singletons10162, f3c_BT_Q_ZJU_Singletons6721, 3c2_BT_Q_ZJU_Singletons6721, f3c_BT_Q_ZJU_Singletons5420	0		3		2
5	GO:0034654	nucleobase-containing compound biosynthetic process	biological_process	4		1.21	f3c_BT_Q_ZJU_Singletons162651, f3c_BT_Q_ZJU_Singletons32777, f2c_BT_Q_ZJU_Cluster505, f3c_BT_Q_ZJU_Cluster505	1		3		0
9	GO:0055074	calcium ion homeostasis	biological_process	1		0.6	f3c_BT_Q_ZJU_Singletons34627	0		1		0
7	GO:0032269	negative regulation of cellular protein metabolic process	biological_process	2		1.2	f3c_BT_Q_ZJU_Singletons10162, 3c2_BT_Q_ZJU_Singletons10162	0		1		1
4	GO:0007389	pattern specification process	biological_process	8		5.17	f3c_BT_Q_ZJU_Singletons165857, f3c_BT_Q_ZJU_Singletons31677, 3c2_BT_Q_ZJU_Singletons36302, f3c_BT_Q_ZJU_Singletons10162, 3c2_BT_Q_ZJU_Singletons10162, f3c_BT_Q_ZJU_Singletons6721, 3c2_BT_Q_ZJU_Singletons6721, 3c2_BT_Q_ZJU_Singletons13852	0		4		4
6	GO:0006479	protein methylation	biological_process	2		0.94	f3c_BT_Q_ZJU_Singletons31730, f3c_BT_Q_ZJU_Singletons13520	0		2		0
6	GO:0000165	MAPK cascade	biological_process	3		2.36	f2c_BT_Q_ZJU_Singletons16732, f3c_BT_Q_ZJU_Singletons10632, f2c_BT_Q_ZJU_Singletons6948	2		1		0
5	GO:0022618	ribonucleoprotein complex assembly	biological_process	1		0.6	f3c_BT_Q_ZJU_Singletons5420	0		1		0
6	GO:0018193	peptidyl-amino acid modification	biological_process	2		0.26	f2c_BT_Q_ZJU_Singletons34130, f3c_BT_Q_ZJU_Singletons13520	1		1		0
1	GO:0008150	biological_process	biological_process	263		120.17	f2c_BT_Q_ZJU_Singletons14324, 3c2_BT_Q_ZJU_Singletons14324, 3c2_BT_Q_ZJU_Singletons13852, f2c_BT_Q_ZJU_Singletons1776, 3c2_BT_Q_ZJU_Singletons1776, 3c2_BT_Q_ZJU_Singletons34094, f2c_BT_Q_ZJU_Singletons167390, f2c_BT_Q_ZJU_Singletons34861, f3c_BT_Q_ZJU_Singletons10632, f3c_BT_Q_ZJU_Singletons34861, f3c_BT_Q_ZJU_Singletons5420, f3c_BT_Q_ZJU_Singletons34642, f2c_BT_Q_ZJU_Singletons33781, f3c_BT_Q_ZJ…	53		137		73
6	GO:0052547	regulation of peptidase activity	biological_process	1		0.6	f3c_BT_Q_ZJU_Singletons167247	0		1		0
6	GO:0007423	sensory organ development	biological_process	6		3.94	f3c_BT_Q_ZJU_Singletons167074, f3c_BT_Q_ZJU_Singletons32071, f3c_BT_Q_ZJU_Singletons7760, 3c2_BT_Q_ZJU_Singletons165251, f3c_BT_Q_ZJU_Singletons28984, 3c2_BT_Q_ZJU_Singletons28984	0		4		2
7	GO:0051905	establishment of pigment granule localization	biological_process	1		0.6	3c2_BT_Q_ZJU_Singletons20858	0		0		1
4	GO:0006730	one-carbon metabolic process	biological_process	2		0.2	f3c_BT_Q_ZJU_Singletons31730, f3c_BT_Q_ZJU_Singletons13520	0		2		0
6	GO:0007272	ensheathment of neurons	biological_process	2		2	f2c_BT_Q_ZJU_Singletons88268, f3c_BT_Q_ZJU_Singletons88268	1		1		0
5	GO:0032507	maintenance of protein location in cell	biological_process	1		0.36	3c2_BT_Q_ZJU_Singletons33370	0		0		1
4	GO:0048519	negative regulation of biological process	biological_process	18		4.21	f3c_BT_Q_ZJU_Singletons10162, 3c2_BT_Q_ZJU_Singletons10162, f2c_BT_Q_ZJU_Singletons115639, f3c_BT_Q_ZJU_Singletons29252, f3c_BT_Q_ZJU_Singletons146860, f3c_BT_Q_ZJU_Singletons166990, f3c_BT_Q_ZJU_Singletons67699, 3c2_BT_Q_ZJU_Singletons67699, f3c_BT_Q_ZJU_Singletons167074, f2c_BT_Q_ZJU_Singletons27203, f3c_BT_Q_ZJU_Singletons4970, 3c2_BT_Q_ZJU_Singletons32816, f2c_BT_Q_ZJU_Singletons16732, f3c_BT…	4		9		5
8	GO:0090316	positive regulation of intracellular protein transport	biological_process	1		0.36	f3c_BT_Q_ZJU_Singletons4970	0		1		0
6	GO:0007178	transmembrane receptor protein serine/threonine kinase signaling pathway	biological_process	4		5.2	f3c_BT_Q_ZJU_Singletons100143, 3c2_BT_Q_ZJU_Singletons100143, 3c2_BT_Q_ZJU_Singletons23352, f3c_BT_Q_ZJU_Singletons165857	0		2		2
5	GO:0043241	protein complex disassembly	biological_process	1		0.36	f3c_BT_Q_ZJU_Singletons27162	0		1		0
3	GO:0022406	membrane docking	biological_process	1		0.6	f3c_BT_Q_ZJU_Singletons165869	0		1		0
10	GO:0018393	internal peptidyl-lysine acetylation	biological_process	1		0.6	f2c_BT_Q_ZJU_Singletons34130	1		0		0
7	GO:0000070	mitotic sister chromatid segregation	biological_process	2		2	f3c_BT_Q_ZJU_Singletons163584, f3c_BT_Q_ZJU_Singletons20993	0		2		0
null	GO:0072358	cardiovascular system development	biological_process	3		0.95	3c2_BT_Q_ZJU_Singletons20858, f3c_BT_Q_ZJU_Singletons27726, f2c_BT_Q_ZJU_Singletons16732	1		1		1
6	GO:0034660	ncRNA metabolic process	biological_process	5		1.14	f3c_BT_Q_ZJU_Singletons27757, f3c_BT_Q_ZJU_Cluster1928, f2c_BT_Q_ZJU_Singletons131327, f3c_BT_Q_ZJU_Singletons131327, f3c_BT_Q_ZJU_Singletons28977	1		4		0
5	GO:0007163	establishment or maintenance of cell polarity	biological_process	1		0.36	f3c_BT_Q_ZJU_Singletons103357	0		1		0
8	GO:0051170	nuclear import	biological_process	4		1.16	f2c_BT_Q_ZJU_Singletons6948, f3c_BT_Q_ZJU_Singletons4970, f3c_BT_Q_ZJU_Singletons152010, 3c2_BT_Q_ZJU_Singletons152010	1		2		1
5	GO:0045595	regulation of cell differentiation	biological_process	3		1.08	f3c_BT_Q_ZJU_Singletons167074, f3c_BT_Q_ZJU_Singletons34980, f3c_BT_Q_ZJU_Singletons34642	0		3		0
8	GO:0046823	negative regulation of nucleocytoplasmic transport	biological_process	2		0.72	f3c_BT_Q_ZJU_Singletons152010, 3c2_BT_Q_ZJU_Singletons152010	0		1		1
8	GO:0006284	base-excision repair	biological_process	1		0.6	f3c_BT_Q_ZJU_Singletons34086	0		1		0
5	GO:0048599	oocyte development	biological_process	4		0.98	f3c_BT_Q_ZJU_Singletons10162, 3c2_BT_Q_ZJU_Singletons10162, f3c_BT_Q_ZJU_Singletons6721, 3c2_BT_Q_ZJU_Singletons6721	0		2		2
4	GO:0006725	cellular aromatic compound metabolic process	biological_process	2		0.72	f2c_BT_Q_ZJU_Singletons14324, 3c2_BT_Q_ZJU_Singletons14324	1		0		1
8	GO:0033121	regulation of purine nucleotide catabolic process	biological_process	1		0.6	f3c_BT_Q_ZJU_Singletons21477	0		1		0
6	GO:0051169	nuclear transport	biological_process	4		0.45	f2c_BT_Q_ZJU_Singletons6948, f3c_BT_Q_ZJU_Singletons4970, f3c_BT_Q_ZJU_Singletons152010, 3c2_BT_Q_ZJU_Singletons152010	1		2		1
5	GO:0015031	protein transport	biological_process	15		10.27	f3c_BT_Q_ZJU_Singletons16779, f3c_BT_Q_ZJU_Singletons17428, f3c_BT_Q_ZJU_Singletons22166, f3c_BT_Q_ZJU_Singletons33232, 3c2_BT_Q_ZJU_Singletons140142, 3c2_BT_Q_ZJU_Singletons157728, 3c2_BT_Q_ZJU_Singletons17428, 3c2_BT_Q_ZJU_Singletons33370, 3c2_BT_Q_ZJU_Singletons36112, f2c_BT_Q_ZJU_Singletons30167, f2c_BT_Q_ZJU_Singletons1266, f2c_BT_Q_ZJU_Singletons6948, f3c_BT_Q_ZJU_Singletons4970, f3c_BT_Q_Z…	3		6		6
6	GO:0032956	regulation of actin cytoskeleton organization	biological_process	1		0.6	3c2_BT_Q_ZJU_Singletons94864	0		0		1
6	GO:0009948	anterior/posterior axis specification	biological_process	2		0.26	f3c_BT_Q_ZJU_Singletons10162, 3c2_BT_Q_ZJU_Singletons10162	0		1		1
8	GO:0006399	tRNA metabolic process	biological_process	5		1.9	f3c_BT_Q_ZJU_Singletons27757, f3c_BT_Q_ZJU_Cluster1928, f2c_BT_Q_ZJU_Singletons131327, f3c_BT_Q_ZJU_Singletons131327, f3c_BT_Q_ZJU_Singletons28977	1		4		0
6	GO:0010647	positive regulation of cell communication	biological_process	1		0.22	f2c_BT_Q_ZJU_Singletons6948	1		0		0
4	GO:0044260	cellular macromolecule metabolic process	biological_process	110		39.87	f3c_BT_Q_ZJU_Singletons35129, f3c_BT_Q_ZJU_Singletons34086, f2c_BT_Q_ZJU_Singletons161535, f3c_BT_Q_ZJU_Cluster2290, f3c_BT_Q_ZJU_Singletons141436, f3c_BT_Q_ZJU_Singletons35651, 3c2_BT_Q_ZJU_Singletons156438, f3c_BT_Q_ZJU_Singletons27757, 3c2_BT_Q_ZJU_Singletons9328, f3c_BT_Q_ZJU_Singletons11092, f3c_BT_Q_ZJU_Singletons21699, f3c_BT_Q_ZJU_Singletons34245, 3c2_BT_Q_ZJU_Singletons11092, 3c2_BT_Q_ZJ…	26		57		27
7	GO:0035220	wing disc development	biological_process	2		1.2	3c2_BT_Q_ZJU_Singletons32816, 3c2_BT_Q_ZJU_Singletons36302	0		0		2
4	GO:0010033	response to organic substance	biological_process	3		2.43	f3c_BT_Q_ZJU_Singletons10805, 3c2_BT_Q_ZJU_Singletons10805, f2c_BT_Q_ZJU_Singletons16732	1		1		1
6	GO:0015992	proton transport	biological_process	1		0.6	3c2_BT_Q_ZJU_Singletons143878	0		0		1
3	GO:0048856	anatomical structure development	biological_process	44		21.11	3c2_BT_Q_ZJU_Singletons20858, 3c2_BT_Q_ZJU_Singletons165251, f3c_BT_Q_ZJU_Singletons167074, f2c_BT_Q_ZJU_Singletons1882, f2c_BT_Q_ZJU_Singletons30308, f3c_BT_Q_ZJU_Singletons18499, f3c_BT_Q_ZJU_Singletons1882, f3c_BT_Q_ZJU_Singletons30308, 3c2_BT_Q_ZJU_Singletons23299, f2c_BT_Q_ZJU_Singletons6948, f2c_BT_Q_ZJU_Singletons19088, f3c_BT_Q_ZJU_Singletons165857, f3c_BT_Q_ZJU_Singletons31416, f3c_BT_Q_…	7		23		14
3	GO:0032504	multicellular organism reproduction	biological_process	15		3.11	3c2_BT_Q_ZJU_Singletons124602, f3c_BT_Q_ZJU_Singletons10162, 3c2_BT_Q_ZJU_Singletons10162, f3c_BT_Q_ZJU_Singletons6721, 3c2_BT_Q_ZJU_Singletons6721, f3c_BT_Q_ZJU_Singletons28984, 3c2_BT_Q_ZJU_Singletons28984, f2c_BT_Q_ZJU_Singletons161535, f3c_BT_Q_ZJU_Singletons150494, f3c_BT_Q_ZJU_Singletons5420, f2c_BT_Q_ZJU_Singletons1631, f3c_BT_Q_ZJU_Singletons1631, f2c_BT_Q_ZJU_Singletons165782, f3c_BT_Q_Z…	3		7		5
5	GO:0051726	regulation of cell cycle	biological_process	11		5.1	3c2_BT_Q_ZJU_Singletons165850, 3c2_BT_Q_ZJU_Singletons35500, f3c_BT_Q_ZJU_Singletons146860, f3c_BT_Q_ZJU_Singletons166990, f3c_BT_Q_ZJU_Singletons67699, 3c2_BT_Q_ZJU_Singletons67699, f3c_BT_Q_ZJU_Singletons20993, f3c_BT_Q_ZJU_Singletons151610, f3c_BT_Q_ZJU_Singletons35129, 3c2_BT_Q_ZJU_Singletons151610, f2c_BT_Q_ZJU_Singletons149732	1		6		4
9	GO:0035247	peptidyl-arginine omega-N-methylation	biological_process	1		1	f3c_BT_Q_ZJU_Singletons13520	0		1		0
2	GO:0002376	immune system process	biological_process	2		0.96	f2c_BT_Q_ZJU_Singletons20021, f3c_BT_Q_ZJU_Singletons27726	1		1		0
5	GO:0090304	nucleic acid metabolic process	biological_process	64		16.52	f3c_BT_Q_ZJU_Singletons35129, f3c_BT_Q_ZJU_Singletons34086, f2c_BT_Q_ZJU_Singletons161535, f3c_BT_Q_ZJU_Cluster2290, f3c_BT_Q_ZJU_Singletons141436, f3c_BT_Q_ZJU_Singletons35651, 3c2_BT_Q_ZJU_Singletons156438, f3c_BT_Q_ZJU_Singletons27757, f3c_BT_Q_ZJU_Singletons11092, f3c_BT_Q_ZJU_Singletons21699, f3c_BT_Q_ZJU_Singletons34245, 3c2_BT_Q_ZJU_Singletons11092, 3c2_BT_Q_ZJU_Singletons34245, 3c2_BT_Q_Z…	12		37		15
6	GO:0010468	regulation of gene expression	biological_process	18		9.12	f3c_BT_Q_ZJU_Singletons10162, 3c2_BT_Q_ZJU_Singletons10162, f2c_BT_Q_ZJU_Singletons115639, f3c_BT_Q_ZJU_Singletons29252, f3c_BT_Q_ZJU_Singletons13520, f3c_BT_Q_ZJU_Singletons33232, f3c_BT_Q_ZJU_Singletons35129, 3c2_BT_Q_ZJU_Singletons166592, f2c_BT_Q_ZJU_Singletons30308, f2c_BT_Q_ZJU_Singletons32455, f2c_BT_Q_ZJU_Singletons34130, f3c_BT_Q_ZJU_Singletons30308, f3c_BT_Q_ZJU_Singletons31730, f3c_BT_…	4		9		5
4	GO:0019538	protein metabolic process	biological_process	66		28.67	f2c_BT_Q_ZJU_Singletons6948, f3c_BT_Q_ZJU_Singletons166990, f2c_BT_Q_ZJU_Singletons167390, f2c_BT_Q_ZJU_Singletons22386, f2c_BT_Q_ZJU_Singletons54675, f3c_BT_Q_ZJU_Singletons22386, f3c_BT_Q_ZJU_Singletons27162, f2c_BT_Q_ZJU_Singletons24987, f3c_BT_Q_ZJU_Singletons125706, f3c_BT_Q_ZJU_Singletons16279, f3c_BT_Q_ZJU_Singletons20993, f3c_BT_Q_ZJU_Singletons35638, f3c_BT_Q_ZJU_Singletons6454, 3c2_BT_Q…	17		31		18
4	GO:0010817	regulation of hormone levels	biological_process	4		2.72	f2c_BT_Q_ZJU_Singletons36282, 3c2_BT_Q_ZJU_Singletons36282, f2c_BT_Q_ZJU_Singletons1631, f3c_BT_Q_ZJU_Singletons1631	2		1		1
5	GO:0000280	nuclear division	biological_process	7		3.7	f3c_BT_Q_ZJU_Singletons7528, f3c_BT_Q_ZJU_Singletons163584, f3c_BT_Q_ZJU_Singletons20993, f2c_BT_Q_ZJU_Singletons35206, f3c_BT_Q_ZJU_Singletons13520, f3c_BT_Q_ZJU_Singletons6140, 3c2_BT_Q_ZJU_Singletons35206	1		5		1
5	GO:0034622	cellular macromolecular complex assembly	biological_process	2		0.72	f3c_BT_Q_ZJU_Singletons5420, f2c_BT_Q_ZJU_Singletons12061	1		1		0
5	GO:0030100	regulation of endocytosis	biological_process	1		0.6	f2c_BT_Q_ZJU_Singletons16732	1		0		0
5	GO:0007309	oocyte axis specification	biological_process	4		2.72	f3c_BT_Q_ZJU_Singletons10162, 3c2_BT_Q_ZJU_Singletons10162, f3c_BT_Q_ZJU_Singletons6721, 3c2_BT_Q_ZJU_Singletons6721	0		2		2
5	GO:0006732	coenzyme metabolic process	biological_process	3		3	f2c_BT_Q_ZJU_Singletons14324, 3c2_BT_Q_ZJU_Singletons11880, 3c2_BT_Q_ZJU_Singletons14324	1		0		2
null	GO:0071826	ribonucleoprotein complex subunit organization	biological_process	1		0.36	f3c_BT_Q_ZJU_Singletons5420	0		1		0
8	GO:0000398	nuclear mRNA splicing, via spliceosome	biological_process	5		4	f3c_BT_Q_ZJU_Singletons5420, f3c_BT_Q_ZJU_Singletons13520, f2c_BT_Q_ZJU_Singletons35033, f2c_BT_Q_ZJU_Singletons81554, f3c_BT_Q_ZJU_Singletons81554	2		3		0
4	GO:0051321	meiotic cell cycle	biological_process	3		0.79	f3c_BT_Q_ZJU_Singletons166990, f3c_BT_Q_ZJU_Cluster2450, f3c_BT_Q_ZJU_Singletons1027	0		3		0
4	GO:0010259	multicellular organismal aging	biological_process	1		1	f3c_BT_Q_ZJU_Singletons21699	0		1		0
4	GO:0006935	chemotaxis	biological_process	3		3	f3c_BT_Q_ZJU_Singletons12229, f3c_BT_Q_ZJU_Singletons129373, 3c2_BT_Q_ZJU_Singletons36302	0		2		1
9	GO:0051439	regulation of ubiquitin-protein ligase activity involved in mitotic cell cycle	biological_process	2		2	f2c_BT_Q_ZJU_Singletons35206, 3c2_BT_Q_ZJU_Singletons35206	1		0		1
5	GO:0022403	cell cycle phase	biological_process	16		6.02	f3c_BT_Q_ZJU_Singletons166990, f3c_BT_Q_ZJU_Singletons35129, f3c_BT_Q_ZJU_Cluster2450, f3c_BT_Q_ZJU_Singletons1027, f3c_BT_Q_ZJU_Singletons7528, f2c_BT_Q_ZJU_Singletons34130, 3c2_BT_Q_ZJU_Singletons13852, 3c2_BT_Q_ZJU_Singletons165850, 3c2_BT_Q_ZJU_Singletons23352, f3c_BT_Q_ZJU_Singletons163584, f3c_BT_Q_ZJU_Singletons20993, f2c_BT_Q_ZJU_Singletons149732, f2c_BT_Q_ZJU_Singletons35206, f3c_BT_Q_ZJ…	3		9		4
null	GO:0071822	protein complex subunit organization	biological_process	2		0.79	f2c_BT_Q_ZJU_Singletons12061, f3c_BT_Q_ZJU_Singletons27162	1		1		0
6	GO:0008284	positive regulation of cell proliferation	biological_process	1		1	f2c_BT_Q_ZJU_Singletons16732	1		0		0
5	GO:0051656	establishment of organelle localization	biological_process	1		0.22	3c2_BT_Q_ZJU_Singletons20858	0		0		1
6	GO:0005991	trehalose metabolic process	biological_process	1		1	f2c_BT_Q_ZJU_Singletons31876	1		0		0
5	GO:0042375	quinone cofactor metabolic process	biological_process	1		0.36	f3c_BT_Q_ZJU_Singletons143886	0		1		0
9	GO:0042992	negative regulation of transcription factor import into nucleus	biological_process	2		2	f3c_BT_Q_ZJU_Singletons152010, 3c2_BT_Q_ZJU_Singletons152010	0		1		1
3	GO:0022607	cellular component assembly	biological_process	4		1.2	f3c_BT_Q_ZJU_Singletons10162, 3c2_BT_Q_ZJU_Singletons10162, f3c_BT_Q_ZJU_Singletons5420, f2c_BT_Q_ZJU_Singletons12061	1		2		1
9	GO:0006917	induction of apoptosis	biological_process	2		1.6	f3c_BT_Q_ZJU_Singletons34627, f3c_BT_Q_ZJU_Singletons34086	0		2		0
6	GO:0007315	pole plasm assembly	biological_process	2		2	f3c_BT_Q_ZJU_Singletons10162, 3c2_BT_Q_ZJU_Singletons10162	0		1		1
6	GO:0006401	RNA catabolic process	biological_process	3		0.94	f3c_BT_Q_ZJU_Singletons10162, 3c2_BT_Q_ZJU_Singletons10162, f3c_BT_Q_ZJU_Singletons150494	0		2		1
4	GO:0006766	vitamin metabolic process	biological_process	3		2.22	f2c_BT_Q_ZJU_Singletons14324, 3c2_BT_Q_ZJU_Singletons14324, f3c_BT_Q_ZJU_Singletons143886	1		1		1
6	GO:0045596	negative regulation of cell differentiation	biological_process	2		1.2	f3c_BT_Q_ZJU_Singletons167074, f3c_BT_Q_ZJU_Singletons34642	0		2		0
7	GO:0045935	positive regulation of nucleobase-containing compound metabolic process	biological_process	1		1	f3c_BT_Q_ZJU_Singletons35129	0		1		0
6	GO:0048667	cell morphogenesis involved in neuron differentiation	biological_process	4		2.4	f2c_BT_Q_ZJU_Singletons16732, f3c_BT_Q_ZJU_Singletons28984, f3c_BT_Q_ZJU_Singletons31416, 3c2_BT_Q_ZJU_Singletons28984	1		2		1
6	GO:0051318	G1 phase	biological_process	1		1	f3c_BT_Q_ZJU_Singletons35129	0		1		0
7	GO:0015766	disaccharide transport	biological_process	1		1	3c2_BT_Q_ZJU_Singletons35488	0		0		1
null	GO:2000112	regulation of cellular macromolecule biosynthetic process	biological_process	15		6.79	f3c_BT_Q_ZJU_Singletons29252, f3c_BT_Q_ZJU_Singletons13520, f3c_BT_Q_ZJU_Singletons33232, f3c_BT_Q_ZJU_Singletons35129, 3c2_BT_Q_ZJU_Singletons166592, f2c_BT_Q_ZJU_Singletons30308, f2c_BT_Q_ZJU_Singletons32455, f2c_BT_Q_ZJU_Singletons34130, f3c_BT_Q_ZJU_Singletons30308, f3c_BT_Q_ZJU_Singletons31730, f3c_BT_Q_ZJU_Singletons32774, 3c2_BT_Q_ZJU_Singletons36302, 3c2_BT_Q_ZJU_Singletons32816, f3c_BT_Q…	3		8		4
null	GO:0072663	establishment of protein localization to peroxisome	biological_process	1		0.6	f2c_BT_Q_ZJU_Singletons1266	1		0		0
8	GO:0016573	histone acetylation	biological_process	1		1	f2c_BT_Q_ZJU_Singletons34130	1		0		0
2	GO:0008152	metabolic process	biological_process	190		59.45	f2c_BT_Q_ZJU_Singletons14324, 3c2_BT_Q_ZJU_Singletons14324, f3c_BT_Q_ZJU_Singletons154714, f3c_BT_Q_ZJU_Singletons162651, f3c_BT_Q_ZJU_Singletons29529, f3c_BT_Q_ZJU_Singletons35129, 3c2_BT_Q_ZJU_Singletons21485, 3c2_BT_Q_ZJU_Singletons11880, f3c_BT_Q_ZJU_Singletons34086, f2c_BT_Q_ZJU_Singletons161535, f3c_BT_Q_ZJU_Cluster2290, f3c_BT_Q_ZJU_Singletons141436, f3c_BT_Q_ZJU_Singletons35651, 3c2_BT_Q_…	40		98		52
7	GO:0009794	regulation of mitotic cell cycle, embryonic	biological_process	1		1	f3c_BT_Q_ZJU_Singletons166990	0		1		0
7	GO:0006353	transcription termination, DNA-dependent	biological_process	1		1	f3c_BT_Q_ZJU_Singletons35129	0		1		0
8	GO:0005980	glycogen catabolic process	biological_process	1		1	3c2_BT_Q_ZJU_Singletons9328	0		0		1
6	GO:0006753	nucleoside phosphate metabolic process	biological_process	9		1.47	f3c_BT_Q_ZJU_Singletons154714, f3c_BT_Q_ZJU_Singletons162651, f3c_BT_Q_ZJU_Singletons29529, f3c_BT_Q_ZJU_Singletons35129, f3c_BT_Q_ZJU_Singletons21477, f3c_BT_Q_ZJU_Singletons20975, f3c_BT_Q_ZJU_Singletons32777, f2c_BT_Q_ZJU_Cluster505, f3c_BT_Q_ZJU_Cluster505	1		8		0
7	GO:0007472	wing disc morphogenesis	biological_process	2		2	3c2_BT_Q_ZJU_Singletons32816, 3c2_BT_Q_ZJU_Singletons36302	0		0		2
6	GO:0033692	cellular polysaccharide biosynthetic process	biological_process	1		0.36	3c2_BT_Q_ZJU_Singletons9328	0		0		1
7	GO:0007090	regulation of S phase of mitotic cell cycle	biological_process	1		1	f2c_BT_Q_ZJU_Singletons149732	1		0		0
8	GO:0034470	ncRNA processing	biological_process	1		0.22	f3c_BT_Q_ZJU_Cluster1928	0		1		0
2	GO:0023052	signaling	biological_process	29		12.97	f3c_BT_Q_ZJU_Singletons33232, f2c_BT_Q_ZJU_Singletons16732, f3c_BT_Q_ZJU_Singletons10632, f3c_BT_Q_ZJU_Singletons4970, f3c_BT_Q_ZJU_Singletons100143, 3c2_BT_Q_ZJU_Singletons100143, 3c2_BT_Q_ZJU_Singletons23352, 3c2_BT_Q_ZJU_Singletons34094, f2c_BT_Q_ZJU_Singletons165789, f3c_BT_Q_ZJU_Singletons103357, f3c_BT_Q_ZJU_Singletons162105, f3c_BT_Q_ZJU_Singletons24741, f3c_BT_Q_ZJU_Singletons27726, f2c_B…	7		16		6
4	GO:0050790	regulation of catalytic activity	biological_process	3		0.65	f3c_BT_Q_ZJU_Singletons167247, f2c_BT_Q_ZJU_Singletons35206, 3c2_BT_Q_ZJU_Singletons35206	1		1		1
5	GO:0008202	steroid metabolic process	biological_process	2		2	f3c_BT_Q_ZJU_Singletons36285, 3c2_BT_Q_ZJU_Singletons16089	0		1		1
5	GO:0045995	regulation of embryonic development	biological_process	1		0.6	f3c_BT_Q_ZJU_Singletons166990	0		1		0
5	GO:0009583	detection of light stimulus	biological_process	3		1.03	3c2_BT_Q_ZJU_Singletons34094, f2c_BT_Q_ZJU_Singletons27203, f3c_BT_Q_ZJU_Singletons4970	1		1		1
8	GO:0001738	morphogenesis of a polarized epithelium	biological_process	1		0.6	f2c_BT_Q_ZJU_Singletons6948	1		0		0
7	GO:0034764	positive regulation of transmembrane transport	biological_process	1		0.36	f3c_BT_Q_ZJU_Singletons4970	0		1		0
4	GO:0007166	cell surface receptor signaling pathway	biological_process	15		8.63	f3c_BT_Q_ZJU_Singletons4970, f3c_BT_Q_ZJU_Singletons100143, 3c2_BT_Q_ZJU_Singletons100143, 3c2_BT_Q_ZJU_Singletons23352, f2c_BT_Q_ZJU_Singletons16732, f2c_BT_Q_ZJU_Singletons22386, f3c_BT_Q_ZJU_Singletons22386, f3c_BT_Q_ZJU_Singletons31677, f2c_BT_Q_ZJU_Singletons88268, f3c_BT_Q_ZJU_Singletons31416, f3c_BT_Q_ZJU_Singletons88268, 3c2_BT_Q_ZJU_Singletons34094, f3c_BT_Q_ZJU_Singletons31730, f2c_BT_Q…	4		8		3
5	GO:0031323	regulation of cellular metabolic process	biological_process	19		4.29	f3c_BT_Q_ZJU_Singletons21477, f3c_BT_Q_ZJU_Singletons29252, f3c_BT_Q_ZJU_Singletons31730, f3c_BT_Q_ZJU_Singletons13520, f3c_BT_Q_ZJU_Singletons33232, f3c_BT_Q_ZJU_Singletons35129, 3c2_BT_Q_ZJU_Singletons166592, f2c_BT_Q_ZJU_Singletons30308, f2c_BT_Q_ZJU_Singletons32455, f2c_BT_Q_ZJU_Singletons34130, f3c_BT_Q_ZJU_Singletons30308, f3c_BT_Q_ZJU_Singletons32774, 3c2_BT_Q_ZJU_Singletons36302, 3c2_BT_Q…	4		10		5
7	GO:0030182	neuron differentiation	biological_process	13		3.34	f2c_BT_Q_ZJU_Singletons1882, f2c_BT_Q_ZJU_Singletons30308, f3c_BT_Q_ZJU_Singletons18499, f3c_BT_Q_ZJU_Singletons1882, f3c_BT_Q_ZJU_Singletons30308, 3c2_BT_Q_ZJU_Singletons23299, f3c_BT_Q_ZJU_Singletons163584, f3c_BT_Q_ZJU_Singletons167074, f2c_BT_Q_ZJU_Singletons16732, f3c_BT_Q_ZJU_Singletons28984, f3c_BT_Q_ZJU_Singletons31416, 3c2_BT_Q_ZJU_Singletons28984, f3c_BT_Q_ZJU_Singletons129373	3		8		2
4	GO:0022402	cell cycle process	biological_process	20		7.76	f3c_BT_Q_ZJU_Singletons146860, f3c_BT_Q_ZJU_Singletons166990, f3c_BT_Q_ZJU_Singletons67699, 3c2_BT_Q_ZJU_Singletons67699, f3c_BT_Q_ZJU_Singletons34627, f3c_BT_Q_ZJU_Singletons35129, f3c_BT_Q_ZJU_Cluster2450, f3c_BT_Q_ZJU_Singletons1027, f2c_BT_Q_ZJU_Singletons35206, 3c2_BT_Q_ZJU_Singletons35206, f3c_BT_Q_ZJU_Singletons7528, f2c_BT_Q_ZJU_Singletons34130, 3c2_BT_Q_ZJU_Singletons13852, 3c2_BT_Q_ZJU_…	3		12		5
6	GO:0019219	regulation of nucleobase-containing compound metabolic process	biological_process	14		3.02	f3c_BT_Q_ZJU_Singletons21477, f3c_BT_Q_ZJU_Singletons29252, f3c_BT_Q_ZJU_Singletons13520, f3c_BT_Q_ZJU_Singletons33232, f3c_BT_Q_ZJU_Singletons35129, 3c2_BT_Q_ZJU_Singletons166592, f2c_BT_Q_ZJU_Singletons30308, f2c_BT_Q_ZJU_Singletons32455, f2c_BT_Q_ZJU_Singletons34130, f3c_BT_Q_ZJU_Singletons30308, f3c_BT_Q_ZJU_Singletons31730, f3c_BT_Q_ZJU_Singletons32774, 3c2_BT_Q_ZJU_Singletons36302, 3c2_BT_Q…	3		8		3
3	GO:0048869	cellular developmental process	biological_process	26		4.48	f2c_BT_Q_ZJU_Singletons1882, f2c_BT_Q_ZJU_Singletons30308, f3c_BT_Q_ZJU_Singletons18499, f3c_BT_Q_ZJU_Singletons1882, f3c_BT_Q_ZJU_Singletons30308, 3c2_BT_Q_ZJU_Singletons23299, f3c_BT_Q_ZJU_Singletons10162, 3c2_BT_Q_ZJU_Singletons10162, f3c_BT_Q_ZJU_Singletons6721, 3c2_BT_Q_ZJU_Singletons6721, f2c_BT_Q_ZJU_Singletons165782, 3c2_BT_Q_ZJU_Singletons31572, f3c_BT_Q_ZJU_Singletons163584, f3c_BT_Q_ZJ…	5		14		7
4	GO:0033013	tetrapyrrole metabolic process	biological_process	1		0.36	f3c_BT_Q_ZJU_Singletons11692	0		1		0
6	GO:0043009	chordate embryonic development	biological_process	1		1	f2c_BT_Q_ZJU_Singletons161535	1		0		0
4	GO:0034331	cell junction maintenance	biological_process	1		1	f3c_BT_Q_ZJU_Singletons103357	0		1		0
6	GO:0009150	purine ribonucleotide metabolic process	biological_process	5		1.93	f3c_BT_Q_ZJU_Singletons154714, f3c_BT_Q_ZJU_Singletons162651, f3c_BT_Q_ZJU_Singletons29529, f3c_BT_Q_ZJU_Singletons35129, f3c_BT_Q_ZJU_Singletons21477	0		5		0
7	GO:0042311	vasodilation	biological_process	1		1	f2c_BT_Q_ZJU_Singletons16732	1		0		0
2	GO:0065007	biological regulation	biological_process	82		18.79	f3c_BT_Q_ZJU_Singletons33232, f2c_BT_Q_ZJU_Singletons34861, f3c_BT_Q_ZJU_Singletons34861, 3c2_BT_Q_ZJU_Singletons166145, f2c_BT_Q_ZJU_Singletons16732, f3c_BT_Q_ZJU_Singletons21477, 3c2_BT_Q_ZJU_Singletons165850, 3c2_BT_Q_ZJU_Singletons35500, f3c_BT_Q_ZJU_Singletons12229, f3c_BT_Q_ZJU_Singletons165857, f2c_BT_Q_ZJU_Singletons20021, f2c_BT_Q_ZJU_Singletons36282, f3c_BT_Q_ZJU_Singletons6140, f3c_BT_…	15		43		24
4	GO:0006518	peptide metabolic process	biological_process	1		0.6	3c2_BT_Q_ZJU_Singletons21485	0		0		1
7	GO:0031576	G2/M transition checkpoint	biological_process	4		2.4	f3c_BT_Q_ZJU_Singletons146860, f3c_BT_Q_ZJU_Singletons166990, f3c_BT_Q_ZJU_Singletons67699, 3c2_BT_Q_ZJU_Singletons67699	0		3		1
3	GO:0007028	cytoplasm organization	biological_process	2		1.2	f3c_BT_Q_ZJU_Singletons10162, 3c2_BT_Q_ZJU_Singletons10162	0		1		1
4	GO:0043412	macromolecule modification	biological_process	43		22.53	f3c_BT_Q_ZJU_Singletons27162, f3c_BT_Q_ZJU_Singletons31730, f2c_BT_Q_ZJU_Singletons161535, f2c_BT_Q_ZJU_Singletons34130, 3c2_BT_Q_ZJU_Singletons35500, 3c2_BT_Q_ZJU_Singletons23352, f2c_BT_Q_ZJU_Singletons23798, f2c_BT_Q_ZJU_Singletons6948, f3c_BT_Q_ZJU_Singletons34086, f3c_BT_Q_ZJU_Singletons13520, f2c_BT_Q_ZJU_Singletons35260, f3c_BT_Q_ZJU_Singletons14817, f3c_BT_Q_ZJU_Singletons33230, f3c_BT_Q_…	12		19		12
6	GO:0044247	cellular polysaccharide catabolic process	biological_process	1		0.6	3c2_BT_Q_ZJU_Singletons9328	0		0		1
6	GO:0044042	glucan metabolic process	biological_process	1		0.43	3c2_BT_Q_ZJU_Singletons9328	0		0		1
6	GO:0010648	negative regulation of cell communication	biological_process	2		1.2	f2c_BT_Q_ZJU_Singletons27203, f3c_BT_Q_ZJU_Singletons4970	1		1		0
5	GO:0043436	oxoacid metabolic process	biological_process	14		3.49	3c2_BT_Q_ZJU_Singletons21485, f3c_BT_Q_ZJU_Singletons27757, f2c_BT_Q_ZJU_Singletons36282, 3c2_BT_Q_ZJU_Singletons36282, f2c_BT_Q_ZJU_Singletons1776, 3c2_BT_Q_ZJU_Singletons1776, f2c_BT_Q_ZJU_Singletons1631, f3c_BT_Q_ZJU_Cluster2248, f3c_BT_Q_ZJU_Singletons11503, f3c_BT_Q_ZJU_Singletons1631, 3c2_BT_Q_ZJU_Singletons11503, f2c_BT_Q_ZJU_Singletons131327, f3c_BT_Q_ZJU_Singletons131327, f3c_BT_Q_ZJU_Si…	4		6		4
2	GO:0050896	response to stimulus	biological_process	58		23.3	f3c_BT_Q_ZJU_Singletons33232, f3c_BT_Q_ZJU_Singletons35129, f3c_BT_Q_ZJU_Singletons34086, f2c_BT_Q_ZJU_Singletons161535, f3c_BT_Q_ZJU_Cluster2290, f3c_BT_Q_ZJU_Singletons141436, f3c_BT_Q_ZJU_Singletons35651, 3c2_BT_Q_ZJU_Singletons156438, f2c_BT_Q_ZJU_Singletons16732, f3c_BT_Q_ZJU_Singletons10632, f2c_BT_Q_ZJU_Singletons136646, f3c_BT_Q_ZJU_Singletons136646, f3c_BT_Q_ZJU_Singletons10805, 3c2_BT_Q…	12		32		14
7	GO:0032270	positive regulation of cellular protein metabolic process	biological_process	1		0.22	f3c_BT_Q_ZJU_Singletons31730	0		1		0
4	GO:0009593	detection of chemical stimulus	biological_process	1		1	f3c_BT_Q_ZJU_Singletons4970	0		1		0
7	GO:0006605	protein targeting	biological_process	5		1.76	f2c_BT_Q_ZJU_Singletons1266, f2c_BT_Q_ZJU_Singletons6948, f3c_BT_Q_ZJU_Singletons4970, f3c_BT_Q_ZJU_Singletons152010, 3c2_BT_Q_ZJU_Singletons152010	2		2		1
3	GO:0051707	response to other organism	biological_process	2		1.56	f2c_BT_Q_ZJU_Singletons20021, f3c_BT_Q_ZJU_Singletons167247	1		1		0
6	GO:0030900	forebrain development	biological_process	1		0.6	f3c_BT_Q_ZJU_Singletons34642	0		1		0
4	GO:0007010	cytoskeleton organization	biological_process	11		5.06	f2c_BT_Q_ZJU_Singletons16732, f3c_BT_Q_ZJU_Singletons10162, f3c_BT_Q_ZJU_Singletons34642, f3c_BT_Q_ZJU_Singletons7528, 3c2_BT_Q_ZJU_Singletons10162, f2c_BT_Q_ZJU_Singletons161535, f3c_BT_Q_ZJU_Singletons166990, f3c_BT_Q_ZJU_Singletons20993, 3c2_BT_Q_ZJU_Singletons94864, f3c_BT_Q_ZJU_Singletons28984, 3c2_BT_Q_ZJU_Singletons28984	2		6		3
7	GO:0043068	positive regulation of programmed cell death	biological_process	3		1.18	f3c_BT_Q_ZJU_Singletons16914, f3c_BT_Q_ZJU_Singletons34627, f3c_BT_Q_ZJU_Singletons34086	0		3		0
7	GO:0070972	protein localization in endoplasmic reticulum	biological_process	1		0.6	3c2_BT_Q_ZJU_Singletons33370	0		0		1
5	GO:0003018	vascular process in circulatory system	biological_process	1		0.36	f2c_BT_Q_ZJU_Singletons16732	1		0		0
2	GO:0016265	death	biological_process	11		2.27	f3c_BT_Q_ZJU_Singletons16914, f3c_BT_Q_ZJU_Singletons103357, f3c_BT_Q_ZJU_Singletons7760, f3c_BT_Q_ZJU_Singletons15884, f3c_BT_Q_ZJU_Singletons34627, f2c_BT_Q_ZJU_Singletons16732, f2c_BT_Q_ZJU_Singletons36282, f2c_BT_Q_ZJU_Singletons6948, f3c_BT_Q_ZJU_Singletons10632, 3c2_BT_Q_ZJU_Singletons36282, f3c_BT_Q_ZJU_Singletons34086	3		7		1
7	GO:0048592	eye morphogenesis	biological_process	3		2.6	f3c_BT_Q_ZJU_Singletons167074, f3c_BT_Q_ZJU_Singletons28984, 3c2_BT_Q_ZJU_Singletons28984	0		2		1
4	GO:0050877	neurological system process	biological_process	18		5.6	f2c_BT_Q_ZJU_Singletons1776, 3c2_BT_Q_ZJU_Singletons1776, 3c2_BT_Q_ZJU_Singletons34094, f3c_BT_Q_ZJU_Singletons10162, 3c2_BT_Q_ZJU_Singletons10162, f2c_BT_Q_ZJU_Singletons36282, 3c2_BT_Q_ZJU_Singletons36282, f2c_BT_Q_ZJU_Singletons30620, f3c_BT_Q_ZJU_Singletons30620, f3c_BT_Q_ZJU_Singletons10632, f3c_BT_Q_ZJU_Singletons21477, 3c2_BT_Q_ZJU_Singletons140142, 3c2_BT_Q_ZJU_Singletons165251, f2c_BT_Q_…	6		6		6
7	GO:0032388	positive regulation of intracellular transport	biological_process	1		0.22	f3c_BT_Q_ZJU_Singletons4970	0		1		0
6	GO:0014812	muscle cell migration	biological_process	1		0.6	f2c_BT_Q_ZJU_Singletons16732	1		0		0
4	GO:0009581	detection of external stimulus	biological_process	3		0.62	3c2_BT_Q_ZJU_Singletons34094, f2c_BT_Q_ZJU_Singletons27203, f3c_BT_Q_ZJU_Singletons4970	1		1		1
3	GO:0065008	regulation of biological quality	biological_process	21		7.94	f2c_BT_Q_ZJU_Singletons34861, f3c_BT_Q_ZJU_Singletons34861, f2c_BT_Q_ZJU_Singletons16732, 3c2_BT_Q_ZJU_Singletons19352, f3c_BT_Q_ZJU_Singletons24740, f2c_BT_Q_ZJU_Singletons36282, 3c2_BT_Q_ZJU_Singletons36282, f3c_BT_Q_ZJU_Singletons103357, f3c_BT_Q_ZJU_Singletons34627, f3c_BT_Q_ZJU_Singletons10632, f3c_BT_Q_ZJU_Singletons21477, 3c2_BT_Q_ZJU_Singletons140142, 3c2_BT_Q_ZJU_Singletons33370, f3c_BT_…	5		10		6
4	GO:0006952	defense response	biological_process	2		2	f2c_BT_Q_ZJU_Singletons20021, f3c_BT_Q_ZJU_Singletons27726	1		1		0
8	GO:0009123	nucleoside monophosphate metabolic process	biological_process	1		0.6	f3c_BT_Q_ZJU_Singletons32777	0		1		0
5	GO:0051130	positive regulation of cellular component organization	biological_process	2		0.73	f2c_BT_Q_ZJU_Singletons16732, f3c_BT_Q_ZJU_Singletons31730	1		1		0
5	GO:0051340	regulation of ligase activity	biological_process	2		0.72	f2c_BT_Q_ZJU_Singletons35206, 3c2_BT_Q_ZJU_Singletons35206	1		0		1
8	GO:0045814	negative regulation of gene expression, epigenetic	biological_process	1		0.6	3c2_BT_Q_ZJU_Singletons32816	0		0		1
5	GO:0051050	positive regulation of transport	biological_process	2		0.73	f2c_BT_Q_ZJU_Singletons16732, f3c_BT_Q_ZJU_Singletons4970	1		1		0
8	GO:0006007	glucose catabolic process	biological_process	2		2	f3c_BT_Q_ZJU_Singletons89073, 3c2_BT_Q_ZJU_Singletons89073	0		1		1
8	GO:0009261	ribonucleotide catabolic process	biological_process	5		1.57	f3c_BT_Q_ZJU_Singletons154714, f3c_BT_Q_ZJU_Singletons162651, f3c_BT_Q_ZJU_Singletons29529, f3c_BT_Q_ZJU_Singletons35129, f3c_BT_Q_ZJU_Singletons21477	0		5		0
7	GO:0010769	regulation of cell morphogenesis involved in differentiation	biological_process	1		1	f3c_BT_Q_ZJU_Singletons34980	0		1		0
8	GO:0000375	RNA splicing, via transesterification reactions	biological_process	9		3.84	f3c_BT_Q_ZJU_Singletons5420, f3c_BT_Q_ZJU_Singletons13520, f2c_BT_Q_ZJU_Singletons35033, f2c_BT_Q_ZJU_Singletons81554, f3c_BT_Q_ZJU_Singletons81554, f3c_BT_Q_ZJU_Singletons144317, f3c_BT_Q_ZJU_Singletons147841, f3c_BT_Q_ZJU_Singletons164004, f3c_BT_Q_ZJU_Singletons33345	2		7		0
5	GO:0007548	sex differentiation	biological_process	1		0.6	f3c_BT_Q_ZJU_Singletons20993	0		1		0
4	GO:0009059	macromolecule biosynthetic process	biological_process	47		13.25	f3c_BT_Q_ZJU_Singletons11092, f3c_BT_Q_ZJU_Singletons21699, f3c_BT_Q_ZJU_Singletons34245, 3c2_BT_Q_ZJU_Singletons11092, 3c2_BT_Q_ZJU_Singletons34245, 3c2_BT_Q_ZJU_Singletons9328, f3c_BT_Q_ZJU_Singletons29252, f3c_BT_Q_ZJU_Singletons13520, f3c_BT_Q_ZJU_Singletons33232, f3c_BT_Q_ZJU_Singletons35129, 3c2_BT_Q_ZJU_Singletons166592, f2c_BT_Q_ZJU_Singletons30308, f2c_BT_Q_ZJU_Singletons32455, f2c_BT_Q_…	6		28		13
7	GO:0051222	positive regulation of protein transport	biological_process	1		0.22	f3c_BT_Q_ZJU_Singletons4970	0		1		0
6	GO:0005984	disaccharide metabolic process	biological_process	1		0.6	f2c_BT_Q_ZJU_Singletons31876	1		0		0
4	GO:0007005	mitochondrion organization	biological_process	1		0.6	f2c_BT_Q_ZJU_Singletons12061	1		0		0
6	GO:0000279	M phase	biological_process	14		6.01	f3c_BT_Q_ZJU_Singletons166990, f3c_BT_Q_ZJU_Cluster2450, f3c_BT_Q_ZJU_Singletons1027, f3c_BT_Q_ZJU_Singletons7528, f2c_BT_Q_ZJU_Singletons34130, 3c2_BT_Q_ZJU_Singletons13852, 3c2_BT_Q_ZJU_Singletons165850, 3c2_BT_Q_ZJU_Singletons23352, f3c_BT_Q_ZJU_Singletons163584, f3c_BT_Q_ZJU_Singletons20993, f2c_BT_Q_ZJU_Singletons35206, f3c_BT_Q_ZJU_Singletons13520, f3c_BT_Q_ZJU_Singletons6140, 3c2_BT_Q_ZJU_…	2		8		4
3	GO:0007049	cell cycle	biological_process	33		17.08	f2c_BT_Q_ZJU_Singletons167390, f2c_BT_Q_ZJU_Singletons34861, f3c_BT_Q_ZJU_Singletons10632, f3c_BT_Q_ZJU_Singletons34861, f3c_BT_Q_ZJU_Singletons5420, 3c2_BT_Q_ZJU_Singletons165850, 3c2_BT_Q_ZJU_Singletons35500, f3c_BT_Q_ZJU_Singletons146860, f3c_BT_Q_ZJU_Singletons166990, f3c_BT_Q_ZJU_Singletons67699, 3c2_BT_Q_ZJU_Singletons67699, f3c_BT_Q_ZJU_Singletons34627, f3c_BT_Q_ZJU_Singletons35129, f3c_BT…	6		19		8
7	GO:0000090	mitotic anaphase	biological_process	1		1	f3c_BT_Q_ZJU_Singletons7528	0		1		0
8	GO:0042306	regulation of protein import into nucleus	biological_process	3		1.08	f3c_BT_Q_ZJU_Singletons4970, f3c_BT_Q_ZJU_Singletons152010, 3c2_BT_Q_ZJU_Singletons152010	0		2		1
9	GO:0000245	spliceosome assembly	biological_process	1		1	f3c_BT_Q_ZJU_Singletons5420	0		1		0
5	GO:0003002	regionalization	biological_process	5		3.09	f3c_BT_Q_ZJU_Singletons10162, 3c2_BT_Q_ZJU_Singletons10162, f3c_BT_Q_ZJU_Singletons6721, 3c2_BT_Q_ZJU_Singletons13852, 3c2_BT_Q_ZJU_Singletons6721	0		2		3
7	GO:0055080	cation homeostasis	biological_process	1		0.22	f3c_BT_Q_ZJU_Singletons34627	0		1		0
6	GO:0031326	regulation of cellular biosynthetic process	biological_process	15		4.08	f3c_BT_Q_ZJU_Singletons29252, f3c_BT_Q_ZJU_Singletons13520, f3c_BT_Q_ZJU_Singletons33232, f3c_BT_Q_ZJU_Singletons35129, 3c2_BT_Q_ZJU_Singletons166592, f2c_BT_Q_ZJU_Singletons30308, f2c_BT_Q_ZJU_Singletons32455, f2c_BT_Q_ZJU_Singletons34130, f3c_BT_Q_ZJU_Singletons30308, f3c_BT_Q_ZJU_Singletons31730, f3c_BT_Q_ZJU_Singletons32774, 3c2_BT_Q_ZJU_Singletons36302, 3c2_BT_Q_ZJU_Singletons32816, f3c_BT_Q…	3		8		4
5	GO:0006520	cellular amino acid metabolic process	biological_process	7		3.37	3c2_BT_Q_ZJU_Singletons21485, f3c_BT_Q_ZJU_Singletons27757, f2c_BT_Q_ZJU_Singletons1776, 3c2_BT_Q_ZJU_Singletons1776, f2c_BT_Q_ZJU_Singletons131327, f3c_BT_Q_ZJU_Singletons131327, f3c_BT_Q_ZJU_Singletons28977	2		3		2
4	GO:0002252	immune effector process	biological_process	1		1	f3c_BT_Q_ZJU_Singletons27726	0		1		0
5	GO:0008643	carbohydrate transport	biological_process	1		0.72	3c2_BT_Q_ZJU_Singletons35488	0		0		1
9	GO:0000377	RNA splicing, via transesterification reactions with bulged adenosine as nucleophile	biological_process	9		6.4	f3c_BT_Q_ZJU_Singletons5420, f3c_BT_Q_ZJU_Singletons13520, f2c_BT_Q_ZJU_Singletons35033, f2c_BT_Q_ZJU_Singletons81554, f3c_BT_Q_ZJU_Singletons81554, f3c_BT_Q_ZJU_Singletons144317, f3c_BT_Q_ZJU_Singletons147841, f3c_BT_Q_ZJU_Singletons164004, f3c_BT_Q_ZJU_Singletons33345	2		7		0
8	GO:0006402	mRNA catabolic process	biological_process	3		1.56	f3c_BT_Q_ZJU_Singletons10162, 3c2_BT_Q_ZJU_Singletons10162, f3c_BT_Q_ZJU_Singletons150494	0		2		1
9	GO:0042993	positive regulation of transcription factor import into nucleus	biological_process	1		1	f3c_BT_Q_ZJU_Singletons4970	0		1		0
5	GO:0032259	methylation	biological_process	2		0.34	f3c_BT_Q_ZJU_Singletons31730, f3c_BT_Q_ZJU_Singletons13520	0		2		0
5	GO:0050890	cognition	biological_process	4		1.44	f3c_BT_Q_ZJU_Singletons10162, 3c2_BT_Q_ZJU_Singletons10162, f2c_BT_Q_ZJU_Singletons36282, 3c2_BT_Q_ZJU_Singletons36282	1		1		2
7	GO:0007613	memory	biological_process	2		2	f3c_BT_Q_ZJU_Singletons10162, 3c2_BT_Q_ZJU_Singletons10162	0		1		1
8	GO:0008033	tRNA processing	biological_process	1		0.36	f3c_BT_Q_ZJU_Cluster1928	0		1		0
4	GO:0007033	vacuole organization	biological_process	1		1	f3c_BT_Q_ZJU_Singletons34642	0		1		0
3	GO:0034621	cellular macromolecular complex subunit organization	biological_process	6		2.45	f3c_BT_Q_ZJU_Singletons5420, f2c_BT_Q_ZJU_Singletons12061, f3c_BT_Q_ZJU_Singletons28984, 3c2_BT_Q_ZJU_Singletons28984, 3c2_BT_Q_ZJU_Singletons23299, f3c_BT_Q_ZJU_Singletons27162	1		3		2
4	GO:0012501	programmed cell death	biological_process	11		6.31	f3c_BT_Q_ZJU_Singletons16914, f3c_BT_Q_ZJU_Singletons103357, f3c_BT_Q_ZJU_Singletons7760, f3c_BT_Q_ZJU_Singletons15884, f3c_BT_Q_ZJU_Singletons34627, f2c_BT_Q_ZJU_Singletons16732, f2c_BT_Q_ZJU_Singletons36282, f2c_BT_Q_ZJU_Singletons6948, f3c_BT_Q_ZJU_Singletons10632, 3c2_BT_Q_ZJU_Singletons36282, f3c_BT_Q_ZJU_Singletons34086	3		7		1
3	GO:0009607	response to biotic stimulus	biological_process	2		0.94	f2c_BT_Q_ZJU_Singletons20021, f3c_BT_Q_ZJU_Singletons167247	1		1		0
4	GO:0009880	embryonic pattern specification	biological_process	5		2.76	f3c_BT_Q_ZJU_Singletons31677, 3c2_BT_Q_ZJU_Singletons36302, f3c_BT_Q_ZJU_Singletons10162, 3c2_BT_Q_ZJU_Singletons10162, 3c2_BT_Q_ZJU_Singletons13852	0		2		3
8	GO:0001745	compound eye morphogenesis	biological_process	1		1	f3c_BT_Q_ZJU_Singletons167074	0		1		0
5	GO:0048102	autophagic cell death	biological_process	1		1	f3c_BT_Q_ZJU_Singletons15884	0		1		0
4	GO:0048610	cellular process involved in reproduction	biological_process	9		2.03	f3c_BT_Q_ZJU_Singletons10162, 3c2_BT_Q_ZJU_Singletons10162, f3c_BT_Q_ZJU_Singletons6721, 3c2_BT_Q_ZJU_Singletons6721, f3c_BT_Q_ZJU_Singletons166990, f3c_BT_Q_ZJU_Cluster2450, f3c_BT_Q_ZJU_Singletons1027, f3c_BT_Q_ZJU_Singletons5420, 3c2_BT_Q_ZJU_Singletons123630	0		6		3
5	GO:0009966	regulation of signal transduction	biological_process	5		3.22	f3c_BT_Q_ZJU_Singletons31730, f2c_BT_Q_ZJU_Singletons6948, 3c2_BT_Q_ZJU_Singletons140142, f2c_BT_Q_ZJU_Singletons27203, f3c_BT_Q_ZJU_Singletons4970	2		2		1
5	GO:0006575	cellular modified amino acid metabolic process	biological_process	1		0.6	3c2_BT_Q_ZJU_Singletons21485	0		0		1
6	GO:0009890	negative regulation of biosynthetic process	biological_process	4		0.69	f3c_BT_Q_ZJU_Singletons29252, 3c2_BT_Q_ZJU_Singletons32816, f3c_BT_Q_ZJU_Singletons10162, 3c2_BT_Q_ZJU_Singletons10162	0		2		2
5	GO:0046700	heterocycle catabolic process	biological_process	5		0.65	f3c_BT_Q_ZJU_Singletons154714, f3c_BT_Q_ZJU_Singletons162651, f3c_BT_Q_ZJU_Singletons29529, f3c_BT_Q_ZJU_Singletons35129, f3c_BT_Q_ZJU_Singletons21477	0		5		0
5	GO:0002775	antimicrobial peptide production	biological_process	1		1	f2c_BT_Q_ZJU_Singletons20021	1		0		0
3	GO:0007267	cell-cell signaling	biological_process	6		3.44	f3c_BT_Q_ZJU_Singletons10632, f3c_BT_Q_ZJU_Singletons21477, 3c2_BT_Q_ZJU_Singletons140142, f2c_BT_Q_ZJU_Singletons36282, 3c2_BT_Q_ZJU_Singletons36282, f2c_BT_Q_ZJU_Singletons16732	2		2		2
5	GO:0060541	respiratory system development	biological_process	2		1.6	3c2_BT_Q_ZJU_Singletons140142, f3c_BT_Q_ZJU_Singletons24740	0		1		1
4	GO:0009582	detection of abiotic stimulus	biological_process	3		0.62	3c2_BT_Q_ZJU_Singletons34094, f2c_BT_Q_ZJU_Singletons27203, f3c_BT_Q_ZJU_Singletons4970	1		1		1
8	GO:0032412	regulation of ion transmembrane transporter activity	biological_process	1		1	f3c_BT_Q_ZJU_Singletons4970	0		1		0
3	GO:0070271	protein complex biogenesis	biological_process	1		0.58	f2c_BT_Q_ZJU_Singletons12061	1		0		0
5	GO:0006811	ion transport	biological_process	13		5.56	f3c_BT_Q_ZJU_Singletons135716, f3c_BT_Q_ZJU_Singletons31684, f3c_BT_Q_ZJU_Singletons162684, 3c2_BT_Q_ZJU_Singletons162684, f3c_BT_Q_ZJU_Singletons18323, 3c2_BT_Q_ZJU_Singletons143878, f3c_BT_Q_ZJU_Singletons6522, 3c2_BT_Q_ZJU_Singletons6522, f3c_BT_Q_ZJU_Singletons34627, f2c_BT_Q_ZJU_Singletons136646, f3c_BT_Q_ZJU_Singletons136646, f3c_BT_Q_ZJU_Singletons162651, f3c_BT_Q_ZJU_Singletons4970	1		9		3
8	GO:0017148	negative regulation of translation	biological_process	2		2	f3c_BT_Q_ZJU_Singletons10162, 3c2_BT_Q_ZJU_Singletons10162	0		1		1
4	GO:0070727	cellular macromolecule localization	biological_process	9		1.8	f2c_BT_Q_ZJU_Singletons30167, 3c2_BT_Q_ZJU_Singletons33370, 3c2_BT_Q_ZJU_Singletons36112, f2c_BT_Q_ZJU_Singletons1266, f2c_BT_Q_ZJU_Singletons6948, f3c_BT_Q_ZJU_Singletons4970, f3c_BT_Q_ZJU_Singletons152010, 3c2_BT_Q_ZJU_Singletons152010, f3c_BT_Q_ZJU_Singletons34642	3		3		3
8	GO:0032401	establishment of melanosome localization	biological_process	1		1	3c2_BT_Q_ZJU_Singletons20858	0		0		1
5	GO:0000904	cell morphogenesis involved in differentiation	biological_process	6		3.04	3c2_BT_Q_ZJU_Singletons31572, f2c_BT_Q_ZJU_Singletons16732, f3c_BT_Q_ZJU_Singletons28984, f3c_BT_Q_ZJU_Singletons31416, 3c2_BT_Q_ZJU_Singletons28984, f3c_BT_Q_ZJU_Singletons34980	1		3		2
8	GO:0009201	ribonucleoside triphosphate biosynthetic process	biological_process	1		0.6	f3c_BT_Q_ZJU_Singletons162651	0		1		0
6	GO:0051329	interphase of mitotic cell cycle	biological_process	1		0.36	f2c_BT_Q_ZJU_Singletons149732	1		0		0
6	GO:0042391	regulation of membrane potential	biological_process	2		0.43	f2c_BT_Q_ZJU_Singletons88268, f3c_BT_Q_ZJU_Singletons88268	1		1		0
6	GO:0034284	response to monosaccharide stimulus	biological_process	1		0.6	f2c_BT_Q_ZJU_Singletons16732	1		0		0
7	GO:0060429	epithelium development	biological_process	3		1.03	3c2_BT_Q_ZJU_Singletons20858, f2c_BT_Q_ZJU_Singletons6948, f3c_BT_Q_ZJU_Singletons24740	1		1		1
4	GO:0003006	developmental process involved in reproduction	biological_process	11		7.83	f3c_BT_Q_ZJU_Singletons10162, 3c2_BT_Q_ZJU_Singletons10162, f3c_BT_Q_ZJU_Singletons6721, 3c2_BT_Q_ZJU_Singletons6721, f3c_BT_Q_ZJU_Singletons20993, f3c_BT_Q_ZJU_Singletons5420, f3c_BT_Q_ZJU_Singletons103357, f3c_BT_Q_ZJU_Singletons32774, 3c2_BT_Q_ZJU_Singletons123630, 3c2_BT_Q_ZJU_Singletons165251, 3c2_BT_Q_ZJU_Singletons8165	0		6		5
4	GO:0008154	actin polymerization or depolymerization	biological_process	2		2	f3c_BT_Q_ZJU_Singletons28984, 3c2_BT_Q_ZJU_Singletons28984	0		1		1
6	GO:0007417	central nervous system development	biological_process	8		5.62	f3c_BT_Q_ZJU_Singletons34642, f2c_BT_Q_ZJU_Singletons36282, f3c_BT_Q_ZJU_Singletons18499, f3c_BT_Q_ZJU_Singletons34980, 3c2_BT_Q_ZJU_Singletons36282, f2c_BT_Q_ZJU_Singletons88268, f3c_BT_Q_ZJU_Singletons20993, f3c_BT_Q_ZJU_Singletons88268	2		5		1
6	GO:0010627	regulation of intracellular protein kinase cascade	biological_process	2		1.36	3c2_BT_Q_ZJU_Singletons140142, f2c_BT_Q_ZJU_Singletons6948	1		0		1
7	GO:0006352	transcription initiation, DNA-dependent	biological_process	2		2	f3c_BT_Q_ZJU_Singletons35129, f3c_BT_Q_ZJU_Singletons80314	0		2		0
8	GO:0046824	positive regulation of nucleocytoplasmic transport	biological_process	1		0.36	f3c_BT_Q_ZJU_Singletons4970	0		1		0
6	GO:0035282	segmentation	biological_process	2		0.09	f3c_BT_Q_ZJU_Singletons10162, 3c2_BT_Q_ZJU_Singletons10162	0		1		1
4	GO:0032984	macromolecular complex disassembly	biological_process	1		0.22	f3c_BT_Q_ZJU_Singletons27162	0		1		0
5	GO:0006775	fat-soluble vitamin metabolic process	biological_process	1		0.36	f3c_BT_Q_ZJU_Singletons143886	0		1		0
5	GO:0007399	nervous system development	biological_process	23		7.75	3c2_BT_Q_ZJU_Singletons165251, f2c_BT_Q_ZJU_Singletons1882, f2c_BT_Q_ZJU_Singletons30308, f3c_BT_Q_ZJU_Singletons18499, f3c_BT_Q_ZJU_Singletons1882, f3c_BT_Q_ZJU_Singletons30308, 3c2_BT_Q_ZJU_Singletons23299, f3c_BT_Q_ZJU_Singletons34642, f3c_BT_Q_ZJU_Singletons163584, f3c_BT_Q_ZJU_Singletons167074, f2c_BT_Q_ZJU_Singletons36282, f3c_BT_Q_ZJU_Singletons34980, 3c2_BT_Q_ZJU_Singletons36282, f2c_BT_Q…	5		13		5
8	GO:0006817	phosphate ion transport	biological_process	2		2	f3c_BT_Q_ZJU_Singletons6522, 3c2_BT_Q_ZJU_Singletons6522	0		1		1
5	GO:0048523	negative regulation of cellular process	biological_process	17		5.17	f3c_BT_Q_ZJU_Singletons29252, f3c_BT_Q_ZJU_Singletons146860, f3c_BT_Q_ZJU_Singletons166990, f3c_BT_Q_ZJU_Singletons67699, 3c2_BT_Q_ZJU_Singletons67699, f3c_BT_Q_ZJU_Singletons167074, f2c_BT_Q_ZJU_Singletons27203, f3c_BT_Q_ZJU_Singletons4970, 3c2_BT_Q_ZJU_Singletons32816, f2c_BT_Q_ZJU_Singletons16732, f3c_BT_Q_ZJU_Singletons10162, 3c2_BT_Q_ZJU_Singletons10162, f3c_BT_Q_ZJU_Singletons152010, 3c2_BT…	3		9		5
3	GO:0061024	membrane organization	biological_process	5		0.82	f3c_BT_Q_ZJU_Singletons137394, 3c2_BT_Q_ZJU_Singletons140142, f2c_BT_Q_ZJU_Singletons16732, f3c_BT_Q_ZJU_Singletons167247, 3c2_BT_Q_ZJU_Singletons36302	1		2		2
5	GO:0015837	amine transport	biological_process	1		0.36	f3c_BT_Q_ZJU_Singletons24741	0		1		0
5	GO:0009893	positive regulation of metabolic process	biological_process	2		0.41	f3c_BT_Q_ZJU_Singletons31730, f3c_BT_Q_ZJU_Singletons35129	0		2		0
5	GO:0009888	tissue development	biological_process	7		3.82	3c2_BT_Q_ZJU_Singletons20858, f2c_BT_Q_ZJU_Singletons6948, f2c_BT_Q_ZJU_Singletons19088, f3c_BT_Q_ZJU_Singletons165857, f3c_BT_Q_ZJU_Singletons24740, f2c_BT_Q_ZJU_Singletons36282, 3c2_BT_Q_ZJU_Singletons36282	3		2		2
8	GO:0018216	peptidyl-arginine methylation	biological_process	1		0.36	f3c_BT_Q_ZJU_Singletons13520	0		1		0
6	GO:0051875	pigment granule localization	biological_process	1		0.36	3c2_BT_Q_ZJU_Singletons20858	0		0		1
9	GO:0050908	detection of light stimulus involved in visual perception	biological_process	2		1.2	f2c_BT_Q_ZJU_Singletons27203, f3c_BT_Q_ZJU_Singletons4970	1		1		0
4	GO:0048736	appendage development	biological_process	1		1	3c2_BT_Q_ZJU_Singletons165251	0		0		1
3	GO:0007059	chromosome segregation	biological_process	3		1.32	f3c_BT_Q_ZJU_Singletons163584, f3c_BT_Q_ZJU_Singletons20993, f3c_BT_Q_ZJU_Singletons7528	0		3		0
5	GO:0035239	tube morphogenesis	biological_process	1		0.36	3c2_BT_Q_ZJU_Singletons20858	0		0		1
4	GO:0016051	carbohydrate biosynthetic process	biological_process	1		0.13	3c2_BT_Q_ZJU_Singletons9328	0		0		1
9	GO:0031060	regulation of histone methylation	biological_process	1		0.6	f3c_BT_Q_ZJU_Singletons31730	0		1		0
4	GO:0006959	humoral immune response	biological_process	1		0.36	f2c_BT_Q_ZJU_Singletons20021	1		0		0
null	GO:0072348	sulfur compound transport	biological_process	1		0.6	f3c_BT_Q_ZJU_Singletons24741	0		1		0
4	GO:0048278	vesicle docking	biological_process	1		1	f3c_BT_Q_ZJU_Singletons165869	0		1		0
7	GO:0010608	posttranscriptional regulation of gene expression	biological_process	2		1.44	f3c_BT_Q_ZJU_Singletons10162, 3c2_BT_Q_ZJU_Singletons10162	0		1		1
6	GO:0031345	negative regulation of cell projection organization	biological_process	1		1	f2c_BT_Q_ZJU_Singletons16732	1		0		0
8	GO:0009142	nucleoside triphosphate biosynthetic process	biological_process	1		0.36	f3c_BT_Q_ZJU_Singletons162651	0		1		0
3	GO:0051674	localization of cell	biological_process	3		0.71	f2c_BT_Q_ZJU_Singletons16732, f3c_BT_Q_ZJU_Singletons28652, 3c2_BT_Q_ZJU_Singletons123630	1		1		1
8	GO:0009124	nucleoside monophosphate biosynthetic process	biological_process	1		1	f3c_BT_Q_ZJU_Singletons32777	0		1		0
3	GO:0006996	organelle organization	biological_process	33		14.66	f3c_BT_Q_ZJU_Singletons34642, f2c_BT_Q_ZJU_Singletons16732, f3c_BT_Q_ZJU_Singletons31730, f3c_BT_Q_ZJU_Cluster2450, 3c2_BT_Q_ZJU_Singletons23299, 3c2_BT_Q_ZJU_Singletons166592, f2c_BT_Q_ZJU_Singletons161535, f2c_BT_Q_ZJU_Singletons34130, 3c2_BT_Q_ZJU_Singletons35500, f2c_BT_Q_ZJU_Singletons167390, f3c_BT_Q_ZJU_Singletons20993, f3c_BT_Q_ZJU_Singletons13520, f3c_BT_Q_ZJU_Singletons10162, f3c_BT_Q_Z…	8		14		11
6	GO:0016070	RNA metabolic process	biological_process	50		16.36	f3c_BT_Q_ZJU_Singletons27757, f3c_BT_Q_ZJU_Singletons10162, 3c2_BT_Q_ZJU_Singletons10162, f3c_BT_Q_ZJU_Singletons29252, f2c_BT_Q_ZJU_Singletons115639, f3c_BT_Q_ZJU_Singletons35129, f3c_BT_Q_ZJU_Singletons278, 3c2_BT_Q_ZJU_Singletons3551, f3c_BT_Q_ZJU_Singletons13520, f3c_BT_Q_ZJU_Singletons33232, 3c2_BT_Q_ZJU_Singletons166592, f2c_BT_Q_ZJU_Singletons30308, f2c_BT_Q_ZJU_Singletons32455, f2c_BT_Q_Z…	11		29		10
5	GO:0048545	response to steroid hormone stimulus	biological_process	1		0.6	f2c_BT_Q_ZJU_Singletons16732	1		0		0
5	GO:0051171	regulation of nitrogen compound metabolic process	biological_process	14		1.81	f3c_BT_Q_ZJU_Singletons21477, f3c_BT_Q_ZJU_Singletons29252, f3c_BT_Q_ZJU_Singletons13520, f3c_BT_Q_ZJU_Singletons33232, f3c_BT_Q_ZJU_Singletons35129, 3c2_BT_Q_ZJU_Singletons166592, f2c_BT_Q_ZJU_Singletons30308, f2c_BT_Q_ZJU_Singletons32455, f2c_BT_Q_ZJU_Singletons34130, f3c_BT_Q_ZJU_Singletons30308, f3c_BT_Q_ZJU_Singletons31730, f3c_BT_Q_ZJU_Singletons32774, 3c2_BT_Q_ZJU_Singletons36302, 3c2_BT_Q…	3		8		3
3	GO:0043954	cellular component maintenance	biological_process	2		1.36	f2c_BT_Q_ZJU_Singletons27203, f3c_BT_Q_ZJU_Singletons103357	1		1		0
5	GO:0048514	blood vessel morphogenesis	biological_process	1		0.6	f3c_BT_Q_ZJU_Singletons27726	0		1		0
4	GO:0019098	reproductive behavior	biological_process	2		1.2	f2c_BT_Q_ZJU_Singletons1631, f3c_BT_Q_ZJU_Singletons1631	1		1		0
6	GO:0010884	positive regulation of lipid storage	biological_process	1		1	f3c_BT_Q_ZJU_Singletons12229	0		1		0
7	GO:0001508	regulation of action potential	biological_process	2		0.72	f2c_BT_Q_ZJU_Singletons88268, f3c_BT_Q_ZJU_Singletons88268	1		1		0
4	GO:0010467	gene expression	biological_process	61		30.71	f3c_BT_Q_ZJU_Singletons10162, 3c2_BT_Q_ZJU_Singletons10162, f2c_BT_Q_ZJU_Singletons115639, f3c_BT_Q_ZJU_Singletons29252, f3c_BT_Q_ZJU_Singletons35129, f3c_BT_Q_ZJU_Singletons278, 3c2_BT_Q_ZJU_Singletons3551, f3c_BT_Q_ZJU_Singletons13520, f3c_BT_Q_ZJU_Singletons33232, 3c2_BT_Q_ZJU_Singletons166592, f2c_BT_Q_ZJU_Singletons30308, f2c_BT_Q_ZJU_Singletons32455, f2c_BT_Q_ZJU_Singletons34130, f3c_BT_Q_Z…	10		37		14
4	GO:0000278	mitotic cell cycle	biological_process	19		12.59	3c2_BT_Q_ZJU_Singletons165850, 3c2_BT_Q_ZJU_Singletons35500, f2c_BT_Q_ZJU_Singletons161535, f3c_BT_Q_ZJU_Singletons11092, f3c_BT_Q_ZJU_Singletons144317, f3c_BT_Q_ZJU_Singletons4970, 3c2_BT_Q_ZJU_Singletons11092, f3c_BT_Q_ZJU_Singletons166990, f2c_BT_Q_ZJU_Singletons35206, 3c2_BT_Q_ZJU_Singletons35206, f3c_BT_Q_ZJU_Singletons7528, f2c_BT_Q_ZJU_Singletons34130, 3c2_BT_Q_ZJU_Singletons13852, 3c2_BT_…	4		9		6
5	GO:0006873	cellular ion homeostasis	biological_process	4		0.84	f2c_BT_Q_ZJU_Singletons16732, f3c_BT_Q_ZJU_Singletons34627, f2c_BT_Q_ZJU_Singletons88268, f3c_BT_Q_ZJU_Singletons88268	2		2		0
7	GO:0006842	tricarboxylic acid transport	biological_process	2		2	f3c_BT_Q_ZJU_Singletons162684, 3c2_BT_Q_ZJU_Singletons162684	0		1		1
6	GO:0017038	protein import	biological_process	4		1.16	f2c_BT_Q_ZJU_Singletons6948, f3c_BT_Q_ZJU_Singletons4970, f3c_BT_Q_ZJU_Singletons152010, 3c2_BT_Q_ZJU_Singletons152010	1		2		1
8	GO:0006418	tRNA aminoacylation for protein translation	biological_process	3		3	f2c_BT_Q_ZJU_Singletons131327, f3c_BT_Q_ZJU_Singletons131327, f3c_BT_Q_ZJU_Singletons28977	1		2		0
3	GO:0043062	extracellular structure organization	biological_process	1		1	f2c_BT_Q_ZJU_Singletons16732	1		0		0
7	GO:0042063	gliogenesis	biological_process	2		0.72	f3c_BT_Q_ZJU_Singletons10805, 3c2_BT_Q_ZJU_Singletons10805	0		1		1
8	GO:0006355	regulation of transcription, DNA-dependent	biological_process	13		10.12	f3c_BT_Q_ZJU_Singletons29252, f3c_BT_Q_ZJU_Singletons13520, f3c_BT_Q_ZJU_Singletons33232, f3c_BT_Q_ZJU_Singletons35129, 3c2_BT_Q_ZJU_Singletons166592, f2c_BT_Q_ZJU_Singletons30308, f2c_BT_Q_ZJU_Singletons32455, f2c_BT_Q_ZJU_Singletons34130, f3c_BT_Q_ZJU_Singletons30308, f3c_BT_Q_ZJU_Singletons31730, f3c_BT_Q_ZJU_Singletons32774, 3c2_BT_Q_ZJU_Singletons36302, 3c2_BT_Q_ZJU_Singletons32816	3		7		3
4	GO:0006810	transport	biological_process	50		30.18	f3c_BT_Q_ZJU_Singletons34642, f3c_BT_Q_ZJU_Singletons135716, f3c_BT_Q_ZJU_Singletons31684, f2c_BT_Q_ZJU_Singletons36282, f3c_BT_Q_ZJU_Singletons33232, 3c2_BT_Q_ZJU_Singletons36112, 3c2_BT_Q_ZJU_Singletons36282, f3c_BT_Q_ZJU_Singletons16779, f3c_BT_Q_ZJU_Singletons17428, f3c_BT_Q_ZJU_Singletons22166, 3c2_BT_Q_ZJU_Singletons140142, 3c2_BT_Q_ZJU_Singletons157728, 3c2_BT_Q_ZJU_Singletons17428, 3c2_BT…	8		28		14
7	GO:0034504	protein localization to nucleus	biological_process	4		1.16	f2c_BT_Q_ZJU_Singletons6948, f3c_BT_Q_ZJU_Singletons4970, f3c_BT_Q_ZJU_Singletons152010, 3c2_BT_Q_ZJU_Singletons152010	1		2		1
5	GO:0009892	negative regulation of metabolic process	biological_process	5		0.96	f3c_BT_Q_ZJU_Singletons10162, 3c2_BT_Q_ZJU_Singletons10162, f2c_BT_Q_ZJU_Singletons115639, f3c_BT_Q_ZJU_Singletons29252, 3c2_BT_Q_ZJU_Singletons32816	1		2		2
[truncated: 669 more rows]

## Sheet: Sheet3
Level	GO ID	Term	Type	#Seqs	Graph Score	Sequences	all sum=14699	f2c sum=82	p-value	f3c sum=193	p-value	f3c2 sum=103	p-value
[truncated: 1,317 more rows]

## Sheet: GO analysis 48hpi
Supplementary Table 4
Results of Gene Ontology enrichment analysis (48hpi)
	Level	GO ID	Term	Type	*Total	**48hpi	p-value
[truncated: 628 more rows]

## Sheet: GO analysis 72hpi
Supplementary Table 4
[truncated: 1,046 more rows]
