# Supplementary material for: Analysis of Whitefly Transcriptional Responses to Beauveria bassiana Infection Reveals New Insights into Insect-Fungus Interactions
Source: PLoS One. 2013 Jul 5;8(7):e68185. doi: 10.1371/journal.pone.0068185 (PMC3702578; doi:10.1371/journal.pone.0068185)
Supplement: Table S5 — Results of KEGG pathway enrichment analysis. (XLS) [file pone.0068185.s006.xls]

## Sheet: KEGG pathway analysis 48 hpi
Supplementary Table 5
Results of KEGG pathway enrichment analysis (48 hpi)
	Pathway ID	Description	*Total	**48 hpi	p-value
***	ko00500	Starch and sucrose metabolism	398	10	9.9e-05
	ko00040	Pentose and glucuronate interconversions	189	6	0.000825609
	ko00053	Ascorbate and aldarate metabolism	138	5	0.00127922
	ko00140	Steroid hormone biosynthesis	227	6	0.00211287
	ko04640	Hematopoietic cell lineage	93	4	0.00215222
	ko00860	Porphyrin and chlorophyll metabolism	159	5	0.00238694
	ko00980	Metabolism of xenobiotics by cytochrome P450	235	6	0.00251367
	ko00982	Drug metabolism - cytochrome P450	235	6	0.00251367
	ko00983	Drug metabolism - other enzymes	321	7	0.00268
	ko00514	Other types of O-glycan biosynthesis	166	5	0.002877
	ko00830	Retinol metabolism	244	6	0.0030304
	ko04120	Ubiquitin mediated proteolysis	377	7	0.00645333
	ko01100	Metabolic pathways	2921	25	0.0218442
	ko04110	Cell cycle	290	5	0.0276463
	ko04914	Progesterone-mediated oocyte maturation	216	4	0.0381333
	ko00511	Other glycan degradation	59	2	0.0470902
	ko04111	Cell cycle - yeast	232	4	0.0474751
	ko04610	Complement and coagulation cascades	60	2	0.0485333
	ko04614	Renin-angiotensin system	60	2	0.0485333
	ko00052	Galactose metabolism	253	4	0.0615075
	ko04060	Cytokine-cytokine receptor interaction	77	2	0.0753381
	ko04142	Lysosome	403	5	0.0879648
	ko00020	Citrate cycle (TCA cycle)	95	2	0.107612
	ko05150	Staphylococcus aureus infection	20	1	0.111471
	ko03015	mRNA surveillance pathway	201	3	0.114693
	ko05320	Autoimmune thyroid disease	23	1	0.127101
	ko00945	Stilbenoid, diarylheptanoid and gingerol biosynthesis	115	2	0.146894
	ko00670	One carbon pool by folate	31	1	0.16747
	ko01110	Biosynthesis of secondary metabolites	782	7	0.174658
	ko00624	Polycyclic aromatic hydrocarbon degradation	129	2	0.175897
	ko00480	Glutathione metabolism	132	2	0.182231
	ko03013	RNA transport	381	4	0.185877
	ko05143	African trypanosomiasis	36	1	0.191762
	ko04622	RIG-I-like receptor signaling pathway	38	1	0.201282
	ko05140	Leishmaniasis	39	1	0.206001
	ko00760	Nicotinate and nicotinamide metabolism	40	1	0.210692
	ko00903	Limonene and pinene degradation	148	2	0.216522
	ko00363	Bisphenol degradation	153	2	0.227369
	ko04011	MAPK signaling pathway - yeast	45	1	0.233742
	ko05216	Thyroid cancer	45	1	0.233742
	ko04113	Meiosis - yeast	157	2	0.236078
	ko05100	Bacterial invasion of epithelial cells	166	2	0.255738
	ko05144	Malaria	51	1	0.260528
	ko00562	Inositol phosphate metabolism	179	2	0.284196
	ko01040	Biosynthesis of unsaturated fatty acids	61	1	0.303139
	ko05020	Prion diseases	64	1	0.315444
	ko04960	; Aldosterone-regulated sodium reabsorption	68	1	0.331519
	ko04930	; Type II diabetes mellitus	69	1	0.33548
	ko00531	Glycosaminoglycan degradation	73	1	0.351091
	ko00627	Aminobenzoate degradation	211	2	0.353631
	ko04210	Apoptosis	74	1	0.354938
	ko04070	Phosphatidylinositol signaling system	216	2	0.36431
	ko04114	Oocyte meiosis	218	2	0.368564
	ko00270	Cysteine and methionine metabolism	78	1	0.370099
	ko04977	Vitamin digestion and absorption	78	1	0.370099
	ko00071	Fatty acid metabolism	81	1	0.38124
	ko04920	Adipocytokine signaling pathway	87	1	0.402943
	ko04146	Peroxisome	235	2	0.404265
	ko05145	Toxoplasmosis	237	2	0.408407
	ko00380	Tryptophan metabolism	93	1	0.423896
	ko04620	Toll-like receptor signaling pathway	93	1	0.423896
	ko04062	Chemokine signaling pathway	247	2	0.428908
	ko03040	Spliceosome	407	3	0.4315
	ko04630	Jak-STAT signaling pathway	100	1	0.447427
	ko00350	Tyrosine metabolism	105	1	0.463654
	ko05130	Pathogenic Escherichia coli infection	108	1	0.473164
	ko01120	Microbial metabolism in diverse environments	607	4	0.482991
	ko00330	Arginine and proline metabolism	116	1	0.49772
	ko00591	Linoleic acid metabolism	119	1	0.506636
	ko04745	Phototransduction - fly	120	1	0.509573
	ko05142	Chagas disease (American trypanosomiasis)	121	1	0.512492
	ko03320	PPAR signaling pathway	122	1	0.515395
	ko00510	N-Glycan biosynthesis	123	1	0.518281
	ko05131	Shigellosis	123	1	0.518281
	ko04370	VEGF signaling pathway	125	1	0.524001
	ko04514	Cell adhesion molecules (CAMs)	125	1	0.524001
	ko00310	Lysine degradation	127	1	0.529655
	ko00564	Glycerophospholipid metabolism	145	1	0.577654
	ko05162	Measles	147	1	0.58268
	ko00970	Aminoacyl-tRNA biosynthesis	149	1	0.587647
	ko05222	Small cell lung cancer	151	1	0.592556
	ko04012	ErbB signaling pathway	153	1	0.597407
	ko04962	Vasopressin-regulated water reabsorption	184	1	0.665723
	ko04722	Neurotrophin signaling pathway	189	1	0.675617
	ko05146	Amoebiasis	200	1	0.69638
	ko04670	Leukocyte transendothelial migration	202	1	0.700012
	ko04360	Axon guidance	207	1	0.708906
	ko04144	Endocytosis	422	2	0.71651
	ko03008	Ribosome biogenesis in eukaryotes	216	1	0.724266
	ko05200	Pathways in cancer	483	2	0.784083
	ko04310	Wnt signaling pathway	261	1	0.789878
	ko04145	Phagosome	264	1	0.793659
	ko04530	Tight junction	280	1	0.812721
	ko04080	Neuroactive ligand-receptor interaction	285	1	0.818315
	ko04910	Insulin signaling pathway	317	1	0.850415
	ko04810	Regulation of actin cytoskeleton	365	1	0.888377
	ko05016	Huntington's disease	389	1	0.903625
	ko04141	Protein processing in endoplasmic reticulum	439	1	0.92911
	ko04510	Focal adhesion	459	1	0.937331
	ko00230	Purine metabolism	472	1	0.942164
	*Total, the number of transcriptome genes belongs to each KEGG pathway.
	**48 hpi, the number of differentially expressed genes (in the 48 hpi library) mapped to each KEGG pathway.
	***The items in red, enriched KEGG pathway (number of differentially expressed genes >5, p-value<0.05)

## Sheet: KEGG pathway analysis 72 hpi
Supplementary Table 5
Results of KEGG pathway enrichment analysis (72 hpi )
	Pathway ID	Description	*Total	**72 hpi	p-value
***	ko03013	RNA transport	381	15	0.000289143
	ko00860	Porphyrin and chlorophyll metabolism	159	8	0.00176167
	ko04110	Cell cycle	290	11	0.0025366
	ko04111	Cell cycle - yeast	232	9	0.00534015
	ko00500	Starch and sucrose metabolism	398	12	0.0100958
	ko03015	mRNA surveillance pathway	201	7	0.0229789
	ko00062	Fatty acid elongation in mitochondria	20	2	0.0314345
	ko04920	Adipocytokine signaling pathway	87	4	0.033716
	ko03030	DNA replication	88	4	0.0349499
	ko00983	Drug metabolism - other enzymes	321	9	0.0366681
	ko00140	Steroid hormone biosynthesis	227	7	0.0405489
	ko00053	Ascorbate and aldarate metabolism	138	5	0.0445669
	ko03430	Mismatch repair	60	3	0.0517427
	ko01040	Biosynthesis of unsaturated fatty acids	61	3	0.0538797
	ko00970	Aminoacyl-tRNA biosynthesis	149	5	0.0583447
	ko03420	Nucleotide excision repair	106	4	0.0616039
	ko04113	Meiosis - yeast	157	5	0.069738
	ko00514	Other types of O-glycan biosynthesis	166	5	0.0839221
	ko00071	Fatty acid metabolism	81	3	0.10483
	ko00982	Drug metabolism - cytochrome P450	235	6	0.112634
	ko00980	Metabolism of xenobiotics by cytochrome P450	235	6	0.112634
	ko00524	Butirosin and neomycin biosynthesis	9	1	0.119341
	ko00281	Geraniol degradation	9	1	0.119341
	ko00040	Pentose and glucuronate interconversions	189	5	0.126442
	ko00830	Retinol metabolism	244	6	0.128205
	ko00440	Phosphonate and phosphinate metabolism	10	1	0.131695
	ko02010	ABC transporters	149	4	0.156722
	ko00960	Tropane, piperidine and pyridine alkaloid biosynthesis	53	2	0.169937
	ko03410	Base excision repair	54	2	0.174942
	ko05120	Epithelial cell signaling in Helicobacter pylori infection	107	3	0.189533
	ko00511	Other glycan degradation	59	2	0.200286
	ko04142	Lysosome	403	8	0.204562
	ko04122	Sulfur relay system	17	1	0.213482
	ko00945	Stilbenoid, diarylheptanoid and gingerol biosynthesis	115	3	0.21842
	ko03320	PPAR signaling pathway	122	3	0.244392
	ko04930	Type II diabetes mellitus	69	2	0.251994
	ko03018	RNA degradation	184	4	0.257945
	ko00626	Naphthalene degradation	22	1	0.26717
	ko00624	Polycyclic aromatic hydrocarbon degradation	129	3	0.270831
	ko04722	Neurotrophin signaling pathway	189	4	0.273431
	ko05320	Autoimmune thyroid disease	23	1	0.277463
	ko00270	Cysteine and methionine metabolism	78	2	0.298842
	ko01110	Biosynthesis of secondary metabolites	782	13	0.301675
	ko04623	Cytosolic DNA-sensing pathway	83	2	0.324709
	ko00592	alpha-Linolenic acid metabolism	28	1	0.326811
	ko04115	p53 signaling pathway	85	2	0.334992
	ko00920	Sulfur metabolism	29	1	0.336271
	ko00521	Streptomycin biosynthesis	29	1	0.336271
	ko00903	Limonene and pinene degradation	148	3	0.343695
	ko03040	Spliceosome	407	7	0.345028
	ko03440	Homologous recombination	87	2	0.34523
	ko00981	Insect hormone biosynthesis	30	1	0.345599
	ko00520	Amino sugar and nucleotide sugar metabolism	150	3	0.351377
	ko00670	One carbon pool by folate	31	1	0.354797
	ko00513	Various types of N-glycan biosynthesis	89	2	0.355418
	ko03008	Ribosome biogenesis in eukaryotes	216	4	0.358986
	ko00363	Bisphenol degradation	153	3	0.362882
	ko00061	Fatty acid biosynthesis	92	2	0.370593
	ko04140	Regulation of autophagy	33	1	0.37281
	ko00790	Folate biosynthesis	33	1	0.37281
	ko00512	Mucin type O-Glycan biosynthesis	33	1	0.37281
	ko04650	Natural killer cell mediated cytotoxicity	94	2	0.380632
	ko00450	Selenocompound metabolism	35	1	0.390322
	ko03022	Basal transcription factors	97	2	0.395564
	ko04630	Jak-STAT signaling pathway	100	2	0.410331
	ko04622	RIG-I-like receptor signaling pathway	38	1	0.415685
	ko00770	Pantothenate and CoA biosynthesis	38	1	0.415685
	ko04146	Peroxisome	235	4	0.41943
	ko05219	Bladder cancer	39	1	0.423904
	ko04744	Phototransduction	39	1	0.423904
	ko04626	Plant-pathogen interaction	39	1	0.423904
	ko03450	Non-homologous end-joining	39	1	0.423904
	ko00760	Nicotinate and nicotinamide metabolism	40	1	0.432008
	ko00740	Riboflavin metabolism	40	1	0.432008
	ko05214	Glioma	106	2	0.439326
	ko04910	Insulin signaling pathway	317	5	0.458896
	ko05220	Chronic myeloid leukemia	111	2	0.462891
	ko05216	Thyroid cancer	45	1	0.470861
	ko04011	MAPK signaling pathway - yeast	45	1	0.470861
	ko00052	Galactose metabolism	253	4	0.475473
	ko00720	Carbon fixation pathways in prokaryotes	47	1	0.485652
	ko05010	Alzheimer's disease	257	4	0.487668
	ko04310	Wnt signaling pathway	261	4	0.499749
	ko05218	Melanoma	49	1	0.500033
	ko04740	Olfactory transduction	50	1	0.507073
	ko05131	Shigellosis	123	2	0.517007
	ko00510	N-Glycan biosynthesis	123	2	0.517007
	ko01100	Metabolic pathways	2921	41	0.527024
	ko04978	Mineral absorption	55	1	0.540822
	ko04670	Leukocyte transendothelial migration	202	3	0.541201
	ko00600	Sphingolipid metabolism	58	1	0.559959
	ko04720	Long-term potentiation	135	2	0.56742
	ko04080	Neuroactive ligand-receptor interaction	285	4	0.569455
	ko00240	Pyrimidine metabolism	285	4	0.569455
	ko00627	Aminobenzoate degradation	211	3	0.570883
	ko04610	Complement and coagulation cascades	60	1	0.572274
	ko03020	RNA polymerase	138	2	0.579421
	ko05160	Hepatitis C	139	2	0.583368
	ko04141	Protein processing in endoplasmic reticulum	439	6	0.583619
	ko00190	Oxidative phosphorylation	140	2	0.587287
	ko05217	Basal cell carcinoma	63	1	0.590109
	ko04114	Oocyte meiosis	218	3	0.593142
	ko00564	Glycerophospholipid metabolism	145	2	0.606477
	ko04120	Ubiquitin mediated proteolysis	377	5	0.613139
	ko04960	Aldosterone-regulated sodium reabsorption	68	1	0.618206
	ko03050	Proteasome	68	1	0.618206
	ko01120	Microbial metabolism in diverse environments	607	8	0.622482
	ko05222	Small cell lung cancer	151	2	0.62861
	ko04662	B cell receptor signaling pathway	72	1	0.639299
	ko04013	MAPK signaling pathway - fly	73	1	0.644389
	ko04210	Apoptosis	74	1	0.649408
	ko00230	Purine metabolism	472	6	0.654301
	ko04974	Protein digestion and absorption	239	3	0.655349
	ko04060	Cytokine-cytokine receptor interaction	77	1	0.664045
	ko00030	Pentose phosphate pathway	80	1	0.678075
	ko05223	Non-small cell lung cancer	81	1	0.682621
	ko05212	Pancreatic cancer	82	1	0.687103
	ko04916	Melanogenesis	172	2	0.698507
	ko05014	Amyotrophic lateral sclerosis (ALS)	85	1	0.700177
	ko00051	Fructose and mannose metabolism	85	1	0.700177
	ko05012	Parkinson's disease	175	2	0.707557
	ko04973	Carbohydrate digestion and absorption	91	1	0.724717
	ko00650	Butanoate metabolism	91	1	0.724717
	ko04640	Hematopoietic cell lineage	93	1	0.732445
	ko04962	Vasopressin-regulated water reabsorption	184	2	0.733365
	ko00280	Valine, leucine and isoleucine degradation	95	1	0.739958
	ko00020	Citrate cycle (TCA cycle)	95	1	0.739958
	ko04660	T cell receptor signaling pathway	96	1	0.743636
	ko00350	Tyrosine metabolism	105	1	0.774492
	ko05130	Pathogenic Escherichia coli infection	108	1	0.783934
	ko04360	Axon guidance	207	2	0.790694
	ko05016	Huntington's disease	389	4	0.800052
	ko00010	Glycolysis / Gluconeogenesis	115	1	0.804466
	ko05211	Renal cell carcinoma	116	1	0.807236
	ko04914	Progesterone-mediated oocyte maturation	216	2	0.810017
	ko04975	Fat digestion and absorption	119	1	0.815316
	ko00591	Linoleic acid metabolism	119	1	0.815316
	ko04745	Phototransduction - fly	120	1	0.817933
	ko05416	Viral myocarditis	121	1	0.820514
	ko05142	Chagas disease (American trypanosomiasis)	121	1	0.820514
	ko05215	Prostate cancer	122	1	0.823059
	ko04370	VEGF signaling pathway	125	1	0.830479
	ko05110	Vibrio cholerae infection	131	1	0.844405
	ko04730	Long-term depression	131	1	0.844405
	ko04350	TGF-beta signaling pathway	131	1	0.844405
	ko00260	Glycine, serine and threonine metabolism	138	1	0.859221
	ko04666	Fc gamma R-mediated phagocytosis	152	1	0.884779
	ko04810	Regulation of actin cytoskeleton	365	3	0.890667
	ko05410	Hypertrophic cardiomyopathy (HCM)	162	1	0.900158
	ko05100	Bacterial invasion of epithelial cells	166	1	0.905722
	ko04976	Bile secretion	166	1	0.905722
	ko04530	Tight junction	280	2	0.907275
	ko04912	GnRH signaling pathway	168	1	0.908388
	ko05200	Pathways in cancer	483	4	0.912032
	ko04971	Gastric acid secretion	173	1	0.914728
	ko04612	Antigen processing and presentation	173	1	0.914728
	ko04520	Adherens junction	173	1	0.914728
	ko04512	ECM-receptor interaction	181	1	0.923979
	ko04540	Gap junction	183	1	0.926131
	ko04970	Salivary secretion	197	1	0.939594
	ko04020	Calcium signaling pathway	321	2	0.942681
	ko04070	Phosphatidylinositol signaling system	216	1	0.954048
	ko04972	Pancreatic secretion	240	1	0.967494
	ko04062	Chemokine signaling pathway	247	1	0.97062
	ko04270	Vascular smooth muscle contraction	258	1	0.97494
	ko04145	Phagosome	264	1	0.977024
	ko04144	Endocytosis	422	1	0.997707
	ko04010	MAPK signaling pathway	446	1	0.998389
	ko04510	Focal adhesion	459	1	0.99867
	*Total, the number of transcriptome genes belongs to each KEGG pathway.
	**72 hpi, the number of differentially expressed genes (in the 72 hpi library) mapped to each KEGG pathway.
	***The items in red, enriched KEGG pathway(number of differentially expressed genes >5, p-value<0.05)
