# Supplementary material for: Analysis of Whitefly Transcriptional Responses to Beauveria bassiana Infection Reveals New Insights into Insect-Fungus Interactions
Source: PLoS One. 2013 Jul 5;8(7):e68185. doi: 10.1371/journal.pone.0068185 (PMC3702578; doi:10.1371/journal.pone.0068185)
Supplement: Table S6 — List of ion transport and metabolism related genes at 72 hpi. (XLS) [file pone.0068185.s007.xls]

## Sheet: Supplementary Table S5
Supplementary Table 6. List of ion transport and metabolism related genes at 72 hpi
	Gene ID	*Homologous function	Species	Accession	**FC72
	Ion transport
	BT_Q_ZJU_Singletons135716	PREDICTED: sodium-coupled monocarboxylate transporter 2-like	Apis mellifera	XP_394103.1	6.2854
	BT_Q_ZJU_Singletons162651	Probable cation-transporting ATPase 13A3	Camponotus floridanus	EFN68541.1	6.10852
	BT_Q_ZJU_Singletons31684	potassium channel tetramerization domain-containing protein, putative	Ixodes scapularis	XP_002412176.1	-6.39232
	BT_Q_ZJU_Singletons4970	calmodulin-A, putative	Pediculus humanus corporis	XP_002430223.1	-5.88264
	BT_Q_ZJU_Singletons34627	Cullin-5, putative	Pediculus humanus corporis	XP_002424074.1	-5.88264
	BT_Q_ZJU_Singletons136646	zinc transporter, putative	Pediculus humanus corporis	XP_002430901.1	-2.95777
	BT_Q_ZJU_Singletons6522	PREDICTED: putative inorganic phosphate cotransporter	Acyrthosiphon pisum	XP_001950194.1	-2.37638
	BT_Q_ZJU_Singletons162684	tyrosine transporter	Aedes aegypti	XP_001658764.1	-2.35566
	BT_Q_ZJU_Singletons18323	sodium/potassium/calcium exchanger 3 precursor, putative	Pediculus humanus corporis	XP_002428693.1	-1.59724
	Purine metabolism
	BT_Q_ZJU_Singletons125068	ectonucleotide pyrophosphatase/phosphodiesterase	Culex quinquefasciatus	XP_001848713.1	-1.9
	BT_Q_ZJU_Singletons146860	similar to ENSANGP00000006082	Nasonia vitripennis	XP_001604962.1	-1.6
	BT_Q_ZJU_Singletons16914	similar to Nudix (nucleoside diphosphate linked moiety X)-type motif 2	Gallus gallus	XP_424973.1	1.4
	BT_Q_ZJU_Singletons32777	GJ13347	Drosophila virilis	XP_002047267.1	5.9
	BT_Q_ZJU_Singletons 67699	DNA-directed RNA polymerase II 23 kDa polypeptide, putative	Pediculus humanus corporis	XP_002429002.1	-1.4
	BT_Q_ZJU_Cluster505	similar to glycinamide ribonucleotide synthetase-aminoimidazole/glycinamide /transformylase	Tribolium castaneum	XP_972976.2	1.4
	Starch and sucrose metabolism
	BT_Q_ZJU_Singletons115366	UDP-glucuronosyltransferase1-8 precursor, putative	Pediculus humanus corporis	XP_002427365.1	1.8
	BT_Q_ZJU_Singletons125068	Phosphodiesterase	Culex quinquefasciatus	XP_001848713.1	-1.9
	BT_Q_ZJU_Singletons143491	GH20810	Drosophila grimshawi	XP_001985946.1	-2.6
	BT_Q_ZJU_Singletons154122	hypothetical protein TcasGA2_TC030780	Tribolium castaneum	EFA02977.1	-7.1
	BT_Q_ZJU_Singletons162278	trehalase-like isoform 1	Acyrthosiphon pisum	XP_001950264.1	-2.5
	BT_Q_ZJU_Singletons16804	Glucuronosyl transferases	Tribolium castaneum	XP_967606.2	-5.9
	BT_Q_ZJU_Singletons17977	PREDICTED: trehalase-like isoform 1	Acyrthosiphon pisum	XP_001950264.1	1.1
	BT_Q_ZJU_Singletons19646	hypothetical protein TcasGA2_TC012061	Tribolium castaneum	EFA09910.1	-1.3
	BT_Q_ZJU_Singletons25322	UDP-glucuronosyltransf erase2B16-like	Oryctolagus cuniculus	XP_002717180.1	-6.1
	BT_Q_ZJU_Singletons3326	hypothetical protein TcasGA2_TC012061	Tribolium castaneum	EFA09910.1	-1.3
	BT_Q_ZJU_Singletons7108	PREDICTED: probable maltase H	Acyrthosiphon pisum	XP_001943317.1	1.5
	BT_Q_ZJU_Singletons89073	hypothetical protein TcasGA2_TC000319	Tribolium castaneum	EEZ97932.1	-1.5
	Pyrimidine metabolism
	BT_Q_ZJU_Singletons12938	CTP synthase-like	Apis mellifera	XP_624223.1	-6.1
	BT_Q_ZJU_Singletons146860	similar to ENSANGP00000006082	Nasonia vitripennis	XP_001604962.1	-1.6
	BT_Q_ZJU_Singletons16914	similar to Nudix (nucleoside diphosphate linked moiety X)-type motif 2	Gallus gallus	XP_424973.1	1.4
	BT_Q_ZJU_Singletons67699	DNA-directed RNA polymerase II 23 kDa polypeptide, putative	Pediculus humanus corporis	XP_002429002.1	-1.5
	Ascorbate and aldarate metabolism
	BT_Q_ZJU_Singletons115366	UDP-glucuronosyltransferase 1-8 precursor, putative	Pediculus humanus corporis	XP_002427365.1	1.8
	BT_Q_ZJU_Singletons154122	hypothetical protein TcasGA2_TC030780	Tribolium castaneum	EFA02977.1	-7.1
	BT_Q_ZJU_Singletons16804	similar to glucosyl/glucuronosyl transferases	Tribolium castaneum	XP_967606.2	-5.9
	BT_Q_ZJU_Singletons19646	hypothetical protein TcasGA2_TC012061	Tribolium castaneum	EFA09910.1	-1.3
	BT_Q_ZJU_Singletons25322	UDP-glucuronosyltransferase 2B16-like	Oryctolagus cuniculus	XP_002717180.1	-6.1
	Steroid hormone biosynthesis
	BT_Q_ZJU_Singletons115366	UDP-glucuronosyltransferase 1-8 precursor, putative	Pediculus humanus corporis	XP_002427365.1	1.8
	BT_Q_ZJU_Singletons154122	hypothetical protein TcasGA2_TC030780	Tribolium castaneum	EFA02977.1	-7.1
	BT_Q_ZJU_Singletons16804	glucuronosyl transferases	Tribolium castaneum	XP_967606.2	-5.9
	BT_Q_ZJU_Singletons18297	cytochrome P450	Anopheles funestus	ACG68818.1	6.6
	BT_Q_ZJU_Singletons19646	hypothetical protein TcasGA2_TC012061	Tribolium castaneum	EFA09910.1	-1.3
	BT_Q_ZJU_Singletons25322	UDP-glucuronosyltransferase 2B16-like	Oryctolagus cuniculus	XP_002717180.1	-6.1
	BT_Q_ZJU_Singletons 30422	GE13326	Drosophila yakuba	XP_002090841.1	6.2
	Galactose metabolism
	BT_Q_ZJU_Singletons143491	GH20810	Drosophila grimshawi	XP_001985946.1	-2.6
	BT_Q_ZJU_Singletons3326	ACYPI000002	Acyrthosiphon pisum	BAH72291.1	-1.3
	BT_Q_ZJU_Singletons7108	PREDICTED: maltase H	Acyrthosiphon pisum	XP_001943317.1	1.5
	BT_Q_ZJU_Singletons89073	hypothetical protein TcasGA2_TC000319	Tribolium castaneum	EEZ97932.1	-1.5
	Porphyrin and chlorophyll metabolism
	BT_Q_ZJU_Singletons115366	UDP-glucuronosyltransferase 1-8 precursor, putative	Pediculus humanus corporis	XP_002427365.1	1.8
	BT_Q_ZJU_Singletons11692	Coproporphyrinogen III oxidase	Camponotus floridanus	EFN65629.1	-1
	BT_Q_ZJU_Singletons154122	hypothetical protein TcasGA2_TC030780	Tribolium castaneum	EFA02977.1	-7.1
	BT_Q_ZJU_Singletons16804	similar to glucosyl/glucuronosyl transferases	Tribolium castaneum	XP_967606.2	-5.9
	BT_Q_ZJU_Singletons19646	hypothetical protein TcasGA2_TC012061	Tribolium castaneum	EFA09910.1	-1.3
	BT_Q_ZJU_Singletons25322	UDP-glucuronosyltransferase 2B16-like	Oryctolagus cuniculus	XP_002717180.1	-6.1
	BT_Q_ZJU_Singletons27757	similar to GA18268-PA	Tribolium castaneum	XP_966456.1	1.2
	BT_Q_ZJU_Singletons43145	Heme oxygenase, putative	Pediculus humanus corporis	XP_002429049.1	-1.2
	*Homologous function, the function of the homologous gene.
	**FC72, fold change (log2 ratio) of gene expression, where ratio = TPM (72 hpi) / TPM (control)
