# Supplementary material for: Analysis of Whitefly Transcriptional Responses to Beauveria bassiana Infection Reveals New Insights into Insect-Fungus Interactions
Source: PLoS One. 2013 Jul 5;8(7):e68185. doi: 10.1371/journal.pone.0068185 (PMC3702578; doi:10.1371/journal.pone.0068185)
Supplement: Table S7 — List of detected fungal genes. (XLS) [file pone.0068185.s008.xls]

## Sheet: Supplemental_Table_S6 
Supplementary Table 7. List of detected fungal genes
	Gene	*TPM (48 hpi)	TPM (72 hpi)	**FC72/48	P-Value	***FDR	blast nr
	BBA_06050	0.01	1.73	7.43463	5.27e-07	8.76e-05	gi|171693735|ref|XP_001911792.1|/5.11677e-24/hypothetical protein [Podospora anserina S mat+]
	BBA_03667	0.01	1.47	7.19967	4.59e-06	0.000381179	gi|340515155|gb|EGR45411.1|/5.10282e-77/predicted protein [Trichoderma reesei QM6a]
	BBA_02833	0.01	0.95	6.56986	0.000348104	0.0144463	gi|226407489|gb|ACO52879.1|/0/phosphoenolpyruvate carboxykinase [Epichloe festucae]
	BBA_08092	0.01	0.69	6.10852	0.00303068	0.100619	gi|322694068|gb|EFY85908.1|/0/ATP synthase beta chain precursor [Metarhizium acridum CQMa 102]
	BBA_05829	0.01	0.6	5.90689	0.00623472	0.12937	gi|322707885|gb|EFY99463.1|/1.11344e-25/hypothetical protein MAA_05521 [Metarhizium anisopliae ARSEF 23]
	BBA_02316	0.01	0.6	5.90689	0.00623472	0.114996	gi|39970315|ref|XP_366548.1|/2.36346e-137/transaldolase [Magnaporthe oryzae 70-15]
	BBA_08575	0.01	0.52	5.70044	0.0128261	0.212913	gi|340518531|gb|EGR48772.1|/1.11204e-144/adenine nucleotide translocator [Trichoderma reesei QM6a]
	BBA_08196	0.01	0.52	5.70044	0.0128261	0.193557	gi|116180172|ref|XP_001219935.1|/6.50435e-48/conserved hypothetical protein [Chaetomium globosum CBS 148.51]
	BBA_09581	0.01	0.43	5.42626	0.0263858	0.336926	gi|322707943|gb|EFY99520.1|/0/aconitate hydratase, putative [Metarhizium anisopliae ARSEF 23]
	BBA_08178	0.01	0.43	5.42626	0.0263858	0.31286	gi|340517596|gb|EGR47840.1|/0/Hydantoinase/oxoprolinase [Trichoderma reesei QM6a]
	BBA_08688	0.01	0.43	5.42626	0.0263858	0.292003	gi|322705965|gb|EFY97548.1|/8.86902e-59/heat shock protein 30 [Metarhizium anisopliae ARSEF 23]
	BBA_09881	0.01	0.35	5.12928	0.0542808	0.450531	gi|325093342|gb|EGC46652.1|/1.1699e-131/sterigmatocystin 8-O-methyltransferase [Ajellomyces capsulatus H88]
	BBA_08907	0.01	0.35	5.12928	0.0542808	0.429077	gi|322710670|gb|EFZ02244.1|/0/Plasma membrane ATPase (Proton pump) [Metarhizium anisopliae ARSEF 23]
	BBA_05480	0.01	0.35	5.12928	0.0542808	0.409573	gi|50659022|gb|AAT80324.1|/0/glyceraldehyde-3-phosphate dehydrogenase [Beauveria bassiana]
	BBA_05808	0.01	0.35	5.12928	0.0542808	0.391766	gi|322712369|gb|EFZ03942.1|/3.4743e-29/Cell wall galactomannanprotein [Metarhizium anisopliae ARSEF 23]
	BBA_04366	0.01	0.35	5.12928	0.0542808	0.375442	gi|340515374|gb|EGR45629.1|/2.09232e-83/nuclear movement protein [Trichoderma reesei QM6a]
	BBA_06950	0.01	0.35	5.12928	0.0542808	0.360425	gi|310799167|gb|EFQ34060.1|/1.01718e-141/hypothetical protein GLRG_09204 [Glomerella graminicola M1.001]
	BBA_02581	0.01	0.35	5.12928	0.0542808	0.346562	gi|115386970|ref|XP_001210026.1|/2.35375e-104/conserved hypothetical protein [Aspergillus terreus NIH2624]
	BBA_03939	0.01	0.35	5.12928	0.0542808	0.333726	gi|340518892|gb|EGR49132.1|/0/predicted protein [Trichoderma reesei QM6a]
	BBA_04312	0.01	0.35	5.12928	0.0542808	0.321808	gi|322703294|gb|EFY94905.1|/4.38942e-46/C6 finger domain protein, putative [Metarhizium anisopliae ARSEF 23]
	BBA_01481	0.01	0.35	5.12928	0.0542808	0.310711	gi|322706794|gb|EFY98374.1|/1.65222e-73/ubiquitin conjugating enzyme, putative [Metarhizium anisopliae ARSEF 23]
****	BBA_10203	0.01	0.35	5.12928	0.0542808	0.290665	gi|340515023|gb|EGR45280.1|/1.32749e-158/predicted protein [Trichoderma reesei QM6a]
	BBA_08183	0.01	0.26	4.70044	0.111667	0.475299	gi|74697989|sp|Q96WM9.1|LAC2_BOTFU/1.5871e-165/RecName: Full=Laccase-2; AltName: Full=Benzenediol:oxygen oxidoreductase 2; AltName: Full=Diphenol oxidase 2; AltName: Full=Urishiol oxidase 2; Flags: Precursor
	BBA_03627	0.01	0.26	4.70044	0.111667	0.463416	gi|342875528|gb|EGU77272.1|/3.21887e-50/hypothetical protein FOXB_12232 [Fusarium oxysporum Fo5176]
	BBA_02837	0.01	0.26	4.70044	0.111667	0.452114	gi|322711129|gb|EFZ02703.1|/1.05038e-126/60S ribosomal protein L8 [Metarhizium anisopliae ARSEF 23]
	BBA_01095	0.01	0.26	4.70044	0.111667	0.441349	gi|302916029|ref|XP_003051825.1|/0/predicted protein [Nectria haematococca mpVI 77-13-4]
	BBA_04955	0.01	0.26	4.70044	0.111667	0.431085	gi|322707922|gb|EFY99500.1|/1.29508e-173/3-ketoacyl-CoA thiolase [Metarhizium anisopliae ARSEF 23]
	BBA_07497	0.01	0.26	4.70044	0.111667	0.421288	-
	BBA_01636	0.01	0.26	4.70044	0.111667	0.411926	gi|342883318|gb|EGU83832.1|/0/hypothetical protein FOXB_05614 [Fusarium oxysporum Fo5176]
	BBA_07729	0.01	0.26	4.70044	0.111667	0.402971	gi|322709543|gb|EFZ01119.1|/3.65959e-91/40S ribosomal protein S9 (S7) [Metarhizium anisopliae ARSEF 23]
	BBA_08403	0.01	0.26	4.70044	0.111667	0.394397	gi|322692212|gb|EFY84153.1|/1.3874e-45/hypothetical protein MAC_09800 [Metarhizium acridum CQMa 102]
	BBA_09180	0.01	0.26	4.70044	0.111667	0.370733	gi|115389384|ref|XP_001212197.1|/7.78294e-25/conserved hypothetical protein [Aspergillus terreus NIH2624]
	BBA_07631	0.01	0.26	4.70044	0.111667	0.363464	gi|302686052|ref|XP_003032706.1|/9.28482e-99/hypothetical protein SCHCODRAFT_67336 [Schizophyllum commune H4-8]
	BBA_09310	0.01	0.26	4.70044	0.111667	0.356474	gi|322708197|gb|EFY99774.1|/3.77711e-43/putative 40S ribosomal protein [Metarhizium anisopliae ARSEF 23]
	BBA_07264	0.01	0.26	4.70044	0.111667	0.349748	gi|46126205|ref|XP_387656.1|/2.18641e-126/hypothetical protein FG07480.1 [Gibberella zeae PH-1]
	BBA_06434	0.01	0.26	4.70044	0.111667	0.343271	gi|322696300|gb|EFY88094.1|/8.51442e-77/NADH-ubiquinone oxidoreductase 21 kDa subunit [Metarhizium acridum CQMa 102]
	BBA_01574	0.01	0.17	4.08746	0.22972	0.615057	gi|310790948|gb|EFQ26481.1|/8.00977e-101/ADP-ribosylation factor family protein [Glomerella graminicola M1.001]
	BBA_04860	0.01	0.17	4.08746	0.22972	0.605294	gi|309252547|gb|ADO60138.1|/0/gamma-actin [Beauveria bassiana]
	BBA_08576	0.01	0.17	4.08746	0.22972	0.595836	gi|340518532|gb|EGR48773.1|/2.62062e-28/ribosomal protein S25 [Trichoderma reesei QM6a]
	BBA_08891	0.01	0.17	4.08746	0.22972	0.58667	gi|322700011|gb|EFY91768.1|/0/26S proteasome non-ATPase regulatory subunit 12 [Metarhizium acridum CQMa 102]
	BBA_01584	0.01	0.17	4.08746	0.22972	0.577781	gi|322696862|gb|EFY88648.1|/4.55435e-17/hypothetical protein MAC_05266 [Metarhizium acridum CQMa 102]
	BBA_08495	0.01	0.17	4.08746	0.22972	0.569157	gi|340519503|gb|EGR49741.1|/6.89077e-132/glycosyltransferase family 20 [Trichoderma reesei QM6a]
	BBA_05461	0.01	0.17	4.08746	0.22972	0.560787	gi|46121637|ref|XP_385373.1|/0/hypothetical protein FG05197.1 [Gibberella zeae PH-1]
	BBA_04309	0.01	0.17	4.08746	0.22972	0.55266	gi|322709012|gb|EFZ00589.1|/0/pyruvate carboxylase [Metarhizium anisopliae ARSEF 23]
	BBA_05166	0.01	0.17	4.08746	0.22972	0.544765	-
	BBA_08039	0.01	0.17	4.08746	0.22972	0.537092	gi|340520584|gb|EGR50820.1|/7.43274e-39/predicted protein [Trichoderma reesei QM6a]
	BBA_04361	0.01	0.17	4.08746	0.22972	0.529632	gi|302914892|ref|XP_003051257.1|/1.51981e-110/predicted protein [Nectria haematococca mpVI 77-13-4]
	BBA_02081	0.01	0.17	4.08746	0.22972	0.522377	gi|340516465|gb|EGR46713.1|/4.4438e-74/cis-Golgi transport protein particle complex subunit [Trichoderma reesei QM6a]
	BBA_02331	0.01	0.17	4.08746	0.22972	0.515318	gi|46128625|ref|XP_388866.1|/0/hypothetical protein FG08690.1 [Gibberella zeae PH-1]
	BBA_03567	0.01	0.17	4.08746	0.22972	0.508447	gi|332113275|gb|AEE02037.1|/0/cyclophilin D [Beauveria bassiana]
	BBA_02306	0.01	0.17	4.08746	0.22972	0.501757	gi|310799256|gb|EFQ34149.1|/0/GMC oxidoreductase [Glomerella graminicola M1.001]
	BBA_01733	0.01	0.17	4.08746	0.22972	0.495241	gi|302894487|ref|XP_003046124.1|/0/predicted protein [Nectria haematococca mpVI 77-13-4]
	BBA_02383	0.01	0.17	4.08746	0.22972	0.488891	gi|322712199|gb|EFZ03772.1|/2.45548e-26/hypothetical protein MAA_00846 [Metarhizium anisopliae ARSEF 23]
	BBA_06746	0.01	0.17	4.08746	0.22972	0.482703	gi|322705488|gb|EFY97073.1|/9.33059e-48/60S ribosomal protein L24a [Metarhizium anisopliae ARSEF 23]
	BBA_03394	0.01	0.17	4.08746	0.22972	0.476669	gi|322692152|gb|EFY84115.1|/1.0499e-175/fructose-1,6-bisphosphatase [Metarhizium acridum CQMa 102]
	BBA_03381	0.01	0.17	4.08746	0.22972	0.470784	gi|322710345|gb|EFZ01920.1|/7.94601e-106/hypothetical protein MAA_03149 [Metarhizium anisopliae ARSEF 23]
	BBA_09411	0.01	0.17	4.08746	0.22972	0.465043	gi|340514548|gb|EGR44809.1|/0/predicted protein [Trichoderma reesei QM6a]
	BBA_08920	0.01	0.17	4.08746	0.22972	0.45944	gi|322705242|gb|EFY96829.1|/0/60S ribosomal protein L3 [Metarhizium anisopliae ARSEF 23]
	BBA_06407	0.01	0.17	4.08746	0.22972	0.45397	gi|340518606|gb|EGR48847.1|/2.55347e-52/predicted protein [Trichoderma reesei QM6a]
	BBA_06376	0.01	0.17	4.08746	0.22972	0.443413	gi|310798380|gb|EFQ33273.1|/9.11783e-31/hypothetical protein GLRG_08417 [Glomerella graminicola M1.001]
	BBA_07009	0.01	0.17	4.08746	0.22972	0.438316	gi|322703142|gb|EFY94756.1|/3.74407e-42/hypothetical protein MAA_09784 [Metarhizium anisopliae ARSEF 23]
	BBA_00136	0.01	0.17	4.08746	0.22972	0.433335	gi|342890187|gb|EGU89051.1|/3.59795e-120/hypothetical protein FOXB_00463 [Fusarium oxysporum Fo5176]
	BBA_07015	0.01	0.17	4.08746	0.22972	0.428467	gi|322697130|gb|EFY88913.1|/0/4-aminobutyrate aminotransferase [Metarhizium acridum CQMa 102]
	BBA_05304	0.01	0.17	4.08746	0.22972	0.423706	gi|302924433|ref|XP_003053888.1|/0/predicted protein [Nectria haematococca mpVI 77-13-4]
	BBA_01278	0.01	0.17	4.08746	0.22972	0.41905	gi|322699955|gb|EFY91713.1|/8.93127e-67/protein bli-3 [Metarhizium acridum CQMa 102]
	BBA_02057	0.01	0.17	4.08746	0.22972	0.414495	gi|227018528|gb|ACP18866.1|/5.40109e-62/heat shock protein 30 [Fusarium lichenicola]
	BBA_03171	0.01	0.17	4.08746	0.22972	0.410038	gi|322705215|gb|EFY96802.1|/2.46779e-26/Mitochondrial ATP synthase epsilon chain domain-containing protein [Metarhizium anisopliae ARSEF 23]
	BBA_07243	0.01	0.17	4.08746	0.22972	0.405676	gi|119500504|ref|XP_001267009.1|/9.02072e-78/calmodulin [Neosartorya fischeri NRRL 181]
	BBA_04104	0.01	0.17	4.08746	0.22972	0.401405	gi|310800897|gb|EFQ35790.1|/9.09437e-75/DNA-binding protein [Glomerella graminicola M1.001]
	BBA_06103	0.01	0.17	4.08746	0.22972	0.397224	gi|322710016|gb|EFZ01591.1|/0/myo-inositol-phosphate synthase [Metarhizium anisopliae ARSEF 23]
	BBA_08554	0.01	0.17	4.08746	0.22972	0.393129	gi|340518380|gb|EGR48621.1|/5.81434e-69/hypothetical protein TRIREDRAFT_48170 [Trichoderma reesei QM6a]
	BBA_08452	0.01	0.17	4.08746	0.22972	0.389118	gi|322710342|gb|EFZ01917.1|/3.18179e-42/ubiquinol-cytochrome C reductase-like protein [Metarhizium anisopliae ARSEF 23]
	BBA_06145	0.01	0.17	4.08746	0.22972	0.385187	gi|302912531|ref|XP_003050722.1|/1.68462e-147/predicted protein [Nectria haematococca mpVI 77-13-4]
	BBA_07054	0.01	0.17	4.08746	0.22972	0.381335	gi|340515965|gb|EGR46216.1|/0/N-terminal binuclear Zn cluster-containing/DNA binding domain-containing protein [Trichoderma reesei QM6a]
	BBA_01125	0.01	0.17	4.08746	0.22972	0.37756	gi|295039425|emb|CBL54103.1|/0/isocitrate lyase [Beauveria bassiana]
	BBA_08747	0.01	0.17	4.08746	0.22972	0.373858	gi|324039608|dbj|BAJ78609.1|/0/glutathione reductase [Fusarium oxysporum]
	BBA_06169	0.01	0.17	4.08746	0.22972	0.370228	gi|322698546|gb|EFY90315.1|/0/nonspecific lipid-transfer protein precursor [Metarhizium acridum CQMa 102]
	BBA_08764	0.01	0.17	4.08746	0.22972	0.366668	gi|312218439|emb|CBX98385.1|/1.55417e-20/hypothetical protein [Leptosphaeria maculans]
	BBA_06474	0.01	0.17	4.08746	0.22972	0.363176	gi|255931109|ref|XP_002557111.1|/2.93268e-107/Pc12g02190 [Penicillium chrysogenum Wisconsin 54-1255]
	BBA_02388	0.01	0.17	4.08746	0.22972	0.35975	gi|53987053|gb|AAV27303.1|/0/translation elongation factor 1 alpha [Beauveria bassiana]
	BBA_03455	0.01	0.17	4.08746	0.22972	0.356388	gi|322704324|gb|EFY95920.1|/3.64885e-78/phosphate transporter (Pho88), putative [Metarhizium anisopliae ARSEF 23]
	BBA_09978	0.01	0.17	4.08746	0.22972	0.353088	gi|46122001|ref|XP_385554.1|/1.62426e-30/hypothetical protein FG05378.1 [Gibberella zeae PH-1]
	BBA_03988	0.01	0.17	4.08746	0.22972	0.349849	gi|310790409|gb|EFQ25942.1|/1.93346e-24/hypothetical protein GLRG_01086 [Glomerella graminicola M1.001]
	BBA_00478	0.25	0.35	0.485427	0.66671	0.768568	gi|322707426|gb|EFY99004.1|/0/serine/threonine protein phosphatase PP2A catalytic subunit [Metarhizium anisopliae ARSEF 23]
	BBA_01082	0.25	0.35	0.485427	0.66671	0.763268	gi|342874224|gb|EGU76265.1|/0/hypothetical protein FOXB_13234 [Fusarium oxysporum Fo5176]
	BBA_01080	0.16	0.17	0.0874628	0.94801	0.977451	gi|322707209|gb|EFY98788.1|/2.96475e-63/SWR1-complex protein 5 [Metarhizium anisopliae ARSEF 23]
	BBA_06667	0.16	0.17	0.0874628	0.94801	0.965458	gi|302911585|ref|XP_003050523.1|/0/predicted protein [Nectria haematococca mpVI 77-13-4]
	BBA_03582	0.16	0.17	0.0874628	0.94801	0.959571	gi|322711825|gb|EFZ03398.1|/0/O-methyltransferase family protein [Metarhizium anisopliae ARSEF 23]
	BBA_08579	0.33	0.35	0.0848889	0.931696	0.972714	gi|302916491|ref|XP_003052056.1|/0/predicted protein [Nectria haematococca mpVI 77-13-4]
	BBA_05518	0.41	0.01	-5.35755	0.0368396	0.339743	gi|302927153|ref|XP_003054438.1|/0/hypothetical protein NECHADRAFT_31398 [Nectria haematococca mpVI 77-13-4]
	BBA_02242	0.33	0.01	-5.04439	0.071686	0.330552	gi|322709298|gb|EFZ00874.1|/0/nuclear pore complex subunit Nup192, putative [Metarhizium anisopliae ARSEF 23]
	BBA_09393	0.16	0.01	-4	0.27144	0.398753	gi|340514757|gb|EGR45016.1|/2.91918e-113/predicted protein [Trichoderma reesei QM6a]
	BBA_09513	0.16	0.01	-4	0.27144	0.395255	gi|322710381|gb|EFZ01956.1|/1.18697e-34/hypothetical protein MAA_03185 [Metarhizium anisopliae ARSEF 23]
	BBA_05092	0.16	0.01	-4	0.27144	0.38844	gi|322693866|gb|EFY85712.1|/1.16263e-112/SWIRM domain-containing protein [Metarhizium acridum CQMa 102]
	BBA_01236	0.16	0.01	-4	0.27144	0.38512	gi|322707730|gb|EFY99308.1|/0/major facilitator superfamily [Metarhizium anisopliae ARSEF 23]
	BBA_10207	0.16	0.01	-4	0.27144	0.378647	gi|95007737|dbj|BAE94194.1|/0/beta-1,3-glucan synthase catalytic subunit [Cordyceps militaris]
	BBA_05020	0.16	0.01	-4	0.27144	0.372389	gi|302890269|ref|XP_003044019.1|/0/hypothetical protein NECHADRAFT_103597 [Nectria haematococca mpVI 77-13-4]
	BBA_05628	0.16	0.01	-4	0.27144	0.369336	gi|197709105|gb|ACH72647.1|/0/beta-N-acetylglucosaminidase [Hypocrea virens]
	BBA_02055	0.16	0.01	-4	0.27144	0.366334	gi|322698009|gb|EFY89783.1|/9.1749e-128/proteasome component C5 [Metarhizium acridum CQMa 102]
	BBA_03392	0.16	0.01	-4	0.27144	0.363379	gi|322692153|gb|EFY84116.1|/6.88223e-74/membrane protein, putative [Metarhizium acridum CQMa 102]
	BBA_02280	0.16	0.01	-4	0.27144	0.360472	gi|322697152|gb|EFY88935.1|/0/MAP kinase kinase kinase Ste11 [Metarhizium acridum CQMa 102]
	BBA_08107	0.16	0.01	-4	0.27144	0.357611	gi|322693771|gb|EFY85620.1|/0/eukaryotic translation initiation factor subunit eIF-4F, putative [Metarhizium acridum CQMa 102]
	BBA_04827	0.16	0.01	-4	0.27144	0.354796	gi|340515133|gb|EGR45389.1|/0/predicted protein [Trichoderma reesei QM6a]
	BBA_07964	0.16	0.01	-4	0.27144	0.352024	gi|322708818|gb|EFZ00395.1|/0/Phosphorus acquisition-controlling protein [Metarhizium anisopliae ARSEF 23]
	BBA_04850	0.49	0.17	-1.52725	0.208588	0.577093	gi|156041192|ref|XP_001587582.1|/6.36295e-16/hypothetical protein SS1G_11575 [Sclerotinia sclerotiorum 1980]
	BBA_01704	0.57	0.26	-1.13245	0.264414	0.39543	gi|322694349|gb|EFY86181.1|/0/elongation factor 2 [Metarhizium acridum CQMa 102]
	BBA_08652	0.25	0.17	-0.556393	0.740252	0.808433	gi|340522174|gb|EGR52407.1|/3.70726e-175/predicted protein [Trichoderma reesei QM6a]
	BBA_07972	0.49	0.35	-0.485427	0.613226	0.71687	gi|322699140|gb|EFY90904.1|/0/hypothetical protein MAC_03020 [Metarhizium acridum CQMa 102]
	*TPM (48 hpi), number of transcripts per million tags at 48 hours post infection. If the TPM value of one gene is “0.01”, it means we did not detect its transcript in the sample.
	**FC72/48, fold change (log2 ratio) of gene expression, where ratio = TPM (72 hpi) / TPM (48 hpi).
	***FDR, false discovery rate
	****The items in red, genes predicted to encode secreted proteins
